# Supplementary material for: Factors affecting digital technology access in vocational education
Source: Sci Rep. 2023 Apr 7;13:5682. doi: 10.1038/s41598-023-32755-6 (PMC10080178; doi:10.1038/s41598-023-32755-6)
Supplement: Supplementary file 1 — Supplementary Information. [file 41598_2023_32755_MOESM1_ESM.xlsx]

## Sheet: Instrument
English
Province
Gender
1. Man
2. Woman
Experience
1. Less than 5 years
2. 5-10 years
3. More than 10 years
School type
1. Public
2. Private
Already accept certification
1. Yes
2. No
Do you have?
1. Laptop
2. Smartphone
Motivational access
1. Using digital technology can provide me with information that will lead to better decisions
2. Using digital technology can improve my job performance
3. Using digital technology is fun
4. Hearing other teachers use digital technology is inspiring
5. I am interested in adopting digital technology because my school provides sufficient technology support during learning
6. I want to use digital technology because my boss expects me to use it during my studies
7. I want to use digital technology because my students think that I should use it
Skills access
1. I can operate digital applications such as Zoom, Microsoft Teams, or Google Meet
2. I can operate e-learning applications such as Edmodo, Google Classroom, SevimaEdlink, etc.
3. It's easy for me to make presentations with technology
4. I can save images and text with digital technology
5. I can send attachments and files by email
6. I always know what search terms to use when searching on digital technology, especially on the internet
7. I feel confident in evaluating the sources of information found in digital technology, especially the internet
8. It is easy for me to access digital technology sites, especially the internet, to find information
9. With digital technology, it is easy for me to work towards certain goals of digital technology
10. I can benefit from using digital technology
11. I feel confident in making important decisions with digital technology
12. Using technology, I feel confident in achieving learning goals
Material access
1. Do you have internet access
2. Do you have the ability to buy an internet data package
Instructional use
1. I use digital technology for communication about assignments among students
2. I use digital technology to improve student learning
3. I use digital technology to facilitate student group work
4. I use digital technology to improve students' problem-solving skills
5. I prepare to learn materials using digital technology
Indonesian
Provinsi
Gender
1. Laki-laki
2. Perempuan
Pengalaman mengajar
1. Kurang dari 5 tahun
2. 5-10 tahun
3. Lebih dari 10 tahun
Mengajar di SMK
1. Negeri
2. Swasta
Sudah menerima sertifikasi
1. Ya
2. Tidak
Apakah anda mempunyai Teknologi dibawah ini
1. Laptop
2. Smartphone
Motivational access
1. Menggunakan teknologi digital dapat memberi saya informasi yang akan menghasilkan keputusan yang lebih baik
2. Menggunakan teknologi digital dapat meningkatkan kinerja dalam pekerjaaan saya
3. Menggunakan teknologi digital menyenangkan
4. Mendengar guru lain menggunakan teknologi digital menginspirasi
5. Saya tertarik untuk mengadopsi teknologi digital karena sekolah saya menyediakan dukungan teknologi yang cukup selama pembelajaran
6. Saya ingin menggunakan teknologi digital karena atasan saya mengharapkan saya untuk menggunakannya selama pembelajaran
7. Saya ingin menggunakan teknologi digital karena siswa saya berpikir bahwa saya harus menggunakannya
Skills access
1. Saya bisa mengoperasikan applikasi digital seperti Zoom, Microsoft Teams, atau Google Meet
2. Saya bisa mengoperasikan applikasi e-learning seperti edmodo, Google classroom, SevimaEdlink, dll.
3. Mudah bagi saya untuk membuat presentasi dengan teknologi
4. Saya dapat menyimpan gambar dan teks dengan teknologi digital
5. Saya dapat mengirim lampiran dan file dengan email
6. Saya selalu tahu istilah pencarian apa yang digunakan ketika mencari di teknologi digital, khusunya internet
7. Saya merasa percaya diri untuk mengevaluasi sumber-sumber informasi yang ditemukan di teknologi digital, khusunya internet
8. Mudah bagi saya untuk mengakses situs teknologi digital, khusunya internet, untuk mencari Informasi
9. Dengan teknologi digital, mudah bagi saya untuk bekerja menuju tujuan tertentu teknologi digital
10. Saya dapat memperoleh manfaat dari menggunakan teknologi digital
11. Saya merasa yakin dalam membuat keputusan penting dengan teknologi digital
12. Menggunakan teknologi, saya merasa yakin dalam mencapai tujuan pembelajaran
Material access
1. Apakah anda mempunyai akses internet
2. Apakan anda mempunyai kemampuan untuk membeli paket data internet
Instructional use
1. Saya menggunakan teknologi digital untuk komunikasi tentang tugas di antara para siswa
2. Saya menggunakan teknologi digital untuk meningkatkan pembelajaran siswa
3. Saya menggunakan teknologi digital untuk memfasilitasi kerja kelompok siswa
4. Saya menggunakan teknologi digital untuk meningkatkan keterampilan pemecahan masalah siswa
5. Saya menyiapkan materi pembelajaran menggunakan teknologi digital

## Sheet: Raw data
Timestamp	Provinsi	Jenis Kelamin	Pengalaman Mengajar	Mengajar di SMK?	Sudah menerima sertifikasi	Apakah anda mempunyai dan menggunakan smartphone?	Apakah anda mempunyai dan menggunakan laptop?	1. Menggunakan teknologi digital dapat memberi saya informasi yang akan menghasilkan keputusan yang lebih baik	2. Menggunakan teknologi digital dapat meningkatkan kinerja dalam pekerjaaan saya	3. Menggunakan teknologi digital menyenangkan	4. Mendengar guru lain menggunakan teknologi digital menginspirasi saya	5. Saya tertarik untuk mengadopsi teknologi digital karena sekolah saya menyediakan dukungan teknologi yang cukup selama pembelajaran	6. Saya ingin menggunakan teknologi digital karena atasan saya mengharapkan saya untuk menggunakannya selama pembelajaran	7. Saya ingin menggunakan teknologi digital karena siswa saya berpikir bahwa saya harus menggunakannya	1. Saya bisa mengoperasikan applikasi digital seperti Zoom, Microsoft Teams, atau Google Meet	2. Saya bisa mengoperasikan applikasi e-learning seperti edmodo, Google classroom, SevimaEdlink, dll selama pembelajaran daring, Covid-19.	3. Mudah bagi saya untuk membuat presentasi dengan teknologi	4. Saya dapat menyimpan gambar dan teks dengan teknologi digital	5. Saya dapat mengirim lampiran dan file dengan email	6. Saya selalu tahu istilah pencarian apa yang digunakan ketika mencari di teknologi digital, khusunya internet	7. Saya merasa percaya diri untuk mengevaluasi sumber-sumber informasi yang ditemukan di teknologi digital, khusunya internet	8. Mudah bagi saya untuk mengakses situs teknologi digital, khusunya internet, untuk mencari Informasi	9. Dengan teknologi digital, mudah bagi saya untuk bekerja menuju tujuan tertentu teknologi digital	10. Saya dapat memperoleh manfaat dari menggunakan teknologi digital	11. Saya merasa yakin dalam membuat keputusan penting dengan teknologi digital	12. Menggunakan teknologi, saya merasa yakin dalam mencapai tujuan pembelajaran	1. Apakah anda mempunyai akses internet	2. Apakan anda mempunyai kemampuan untuk membeli paket data internet	1. Saya menggunakan teknologi digital untuk komunikasi tentang tugas di antara para siswa	2. Saya menggunakan teknologi digital untuk meningkatkan pembelajaran siswa	3. Saya menggunakan teknologi digital untuk memfasilitasi kerja kelompok siswa	4. Saya menggunakan teknologi digital untuk meningkatkan keterampilan pemecahan masalah siswa	5. Saya menyiapkan materi pembelajaran menggunakan teknologi digital
2020-09-14 15:53:31	Jambi	Laki-laki	1	Negeri	Ya	Tidak	Tidak	4	5	4	4	5	5	5	4	4	4	5	4	4	4	4	5	4		5	5	5	4	4	4	4	4
2020-09-14 19:42:04	Jambi	Laki-laki	2	Swasta	Ya	Ya	Ya	4	5	3	5	4	4	4	3	3	4	4	4	5	4	5	5	5	5	5	5	4	5	5	4	4	4
2020-09-14 19:56:08	Jambi	Perempuan	1	Swasta	Tidak	Ya	Ya	5	5	5	5	5	5	5	5	5	5	5	5	5	5	5	5	5	5	5	5	5	5	5	5	5	5
2020-09-14 19:59:08	Jambi	Laki-laki	2	Negeri	Tidak	Ya	Tidak	5	5	5	4	3	5	5	5	5	5	5	5	5	3	5	5	5	5	5	5	5	5	5	5	5	5
2020-09-14 19:59:53	Jambi	Laki-laki	2	Swasta	Ya	Ya	Ya	5	5	5	5	5	5	5	5	5	5	5	5	5	5	5	5	5	5	5	5	5	5	5	5	5	5
2020-09-14 20:00:19	Jambi	Perempuan	1	Swasta	Tidak	Ya	Ya	5	4	4	5	5	4	5	4	5	3	5	5	5	4	5	5	5	4	4	3	3	5	5	4	4	3
2020-09-14 20:01:07	Jambi	Perempuan	1	Negeri	Tidak	Ya	Ya	5	5	5	5	5	5	5	5	5	5	5	5	5	1	5	5	5	5	5	5	5	5	5	5	5	5
2020-09-14 20:01:31	Jambi	Perempuan	2	Negeri	Ya	Ya	Ya	4	3	2	4	3	3	3	2	3	1	3	2	3	3	3	4	2	3	4	2	2	4	3	3	2	2
2020-09-14 20:01:55	Jambi	Perempuan	2	Swasta	Tidak	Ya	Ya	5	5	5	5	5	5	5	5	5	5	5	5	5	5	5	5	5	5	5	5	5	5	5	5	5	5
2020-09-14 20:02:40	Jambi	Laki-laki	2	Swasta	Ya	Ya	Ya	4	3	3	5	4	4	4	5	5	3	5	4	5	5	4	4	4	4	5	4	4	5	5	4	4	5
2020-09-14 20:03:18	Jambi	Perempuan	1	Swasta	Tidak	Ya	Ya	2	2	1	2	3	4	4	4	4	2	2	4	4	3	4	4	4	2	2	3	3	5	5	5	5	4
2020-09-14 20:03:45	Jambi	Perempuan	2	Negeri	Ya	Ya	Ya	4	4	4	4	4	4	4	4	4	4	4	4	5	4	3	4	5	4	4	4	4	4	4	4	4	4
2020-09-14 20:03:53	Jambi	Perempuan	1	Swasta	Tidak	Ya	Ya	4	4	3	3	3	3	4	3	3	3	4	4	4	4	4	4	4	5	4	5	3	3	4	3	3	3
2020-09-14 20:04:01	jambi	Perempuan	2	Swasta	Ya	Ya	Ya	5	5	3	3	4	4	4	4	4	3	4	4	4	3	3	3	3	4	4	4	4	5	5	5	5	5
2020-09-14 20:04:41	Jambi	Perempuan	2	Swasta	Ya	Ya	Ya	4	4	4	4	4	4	4	4	4	4	4	4	5	5	4	4	4	4	4	4	4	4	4	4	4	4
2020-09-14 20:05:03	Jambi	Perempuan	2	Swasta	Ya	Ya	Ya	4	3	3	4	4	2	3	3	4	3	4	4	5	4	3	3	4	4	4	3	3	4	4	3	3	4
2020-09-14 20:05:08	Jambi	Laki-laki	2	Negeri	Ya	Ya	Ya	5	5	5	5	5	5	5	4	3	4	4	3	5	5	5	5	5	5	5	5	5	5	5	5	5	5
2020-09-14 20:05:12	Jambi	Laki-laki	1	Swasta	Tidak	Ya	Ya	5	5	5	5	5	5	5	5	5	5	5	5	5	3	5	5	5	5	5	5	5	5	5	5	5	5
2020-09-14 20:05:24	Jambi	Laki-laki	2	Negeri	Ya	Ya	Ya	4	4	4	5	3	3	3	5	5	5	5	5	5	5	5	5	5	5	5	5	5	5	5	4	4	5
2020-09-14 20:05:47	JAMBI	Laki-laki	2	Negeri	Ya	Ya	Ya	4	5	4	4	4	1	2	4	4	5	5	4	5	5	4	4	4	4	4	3	4	4	4	5	5	4
2020-09-14 20:05:59	JAMBI	Laki-laki	2	Swasta	Tidak	Ya	Ya	4	4	2	4	5	3	3	5	4	4	4	5	3	2	4	4	3	3	3	3	3	4	2	2	2	3
2020-09-14 20:06:30	Jambi	Perempuan	2	Negeri	Ya	Ya	Ya	5	5	5	5	5	5	5	4	5	5	5	5	5	5	4	4	4	5	5	4	4	4	4	4	4	4
2020-09-14 20:06:51	Jambi	Perempuan	2	Swasta	Ya	Ya	Ya	5	3	5	5	3	2	2	5	5	5	5	5	5	4	4	4	4	5	5	3	3	5	5	4	4	5
2020-09-14 20:07:03	Jambi	Perempuan	2	Negeri	Tidak	Ya	Ya	3	3	2	3	3	3	3	3	3	3	5	5	3	4	4	4	4	3	3	3	3	4	4	4	4	5
2020-09-14 20:07:12	Jambi	Perempuan	1	Swasta	Tidak	Ya	Ya	4	4	4	4	4	4	4	4	4	4	4	4	4	3	4	4	4	4	4	3	4	4	4	4	4	4
2020-09-14 20:08:11	Jambi	Perempuan	1	Swasta	Tidak	Ya	Ya	5	5	4	4	4	4	4	4	4	3	4	4	5	4	4	4	4	4	4	4	3	4	4	4	3	4
2020-09-14 20:08:31	Jambi	Perempuan	2	Swasta	Ya	Ya	Ya	4	3	3	4	4	4	3	4	4	4	4	4	5	4	4	4	4	4	4	5	4	4	4	3	4	4
2020-09-14 20:08:40	Jambi	Perempuan	2	Negeri	Ya	Ya	Ya	4	3	3	4	3	4	3	3	3	3	4	4	5	5	3	3	4	3	4	3	3	3	4	2	3	3
2020-09-14 20:08:42	Jambi	Perempuan	2	Negeri	Ya	Ya	Tidak	4	4	4	4	4	4	4	4	4	4	4	4	4	4	4	4	4	4	4	5	5	4	4	5	4	4
2020-09-14 20:08:54	Jambi	Perempuan	1	Negeri	Tidak	Ya	Tidak	4	4	3	4	5	4	4	3	5	3	4	5	5	4	4	4	4	4	4	4	4	4	4	4	4	4
2020-09-14 20:10:47	JAMBI	Perempuan	2	Negeri	Ya	Ya	Ya	5	5	4	4	4	4	5	4	5	4	5	5	4	4	5	4	4	3	4	3	3	4	3	4	3	4
2020-09-14 20:11:06	Jambi	Perempuan	2	Negeri	Tidak	Ya	Ya	4	4	3	4	3	5	5	5	5	3	3	5	5	5	4	4	5	5	4	3	3	4	4	3	3	5
2020-09-14 20:11:09	jambi	Laki-laki	1	Swasta	Tidak	Ya	Ya	5	5	5	5	5	5	5	5	5	5	5	5	5	3	5	5	5	5	5	5	5	5	5	5	5	5
2020-09-14 20:11:18	Jambi	Perempuan	2	Negeri	Tidak	Ya	Ya	5	5	3	3	5	5	5	3	5	5	5	5	3	5	3	3	5	3	5	5	5	5	3	3	3	5
2020-09-14 20:11:35	Jambi	Perempuan	2	Negeri	Ya	Ya	Ya	4	4	4	4	4	4	5	3	3	3	3	3	4	4	3	3	3	4	4	4	4	5	5	4	4	4
2020-09-14 20:11:55	Jambi	Perempuan	1	Swasta	Tidak	Ya	Ya	5	5	3	5	3	4	5	3	5	4			5	3	3	5	3	5	5	5	5	5	4	4	4	4
2020-09-14 20:12:26	Jambi	Perempuan	2	Negeri	Tidak	Ya	Ya	5	5	5	5	5	5	5	5	5	4	5	5	5	3	4	4	4	4	4	3	3	4	4	3	4	4
2020-09-14 20:12:36	Jambi	Perempuan	2	Negeri	Ya	Ya	Ya	5	5	5	5	5	5	5	4	4	3	3	4	4	4	4	4	4	4	5	4	4	4	4	4	4	5
2020-09-14 20:13:05	Jambo	Laki-laki	2	Negeri	Ya	Ya	Ya	3	1	2	3	3	2	4	4	3	2	2	3	5	4	3	4	5	3	4	4	3	4	5	4	3	4
2020-09-14 20:15:52	Jambi	Laki-laki	2	Negeri	Tidak	Ya	Ya	4	4	3	4	4	4	4	4	4	3	4	4	3	3	4	4	4	3	4	4	3	4	4	3	3	4
2020-09-14 20:16:02	Jambi	Perempuan	2	Swasta	Ya	Ya	Ya	4	5	4	5	4	2	2	4	4	2	4	4	4	4	4	4	4	4	4	4	4	5	5	3	4	5
2020-09-14 20:16:25	Jambi	Perempuan	2	Negeri	Ya	Ya	Ya	5	5	5	5	3	5	5	5	4	3	3	3	4	4	4	3	5	3	5	5	3	4	3	4	4	3
2020-09-14 20:16:53	Jambi	Perempuan	1	Swasta	Tidak	Ya	Ya	3	3	1	4	3	3	3	5	5	3	4	3	4	3	3	3	3	3	4	3	3	4	3	3	3	4
2020-09-14 20:16:58	JAMBI	Perempuan	2	Swasta	Ya	Ya	Ya	4	4	3	4	4	4	3	4	4	4	4	4	4	3	4	3	4	4	4	4	4	4	4	3	3	4
2020-09-14 20:16:59	Jambi	Perempuan	2	Negeri	Ya	Ya	Ya	4	4	3	3	4	3	3	4	3	3	3	3	5	4	3	3	3	3	4	3	3	5	5	4	3	4
2020-09-14 20:17:34	Jambi	Perempuan	1	Swasta	Tidak	Ya	Ya	3	4	3	4	4	4	5	5	3	4	4	5	4	2	4	3	5	4	4	5	4	5	4	2	3	4
2020-09-14 20:17:54	JAMBI	Laki-laki	2	Swasta	Tidak	Ya	Ya	4	3	3	4	5	3	4	5	5	5	5	5	5	5	5	4	5	5	4	4	4	4	4	4	4	4
2020-09-14 20:18:10	Jambi	Laki-laki	2	Swasta	Ya	Ya	Ya	3	3	3	4	4	4	4	4	4	4	4	4	5	3	4	4	4	4	4	4	4	5	5	5	5	5
2020-09-14 20:19:46	Jambi	Perempuan	2	Negeri	Tidak	Ya	Ya	3	4	3	3	3	3	3	3	3	3	3	3	3	4	4	4	4	4	4	5	5	5	5	5	4	5
2020-09-14 20:20:59	Jambi	Perempuan	1	Swasta	Tidak	Ya	Ya	4	4	2	5	3	3	2	5	5	5	5	5	5	4	5	3	5	4	4	3	4	5	5	5	5	5
2020-09-14 20:21:20	Yaniarti, S. PT. M. Pd	Perempuan	2	Negeri	Ya	Ya	Ya	4	4	3	4	3	2	4	3	4	3	4	4	5	5	4	4	4	4	4	4	3	5	5	5	5	4
2020-09-14 20:22:14	Jambi	Laki-laki	1	Negeri	Tidak	Ya	Ya	2	3	3	2	2	2	3	1	3	4	4	4	4	3	3	3	4	3	4	4	3	3	3	3	3	3
2020-09-14 20:22:16	jambi	Laki-laki	2	Negeri	Ya	Ya	Ya	4	4	2	3	3	2	1	4	4	3	4	4	5	4	4	4	4	4	4	4	4	4	4	2	4	4
2020-09-14 20:25:43	Jambi	Perempuan	2	Negeri	Tidak	Ya	Ya	5	5	4	5	5	3	5	3	5	5	5	5	5	3	5	5	5	5	5	4	4	5	5	3	3	5
2020-09-14 20:25:45	Jambi	Laki-laki	2	Swasta	Tidak	Ya	Ya	3	3	3	3	3	3	3	3	3	3	3	3	3	3	3	3	3	3	3	3	3	3	3	3	3	3
2020-09-14 20:25:46	Jambi	Perempuan	1	Swasta	Tidak	Ya	Tidak	5	4	3	4	4	3	3	3	3	2	3	3	4	4	3	3	3	3	3	3	3	5	5	5	5	5
2020-09-14 20:27:21	Jambi	Laki-laki	2	Swasta	Ya	Ya	Ya	5	4	4	4	5	4	4	5	5	5	5	5	5	3	5	5	5	5	5	5	5	4	5	4	4	4
2020-09-14 20:28:08	Jambi	Perempuan	2	Negeri	Tidak	Ya	Ya	2	2	2	4	4	4	4	4	4	3	4	4	5	4	2	3	3	3	4	3	2	4	4	3	3	4
2020-09-14 20:28:47	Jambi	Perempuan	2	Negeri	Tidak	Ya	Ya	5	5	4	5	5	5	5	4	5	3	5	5	5	3	4	3	5	4		4	4	5	5	4	4	5
2020-09-14 20:30:30	Jambi	Perempuan	1	Swasta	Tidak	Ya	Ya	4	5	5	5	4	4	5	4	3	3	4	4	4	4	3	4	3	3	4	3	4	4	4	4	3	4
2020-09-14 20:31:01	Kambi	Perempuan	2	Swasta	Ya	Ya	Ya	4	4	3	4	3	3	3	2	2	2	4	4	5	5	5	4	4	4	3	3	3	4	2	2	2	1
2020-09-14 20:31:42	Jambi	Perempuan	2	Negeri	Ya	Ya	Ya	4	4	4	4	3	3	4	4	4	3	4	4	5	5	5	5	5	4	4	4	3	4	4	4	4	4
2020-09-14 20:32:13	Jambi	Perempuan	1	Swasta	Tidak	Ya	Ya	3	3	3	3	3	5	5	5	5	3	5	5	5	3	5	5	4	3	5	3	4	5	5	5	5	5
2020-09-14 20:33:45	Jambi	Laki-laki	2	Negeri	Ya	Ya	Ya	5	4	4	4	5	3	4	4	4	3	4	4	5	5	4	4	3	4	4	4	4	5	4	4	4	4
2020-09-14 20:35:15	Jambi	Perempuan	1	Negeri	Tidak	Ya	Ya	5	5	5	5	5	5	5	5	5	5	5	5	5	4	5	5	5	5	5	5	5	5	5	5	5	5
2020-09-14 20:35:18	Jambi	Perempuan	2	Negeri	Tidak	Ya	Ya	4	4	3	4	4	4	4	4	4	4	4	4	5	4	4	4	4	4	4	4	5	5	5	5	5	5
2020-09-14 20:35:40	Jambi	Laki-laki	2	Swasta	Tidak	Ya	Ya	4	3	3	3	3	3	3	3	3	3	3	3	3	3	3	3	3	3	3	3	3	4	4	4	4	4
2020-09-14 20:36:18	jambi	Perempuan	1	Swasta	Tidak	Ya	Ya	4	4	5	5	3	4	4	5	5	4	5	5	4	3	3	3	4	4	5	4	4	3	3	3	3	3
2020-09-14 20:36:23	Jambi	Perempuan	2	Negeri	Ya	Ya	Ya	5	5	5	5	4	5	3	4	4	5	4	5	5	4	3	4	3	4	5	4	3	5	5	4	4	4
2020-09-14 20:37:07	Jambi	Perempuan	2	Swasta	Ya	Ya	Ya	4	4	4	4	4	3	4	3	3	3	4	4	5	3	4	4	3	4	4	4	2	4	3	3	3	4
2020-09-14 20:37:35	Jambi	Perempuan	1	Swasta	Tidak	Ya	Ya	5	5	4	4	4	5	5	4	4	5	5	5	5	4	4	4	4	4	5	5	5	5	4	4	5	5
2020-09-14 20:37:48	Jambi	Laki-laki	2	Negeri	Ya	Ya	Ya	5	5	4	5	4	5	5	4	3	4	4	4	4	3	3	4	4	4	4	4	4	4	4	4	3	3
2020-09-14 20:38:33	Jambi	Laki-laki	2	Negeri	Tidak	Ya	Ya	3	3	2	3	4	3	3	2	3	3	3	3	2	1	4	4	3	3	3	3	3	3	3	3	3	3
2020-09-14 20:38:46	Jambi	Perempuan	2	Swasta	Tidak	Ya	Ya	5	5	4	4	4	4	4	5	5	5	5	5	5	5	5	5	5	5	5	5	5	5	5	5	5	5
2020-09-14 20:38:51	Jambi	Laki-laki	2	Swasta	Ya	Tidak	Ya	4	4	4	4	4	4	4	3	4	4	4	4	4	5	4	3	4	4	4	4	4	4	4	4	4	4
2020-09-14 20:39:53	Jambi	Laki-laki	2	Negeri	Ya	Ya	Ya	4	4	4	4	4	4	4	4	4	4	4	4	5	5	4	4	4	4	4	5	5	5	5	5	5	5
2020-09-14 20:40:09	Jambi	Perempuan	2	Negeri	Tidak	Ya	Ya	4	4	4	4	4	4	4	4	4	4	4	4	4	4	3	3	4	4	4	4	4	4	3	3	3	3
2020-09-14 20:40:30	Jambi	Perempuan	2	Negeri	Ya	Ya	Ya	3	3	4	4	4	4	4	3	3	3	3	3	5	5	3	3	3	3	4	3	3	3	3	3	3	3
2020-09-14 20:41:49	jambi	Perempuan	2	Negeri	Tidak	Ya	Ya	4	4	3	4	2	4	2	4	4	3	4	4	4	2	4	4	4	4	4	4	4	4	4	4	4	4
2020-09-14 20:42:27	Jambi	Perempuan	2	Negeri	Ya	Ya	Ya	5	5	3	5	5	5	4	4	5	5	5	5	4	3	4	3	5	5	5	5	4	5	5	4	4	5
2020-09-14 20:42:42	Jambi	Perempuan	1	Negeri	Tidak	Ya	Ya	5	5	5	5	3	4	4	5	5	3	5	5	4	3	5	5	5	5	5	4	4	5	4	3	3	5
2020-09-14 20:43:31	Jambi	Laki-laki	1	Negeri	Tidak	Ya	Ya	4	4	2	3	2	4	4	3	2	5	5	5	2	1	3	3	4	3	3	4	4	3	3	4	3	4
2020-09-14 20:43:36	Jambi	Laki-laki	1	Swasta	Tidak	Ya	Ya	4	3	4	5	5	4	5	4	5	3	5	5	4	3	4	3	4	5	5	4	4	5	5	5	5	5
2020-09-14 20:43:49	Jambi	Perempuan	2	Negeri	Ya	Ya	Ya	4	3	5	5	5	4	3	4	4	3	3	4	4	2	3	4	4	3	4	4	3	5	3	5	3	4
2020-09-14 20:44:31	Jambi	Perempuan	2	Negeri	Ya	Ya	Ya	4	3	5	5	5	4	3	4	4	3	3	4	4	2	3	4	4	3	4	4	3	5	3	5	3	4
2020-09-14 20:44:43	Jambi	Perempuan	1	Swasta	Tidak	Ya	Ya	5	5	2	3	4	4	4	5	5	4	3	4	4	2	4	4	4	3	3	3	3	4	4	4	4	4
2020-09-14 20:45:00	Jambi	Perempuan	2	Negeri	Ya	Ya	Ya	4	3	5	5	5	4	3	4	4	3	3	4	4	2	3	4	4	3	4	4	3	5	3	5	3	4
2020-09-14 20:45:11	Jambi	Perempuan	2	Negeri	Tidak	Ya	Ya	5	5	5	5	5	5	5	4	4	3	5	5	4	4	5	5	5	5	5	5	5	5	5	5	5	5
2020-09-14 20:45:12	Jambi	Laki-laki	2	Swasta	Tidak	Ya	Ya	4	4	4	4	4	4	4	5	5	5	5	5	5	5	5	5	5	5	5	4	4	5	4	4	4	4
2020-09-14 20:45:47	Jambi	Perempuan	2	Negeri	Ya	Ya	Ya													4	3	3	2	3	2	4	2	2	4	4	2	1	3
2020-09-14 20:45:54	Jambi	Perempuan	2	Negeri	Tidak	Ya	Ya	4	4	4	4	4	4	3	4	4	4	4	4	4	4	4	4	4	4	4	4	4	3	3	4	4	3
2020-09-14 20:46:22	Jambi	Perempuan	2	Negeri	Ya	Ya	Ya	5	5	5	5	5	5	5	5	5	5	5	5	5	5	5	5	5	5	5	5	5	5	5	5	5	5
2020-09-14 20:46:35	Jambi	Perempuan	2	Swasta	Tidak	Ya	Ya	5	5	5	5	5	5	5	4	4	5	5	3	4	3	3	3	5	5	5	4	4	5	5	4	5	5
2020-09-14 20:46:51	Jambi	Laki-laki	2	Negeri	Tidak	Ya	Ya	4	5	3	3	3	5	4	5	5	4	4	5	4	3	4	4	4	3	4	4	3	5	4	4	3	3
2020-09-14 20:47:38	Jambi	Laki-laki	2	Negeri	Ya	Tidak	Ya	5	5	5	5	5	5	5	5	5	4	5	5	4	3	4	5	4	5	5	5	3	4	5	3	3	5
2020-09-14 20:48:33	Jambi	Perempuan	2	Negeri	Tidak	Ya	Ya	4	3	3	4	3	4	3	4	4	3	4	4	4	3	3	3	3	3	4	3	3	4	4	3	4	4
2020-09-14 20:49:17	Jambi	Laki-laki	2	Negeri	Tidak	Ya	Ya	3	5	5	5	5	5	5	5	5	5	5	5	5	5	5	5	5	5	5	5	5	5	5	5	5	5
2020-09-14 20:52:31	Jambi	Perempuan	2	Negeri	Tidak	Ya	Ya	4	5	4	4	4	4	4	3	3	4	4	4	5	4	4	3	4	4	4	4	4	5	4	3	4	4
2020-09-14 20:55:58	Jambi	Perempuan	2	Negeri	Ya	Ya	Ya	4	4	4	4	4	4	4	4	4	4	4	4	5	4	4	4	4	4	4	4	4	5	5	5	5	5
2020-09-14 20:56:31	Jambi	Laki-laki	2	Negeri	Tidak	Ya	Ya	3	4	4	5	3	4	4	3	3	3	5	5	4	4	4	4	4	3	3	3	3	5	4	3	3	5
2020-09-14 20:56:37	Jambi	Perempuan	2	Negeri	Ya	Ya	Ya	4	4	3	4	4	4	5	3	5	3	4	5	5	3	4	4	4	4	4	4	4	5	4	4	3	4
2020-09-14 20:57:17	Jambi	Perempuan	1	Swasta	Tidak	Ya	Ya	4	5	4	4	3	4	4	3	4	4	5	5	4	4	5	4	5	4	4	4	4	5	4	3	4	5
2020-09-14 20:57:18	Jambi	Laki-laki	2	Negeri	Tidak	Ya	Ya	5	5	5	5	5	5	5	5	5	5	5	5	5	5	5	5	5	5	5	5	5	5	5	5	5	5
2020-09-14 21:01:23	Jambi	Perempuan	2	Negeri	Ya	Ya	Ya	5	5	4	4	4	5	5	5	5	4	4	4		5	4	4	4	5	5	5	5	5	5	4	4	5
2020-09-14 21:01:25	Jambi	Laki-laki	2	Negeri	Ya	Ya	Ya	4	4	4	5	4	4	4	4	3	4	4	4	4	4	4	4	3	4	4	4	4	3	3	4	4	3
2020-09-14 21:01:33	Jambi	Laki-laki	2	Swasta	Ya	Ya	Ya	4	4	3	4	4	4	4	4	4	3	4	4	4	4	4	4	4	4	4	4	3	4	4	4	4	4
2020-09-14 21:01:56	Jambi	Perempuan	2	Negeri	Ya	Ya	Ya	5	5	5	5	3	5	5	5	5	5	5	5	5	3	3	4	2	4	5	3	3	5	4	3	3	3
2020-09-14 21:02:18	JAMBI	Laki-laki	2	Negeri	Tidak	Ya	Ya	5	5	5	5	5	5	5	5	5	5	5	5	5	1	5	5	5	5	5	5	5	5	5	5	5	5
2020-09-14 21:02:58	Jambi	Perempuan	2	Negeri	Ya	Tidak	Ya	5	5	5	5	4	5	4	4	4	4	4	4	5	5	4	5	5	5	5	5	5	5	5		5	5
2020-09-14 21:03:07	Jambi	Laki-laki	1	Swasta	Tidak	Ya	Tidak	3	1	1	3	3	3	3	4	5	1	3	3	4	3	2	1	4	4	5	3	3	4	4	4	3	5
2020-09-14 21:03:54	Jambi	Laki-laki	2	Negeri	Ya	Ya	Ya	5	5	5	5	5	5	5	3	4	5	5	5	5	5	5	5	5	5	5	5	5	5	5	5	5	5
2020-09-14 21:04:14	Jambi	Perempuan	2	Negeri	Ya	Tidak	Ya	4	5	5	5	5	5	5	4	4	4	4	4	4	4	4	4	4	4	4	4	4	5	5	4	4	4
2020-09-14 21:06:02	Jambi	Perempuan	2	Swasta	Ya	Ya	Ya	4	4	4	4	2	4	4		2	3	3	4	4	3	4	4	4	4	3	2	4	4	4	4	3	3
2020-09-14 21:07:26	Jambi	Laki-laki	2	Negeri	Tidak	Ya	Ya	4	4	4	4	4	4	5	4	4	4	5	5	5	3	5	4	5	4	4	3	4	4	5	3	3	4
2020-09-14 21:07:43	Jambi	Perempuan	1	Negeri	Tidak	Ya	Ya	1	3	3	4	4	3	4	4	3	4	3	4	4	4	3	4	4	3	3	3	3	3	2	3	3	5
2020-09-14 21:09:40	Jambi	Perempuan	2	Negeri	Ya	Ya	Ya	5	4	4	4	4	4	5	4	4	3	4	4	5	5	4	4	4	4	5	4	3	5	5	5	4	5
2020-09-14 21:11:05	Jambi	Perempuan	2	Negeri	Tidak	Ya	Ya	4	4	4	4	3	3	3	3	3	3	3	4	3	3	4	4	4	3	5	3	3	4	4	4	4	4
2020-09-14 21:12:43	Jambi	Perempuan	2	Negeri	Ya	Ya	Ya	4	4	3	3	4	4	3	4	3	3	3	4	3	4	3	2	3	4	2	3	3	4	4	4	4	4
2020-09-14 21:13:10	Jambi	Perempuan	2	Negeri	Ya	Ya	Ya	5	5	5	5	5	5	5	5	5	5	5	5	5	5	5	5	5	5	5	5	5	5	5	5	5	5
2020-09-14 21:15:18	Jambi	Laki-laki	2	Swasta	Tidak	Ya	Ya	5	4	4	4	4	5	4	4	4	4	4	4	5	5	4	4	4	4	4	4	4	5	4	4	4	4
2020-09-14 21:16:29	Jambi	Perempuan	2	Negeri	Tidak	Ya	Ya	4	5	4	5	3	5	4	3	3	2	3	3	5	5	4	3	3	4	5	3	3	3	3	3	3	3
2020-09-14 21:16:47	Jambi	Perempuan	1	Swasta	Tidak	Ya	Ya	3	3	2	3	3	3	3	3	5	1	2	1	2	3	3	3	1	2	3	2	1	5	4	2	3	5
2020-09-14 21:18:15	Jambi	Perempuan	2	Negeri	Tidak	Ya	Ya	5	5	3	4	4	5	5	3	4	4	4	5	5	3	4	4	4	5	5	4	4	5	5	3	3	4
2020-09-14 21:19:45	Jambi	Perempuan	2	Negeri	Ya	Tidak	Ya	4	5	4	5	4	5	4	4	4	4	4	4	4	4	4	4	4	5	5	5	5	5	5	5	5	5
2020-09-14 21:22:55	Jambi	Perempuan	2	Negeri	Ya	Ya	Ya	5	5	5	5	5	5	5	5	4	4	5	5	5	5	5	4	4	4	4	4	4	5	5	5	5	5
2020-09-14 21:23:08	Jambi	Perempuan	2	Negeri	Ya	Tidak	Ya	5	5	5	5	5	5	5	3	3	3	5	4	4	4	4	4	4	4	4	4	4	4	4	2	4	4
2020-09-14 21:23:15	Jambi	Perempuan	2	Negeri	Tidak	Ya	Ya		5	4	4	4	4	4	4	4	3	4	4	4	4	3	3	4	4	4	3	4	5	5	4	5	5
2020-09-14 21:23:52	JAMBI	Laki-laki	2	Negeri	Tidak	Ya	Ya	5	5	5	5	5	5	5	4	4	4	4	4	4	3	5	5	5	5	5	5	5	5	5	5	5	5
2020-09-14 21:24:25	JAMBU	Perempuan	2	Negeri	Ya	Ya	Ya	4	5	3	5	3	4	5	3	5	5	5	5	4	4	4	4	4	4	5	4	4	5	5	3	3	4
2020-09-14 21:24:54	Jambi	Perempuan	1	Swasta	Tidak	Ya	Ya	5	5	4	4	4	4	4	4	4	4	4	5	4	4	4	4	4	5	5	4	3	5	5	5	5	5
2020-09-14 21:24:59	jambi	Laki-laki	1	Negeri	Tidak	Ya	Ya	5	5	5	5	5	5	5	5	5	5	5	5	5	3	5	5	5	5	5	4	4	5	5	5	4	4
2020-09-14 21:25:19	Jambi	Perempuan	2	Negeri	Tidak	Ya	Ya	4	4	2	4	2	2	2	4	2	2	4	2	4	3	4	4	4	4	4	4	4	4	4	3	4	3
2020-09-14 21:25:27	Jambi	Laki-laki	2	Negeri	Ya	Ya	Ya	5	5	5	5	5	5	5	5	5	5	5	5	5	4	5	5	5	4	5	5	5	4	4	4	3	3
2020-09-14 21:25:45	Jambi	Laki-laki	2	Swasta	Tidak	Ya	Ya	5	5	3	4	4	5	5	5	2	3	5	4	5	4	3	3	4	4	3	5	4	4	4	5	4	5
2020-09-14 21:26:44	Jambi	Laki-laki	2	Swasta	Tidak	Ya	Ya	4	5	3	3	3	4	3	4	4	3	4	4	3	2	3	3	4	4	3	3	2	2	3	2	2	2
2020-09-14 21:27:35	Jambi	Perempuan	2	Swasta	Tidak	Ya	Ya	5	5	5	5	5	5	5	5	4	4	5	4	5	5	5	5	5	5	5	5	5	5	5	5	5	5
2020-09-14 21:28:57	Jambi	Perempuan	2	Swasta	Ya	Ya	Ya	4	4	3	3	4	4	3	4	3	3	3	3	4	4	3	2	3	3	3	3	2	3	3	3	3	3
2020-09-14 21:29:49	Jambi	Perempuan	2	Negeri	Ya	Ya	Ya	4	4	3	5	3	3	3	4	4	4	4	4	5	4	4	4	4	4	4	4	4	4	4	4	3	4
2020-09-14 21:31:37	Jambi	Perempuan	2	Negeri	Ya	Ya	Ya	5	5	5	5	4	4	2	5	5	5	5	5	5	2	5	5	5	5	5	4	5	4	5	4	5	5
2020-09-14 21:32:59	Jambi	Perempuan	2	Negeri	Ya	Ya	Ya	4	4	3	4	4	4	4	4	4	3	4	4	4	4	4	4	4	3	4	4	4	4	4	4	4	4
2020-09-14 21:33:39	JAMBI	Perempuan	2	Swasta	Tidak	Ya	Tidak	4	4	4	4	3	3	4	4	3	4	4	4	4	4	4	3	4	4	4	4	3	4	4	4	4	4
2020-09-14 21:34:08	Jambi	Laki-laki	2	Negeri	Ya	Ya	Ya	5	5	4	5	5	5	5	4	4	4	4	5	4	4	3	4	4	4	4	4	3	4	4	4	4	4
2020-09-14 21:34:18	Jambi	Perempuan	2	Swasta	Tidak	Ya	Ya	4	4	4	5	5	4	4	4	4	4	4	4	5	4	2	2	2	4	4	4	4	4	4	4	4	3
2020-09-14 21:34:20	Jambi	Laki-laki	1	Negeri	Tidak	Ya	Ya	1	1	2	1	1	2	2	2	2	2	2	2	5	5	2	2	2	4	5	4	4	5	5	4	4	5
2020-09-14 21:35:39	Jambi	Perempuan	2	Negeri	Ya	Ya	Ya	3	3	4	4	4	5	4	4	5	4	4	4	3	4	4	4	4	4	4	4	4	4	4	4	4	3
2020-09-14 21:36:46	Jambi	Laki-laki	2	Negeri	Ya	Ya	Ya	5	5	5	5	4	4	4	5	4	4	4	5	5	5	5	4	5	5	5	5	5	5	5	4	4	5
2020-09-14 21:37:06	Jambi	Perempuan	1	Negeri	Tidak	Ya	Ya	5	4	3	4	3	4	5	4	4	3	4	5	4	3	4	5	5	4	4	3	3	5	5	4	5	5
2020-09-14 21:37:23	Jambi	Laki-laki	1	Negeri	Ya	Ya	Ya	5	5	5	5	5	4	5	5	5	5	5	5	5	5	5	4	5	5	5	5	5	5	5	4	4	4
2020-09-14 21:38:34	Jambi	Perempuan	2	Negeri	Ya	Ya	Ya	4	5	4	4	4	4	4	3	4	3	5	5	5	5	4	5	4	5	5	4	5	5	5	4	5	5
2020-09-14 21:39:48	Wajib	Laki-laki	2	Negeri	Ya	Tidak	Ya	4	4	4	4	5	4	5	3	3	3	3	4	4	5	3	4	4	3	4	4	4	4	4	4	4	5
2020-09-14 21:40:26	Jambi	Perempuan	2	Negeri	Tidak	Ya	Ya	3	2	1	3	1	5	5	2	4	2	3	3	5	5	4	4	4	2	5	1	3	5	5	5	5	5
2020-09-14 21:40:32	Jambi	Perempuan	2	Negeri	Ya	Ya	Ya	4	4	4	4	4	4	4	4	4	4	4	4	4	4	4	4	4	4	4	4	4	4	4	3	4	4
2020-09-14 21:42:11	Jambi	Perempuan	2	Swasta	Ya	Ya	Ya	4	5	4	4	4	4	4	4	4	4	4	4	5	5	4	4	5	5	5	4	4	4	2	2	3	5
2020-09-14 21:43:53	Jambi	Laki-laki	1	Negeri	Tidak	Ya	Ya	3	3	4	4	3	3	4	3	3	3	4	4	4	4	4	4	4	3	4	3	3	4	3	4	3	4
2020-09-14 21:45:43	Jambi	Perempuan	2	Negeri	Ya	Ya	Ya	4	4	4	4	4	4	4	3	3	3	3	3	5	4	4	3	4	4	4	4	4	5	5	4	4	5
2020-09-14 21:47:14	Jambi	Laki-laki	1	Negeri	Tidak	Ya	Ya	5	4	5	4	4	4	4	4	4	5	5	4	4	3	4	4	4	5	4	4	4	5	4	4	4	5
2020-09-14 21:47:31	Jambi	Perempuan	1	Negeri	Tidak	Ya	Tidak	3	3	3	3	4	4	4	5	5	5	5	5	4	3	5	5	5	5	5	5	5	5	5	5	5	5
2020-09-14 21:48:15	Jambi	Laki-laki	1	Negeri	Tidak	Ya	Ya	5	4	3	5	5	5	5	5	5	5	5	5	4	2	5	5	5	5	5	5	5	5	5	5	5	5
2020-09-14 21:49:14	Jambi	Laki-laki	2	Negeri	Tidak	Ya	Ya	5	5	3	5	4	4	3	4	5	4	4	4	4	3	3	4	4	4	4	4	3	4	3	3	3	3
2020-09-14 21:49:27	Jambi	Laki-laki	2	Negeri	Tidak	Ya	Ya	5	5	3	5	4	4	3	4	5	4	4	4	4	3	3	4	4	4	4	4	3	4	3	3	3	3
2020-09-14 21:49:43	Jambi	Laki-laki	2	Negeri	Tidak	Ya	Ya	5	5	3	5	4	4	3	4	5	4	4	4	4	3	3	4	4	4	4	4	3	4	3	3	3	3
2020-09-14 21:51:51	JAMBI	Laki-laki	1	Negeri	Tidak	Ya	Ya	4	4	4	4	4	4	4	4	4	4	4	4	5	3	4	4	4	4	4	4	4	4	4	4	4	4
2020-09-14 21:51:51	Jambi	Perempuan	2	Negeri	Ya	Ya	Ya	4	4	4	4	4	4	4	4	4	4	4	4	5	5	4	4	4	4	4	4	4	4	4	4	4	4
2020-09-14 21:52:03	Jambi	Laki-laki	1	Negeri	Tidak	Ya	Ya	3	3	3	3	3	3	3	4	4	3	4	4	3	3	3	3	3	3	3	3	3	4	3	3	3	3
2020-09-14 21:54:03	Jambi	Perempuan	2	Negeri	Ya	Ya	Ya	4	2	1	2	1	2	2	3	3	3	3	3	2	3	2	3	4	4	4	4	1	2	2	2	2	2
2020-09-14 21:54:07	Jambi	Perempuan	2	Negeri	Ya	Ya	Ya	4	4	2	3	2	3	3	3	3	2	3	3	5	5	2	3	3	2	3	2	2	4	5	4	5	4
2020-09-14 21:56:10	Sumatra utara	Perempuan	1	Swasta	Tidak	Ya	Ya	5	5	5	5	1	3	5	5	5	5	5	5	5	5	5	5	5	5	5	5	5	5	5	3	3	3
2020-09-14 21:56:57	JAMBI	Laki-laki	2	Negeri	Ya	Ya	Ya	3	4	5	1	1	3	3	4	4	5	5	5	4	2	5	5	5	5	5	2	2	5	5	5	4	4
2020-09-14 21:58:30	Jambi	Perempuan	2	Negeri	Ya	Ya	Ya	5	5	5	5	5	1	1	5	5	5	5	5	5	5	5	5	5	5	5	5	5	5	5	5	5	5
2020-09-14 22:03:30	Jambi	Perempuan	1	Swasta	Tidak	Ya	Ya	4	3	2	5	4	3	4	4	4	3	3	3	3	5	3	5	3	2	5	2	4	4	3	2	3	3
2020-09-14 22:05:54	Jambi	Perempuan	2	Swasta	Ya	Tidak	Ya	4	2	2	4	3	3	3	2	2	2	2	4	4	2	2	2	4	2	4	2	2	4	4	1	1	2
2020-09-14 22:06:31	Jambi	Perempuan	1	Swasta	Tidak	Ya	Ya	4	5	3	4	4	4		3	3	3	3	3	4	3	3	4	3	4	4	3	4	4	4	3	3	3
2020-09-14 22:06:41	Jambi	Laki-laki	2	Negeri	Ya	Ya	Ya	5	5	1	5	5	1	5	5	5		5	5	4	4	5	5	5	5	5	5	5	5	5	5	5	5
2020-09-14 22:06:47	Jambi	Perempuan	2	Negeri	Ya	Ya	Ya	5	5	4	4	5	5	5	4	4	4	4	5	5	4	4	4	4	4	5	4	3	4	4	4	4	4
2020-09-14 22:07:18	Jambi	Perempuan	2	Negeri	Ya	Ya	Ya	4	4	4	4	4	3	4	3	3	3	4	4	4	3	4	3	4	4	4	4	3	4	4	3	3	4
2020-09-14 22:08:27	Jambi	Perempuan	2	Negeri	Tidak	Ya	Ya	5	5	5	5	4	4	5	5	5	4	4	5	5	5	4	4	5	5	5	5	4	5	5	4	5	5
2020-09-14 22:11:20	Tiurma Rouli	Perempuan	2	Negeri	Ya	Ya	Ya	4	4	4	4	4	4	4	4	4	4	4	4	5	5	3	3	5	3	4	3	3	3	4	3	4	4
2020-09-14 22:11:35	JAMBI	Perempuan	2	Negeri	Ya	Ya	Ya	4	5	5	5	5	5	4	5	5	4	4	5	5	5	5	5	4	5	5	5	5	5	5	5	5	5
2020-09-14 22:13:07	Jambi	Perempuan	2	Negeri	Ya	Ya	Ya	5	5	5	4	4	4	4	5	5	4	5	5	5	5	4	4	4	4	4	4	4	5	4	4	4	4
2020-09-14 22:16:00	Jambi	Laki-laki	2	Swasta	Ya	Ya	Ya	5	5	2	5	5	5	5	3	4	5	5	4	5	3	3	4	4	4	5	4	4	4	5	5	4	5
2020-09-14 22:16:16	Jambi	Perempuan	1	Negeri	Tidak	Ya	Ya	4	5	3	3	4	4	3	5	5	4	4	5	4	4	4	4	5	4	4	4	4	5	5	5	5	5
2020-09-14 22:16:27	Jambi	Perempuan	2	Negeri	Tidak	Ya	Ya	5	5	5	5	5	5	5	5	5	5	5	5	5	5	5	5	5	5	5	5	5	5	5	5	5	5
2020-09-14 22:16:49	Jambi	Perempuan	2	Negeri	Ya	Ya	Ya	5	5	5	5	4	5	5	4	3	2	4	3	5	5	4	3	4	4	4	4	4	5	5	5	5	5
2020-09-14 22:18:39	Jambi	Perempuan	1	Negeri	Tidak	Ya	Ya	4	4	4	4	4	4	4	4	4	4	4	4	4	4	4	4	4	4	4	4	4	4	4	4	4	4
2020-09-14 22:20:17	jambi	Laki-laki	1	Negeri	Tidak	Ya	Tidak	1	2	3	4	5	5	5	4	5	5	5	5	5	4	4	4	4	3	4	4	4	5	5	5	5	5
2020-09-14 22:21:59	Jambi	Laki-laki	2	Negeri	Ya	Ya	Ya	4	2	2	3	3	3	3	4	4	4	4	4	5	5	4	3	4	2	3	4	3	4	4	3	3	5
2020-09-14 22:23:04	Jambi	Perempuan	1	Negeri	Tidak	Ya	Ya	4	4	4	3	3	3	3	3	3	3	3	3	5	4	4	4	3	3	3	3	4	5	5	5	4	3
2020-09-14 22:23:33	Jambi	Perempuan	2	Negeri	Ya	Ya	Tidak	4	4	4		3	4	4	3	3	3	3	3	2	5	1	3	3	3	4	3	3	5	5	2	3	5
2020-09-14 22:24:16	Jambi	Perempuan	2	Negeri	Tidak	Ya	Ya	5	5	4	4	4	4	4	4	5	4	4	5	4	4	4	4	4	4	4	4	4	4	4	4	4	5
2020-09-14 22:24:27	Jambi	Laki-laki	2	Negeri	Tidak	Ya	Ya	4	3	2	3	3	4	4	4	4	4	4	4	4	4	3	3	3	4	4	4	4	4	4	4	4	4
2020-09-14 22:25:15	Jambi	Perempuan	2	Negeri	Tidak	Ya	Ya	4	4	4	5	4	4	4	4	4	4	4	4	4	4	5	4	4	4	5	4	3	5	5	4	5	2
2020-09-14 22:25:31	Ja,mbi	Laki-laki	2	Swasta	Ya	Ya	Ya	5	5	4	5	5	4	4	3	4		5	4	4	4	4	4	4	4	4	5	3			5	4	5
2020-09-14 22:27:12	Jambi	Laki-laki	2	Swasta	Tidak	Ya	Tidak	4	4	4	4	4	4	4	3	3	4	4	4	4	3	2	4	4	4	4	4	4	3	4	3	4	4
2020-09-14 22:27:21	Jambi	Laki-laki	2	Negeri	Ya	Ya	Ya	5	4	2	5	4	4	5	5	5	4	4	5	5	3	4	3	4	4	3	3	3	4	4	3	4	5
2020-09-14 22:27:24	Jambi	Laki-laki	2	Swasta	Tidak	Ya	Tidak	4	4	4	4	4	4	4	3	3	4	4	4	4	3	2	4	4	4	4	4	4	3	4	3	4	4
2020-09-14 22:29:01	Jambi	Perempuan	2	Negeri	Ya	Ya	Ya	5	5	4	4	4	4	4	4	4	4	5	5	5	5	4	4	4	4	4	4	4	4	4	4	4	4
2020-09-14 22:33:13	Jambi	Laki-laki	1	Swasta	Tidak	Ya	Ya	4	4	1	2	1	2	4	4	4	4	5	5	2	1	4	4	4	4	2	2	2	4	4	4	4	4
2020-09-14 22:33:40	Jambi	Laki-laki	2	Negeri	Tidak	Ya	Ya	2	2	2	2	2	2	2	2	2	3	2	2	2	2	3	2	2	2	2	2	2	5	5	5	5	5
2020-09-14 22:34:52	Jambi	Laki-laki	2	Negeri	Tidak	Ya	Ya	4	5	3	3	3	3	3	4	4	3	5	5	5	3	5	3	5	4	4	3	3	4	5	3	3	5
2020-09-14 22:41:47	Jambi	Perempuan	2	Swasta	Tidak	Ya	Ya	4	4	3	4	3	5	1	5	5	3	5	5	5	5	3	3	3	3	4	3	4	5	5	3	4	5
2020-09-14 22:43:11	Jambi	Laki-laki	2	Negeri	Tidak	Ya	Ya	4	4	4	4	4	4	4	4	4	4	4	4	5	2	4	4	4	4	4	4	4	5	5	5	5	5
2020-09-14 22:45:12	Jambi	Perempuan	2	Negeri	Tidak	Ya	Ya	5	5	5	5	5	5	5	4	5	4	5	5	5	5	4	5	5	5	5	4	4	5	5	5	5	5
2020-09-14 22:45:20	Jambi	Perempuan	2	Negeri	Tidak	Ya	Ya	5	5	5	5	5	5	5	4	5	4	5	5	5	5	4	5	5	5	5	4	4	5	5	5	5	5
2020-09-14 22:49:38	Jambi	Laki-laki	1	Negeri	Tidak	Ya	Ya	4	4	4	4	3	4	3	5	5	3	4	5	5	2	3	3	5	4	5	3	3	4	5	2	3	5
2020-09-14 22:50:23	jambi	Laki-laki	2	Negeri	Ya	Ya	Ya	4	4	3	3	2	2	2	3	3	3	3	3	4	4	3	2	3	4	3	3	3	4	4	3	4	4
2020-09-14 22:51:50	Jambi	Laki-laki	2	Negeri	Tidak	Ya	Ya	5	5	3	5	4	4	5	3	5	5	4	5	5	3	3	3	5	5	5	4	4	5	5	5	5	5
2020-09-14 22:57:03	Jambi	Laki-laki	2	Negeri	Tidak	Ya	Ya	1	2	2	2	2	2	2	1	1	1	1	2	1	1	1	1	2	1	1	1	1	1	1	1	1	1
2020-09-14 23:06:45	Jambi	Laki-laki	2	Negeri	Tidak	Ya	Ya	4	3	3	3	4	3	3	3	3	3	3	3	3	3	3	3	3	3	4	4	4	4	4	5	5	5
2020-09-14 23:16:15	Jambi	Laki-laki	2	Swasta	Tidak	Ya	Tidak	5	5	5	5	5	5	5	5	5	5	5	5	5	5	3	3	3	5	5	3	3	5	5	3	3	5
2020-09-14 23:28:24	Jambi	Perempuan	2	Negeri	Tidak	Ya	Ya	5	5	5	5	5	4	5	3	4	4	4	4	4	3	4	3	5	3	4	4	3	5	5	3	4	5
2020-09-14 23:31:26	Jambi	Laki-laki	2	Negeri	Ya	Ya	Ya	5	4	3	5	4	4	4	4	4	3	3	4	4	4	4	4	4	4	4	4	4	4	4	4	3	5
2020-09-14 23:31:53	jambi	Laki-laki	1	Negeri	Tidak	Ya	Ya	3		4	3		3	3	4		3	3	3	3	3	3		3	3		3	3	4		4	4	4
2020-09-14 23:49:43	Jambi	Perempuan	2	Swasta	Tidak	Ya	Ya	3	4	5	2	3	3	2	5	5	4	5	5	5	5	3	4	5	4	5	2	4	5	4	2	5	5
2020-09-15 00:14:58	Jambi	Perempuan	2	Negeri	Ya	Ya	Ya	4	4	4	4	3	4	4	3	4	3	4	5	5	5	4	4	4	4	4	4	4	4	4	4	4	4
2020-09-15 00:38:45	JAMBI	Laki-laki	2	Negeri	Ya	Ya	Ya	4	3	2	3	3	4	3	5	5	4	3	4	4	3	4	3	5	3	3	2	3	4	3	3	1	3
2020-09-15 00:46:09	Jambi	Laki-laki	2	Negeri	Ya	Tidak	Ya	4	4	3	5	4	5	5	2	2	2	2	2	4	4	2	2	3	2	4	4	3	4	4	1	2	4
2020-09-15 00:53:27	Jambi	Perempuan	2	Negeri	Ya	Ya	Ya	5	5	4	4	4	5	5	4	5	4	4	4	4	5	4	4	4	5	5	5	5	4	4	3	4	5
2020-09-15 01:00:08	Jambi	Laki-laki	2	Negeri	Ya	Ya	Ya	4	4	4	3	4	2	3	4	4	4	4	4	5	5	3	4	3	3	4	4	2	4	5	4	4	5
2020-09-15 01:00:29	Jambi	Perempuan	2	Swasta	Tidak	Ya	Ya	4	4	2	4	2	4	4	4	4	3	4	4	4	3	2	4	4	4	4	4	4	4	4	2	4	4
2020-09-15 01:23:53	Jambi	Laki-laki	1	Swasta	Tidak	Ya	Ya	4	5	5	4	4	4	4	5	5	4	4	4	4	3	4	4	5	5	4	4	4	4	4	4	4	4
2020-09-15 01:25:49	Jambi	Laki-laki	1	Swasta	Tidak	Ya	Ya	4	4	4	4	5	5	4	4	4	5	4	4	5	1	4	4	4	5	4	4	4	5	5	5	5	5
2020-09-15 01:26:43	Jambi	Perempuan	2	Negeri	Tidak	Ya	Ya	5	5	5	4	5	5	5	5	5	5	5	5	5	4	5	5	5	5	5	5	5	5	5	5	5	5
2020-09-15 01:48:27	Jambi	Laki-laki	1	Swasta	Tidak	Ya	Ya	4	4	3	4	4	4	4	5	5	5	5	5	5	2	5	5	5	3	4	4	2	3	4	3	4	5
2020-09-15 02:38:49	Jambi	Perempuan	1	Swasta	Tidak	Ya	Ya	5	5	4	4	4	2	4	4	4	5	5	5	5	2	4	4	4	4	4	4	4	4	4	4	4	4
2020-09-15 03:07:43	Nusa Tenggara Barat	Perempuan	2	Negeri	Ya	Ya	Ya	3	4	3	3	3	4	4	4	3	3	4	4	4	4	3	3	4	3	4	3	3	4	3	3	4	4
2020-09-15 03:19:16	Jambi	Perempuan	1	Swasta	Tidak	Ya	Ya	5	3	3	3	3	4	3	5	5	3	5	4	5	5	3	5	3	4	4	3	3	3	3	3	3	5
2020-09-15 03:32:56	Jambi	Perempuan	2	Negeri	Ya	Ya	Ya	5	5	5	4	3	3	4	4	4	4	4	5	5	5	4	4	4	4	4	4	4	5	5	4	5	4
2020-09-15 04:22:32	Jambi	Perempuan	2	Negeri	Tidak	Ya	Ya	4	4	4	3	4	4	4	5	5	4	4	5	3	3	3	5	5	5	5	4	4	4	4	5	3	4
2020-09-15 04:24:28	Jambi	Perempuan	1	Swasta	Tidak	Ya	Ya	5	5	5	5	5	4	4	3	2		3	5	5	2	5	5	5	5	5	5	5	5	4	4	5	4
2020-09-15 04:41:12	Jambi	Perempuan	2	Negeri	Ya	Ya	Ya	4	4	3	5	4	3	3	2	3	3	4	3	3	4	3	3	4	3	4	3	4	4	4	4	4	4
2020-09-15 04:47:58	Jambi	Perempuan	2	Negeri	Ya	Ya	Ya	4	4	4	5	4	4	4	4	4	4	4	5	5	4	4	4	4	3	4	4	3	4	3	3	4	3
2020-09-15 04:52:43	Jambi	Perempuan	2	Negeri	Tidak	Ya	Ya	4	4	4	4	4	4	4	4	3	3	4	4	4	4	3	3	4	4	4	3	4	5	5	4	4	5
2020-09-15 05:03:51	Jambi	Perempuan	2	Swasta	Ya	Ya	Ya	5	5	5	5	5	5	4	5	5	3	3	5	5	3	3	4	4	5	5	5	5	5	5	3	4	5
2020-09-15 05:11:14	Nurcahaya	Perempuan	2	Swasta	Tidak	Tidak	Tidak	1	1	1	3	2	2	2	3	3	3	3	3	5	5	5	5	5	5	5	3	3	4	4	3	5	5
2020-09-15 05:11:54	Jambi	Perempuan	2	Negeri	Ya	Ya	Ya	1	1	1	1	1	1	1	1	1	1	1	1	4	5	5	2	3	3	2	2	2	4	3	2	2	3
2020-09-15 05:16:43	Jambi	Perempuan	2	Negeri	Ya	Ya	Ya	4	4	3	4	5	4	4	4	4	4	4	4	4	4	4	4	4	4	4	4	4	5	4	4	4	4
2020-09-15 05:24:17	Jambi	Perempuan	1	Swasta	Tidak	Ya	Ya	5	5	5	5	3	4	3	3	4	4	4	4	4	4	4	4	4	4	3	4	3	4	4	4	4	4
2020-09-15 05:32:50	Jambi	Laki-laki	2	Negeri	Ya	Ya	Ya	5	5	4	4	2	3	2	2	2	2	3	4	5	4	3	3	3	2	3	3	2	4	4	3	3	4
2020-09-15 05:33:58	Jambi	Perempuan	1	Swasta	Tidak	Ya	Ya	5	4	2	3	2	3	3	4	5	5	5	5	5	2	5	4	5	5	5	4	4	4	4	4	4	5
2020-09-15 05:35:35	Jambi	Perempuan	2	Negeri	Tidak	Ya	Ya	4	4	4	4	4	4	4	4	4	4	4	3	5	3	4	4	4	4	4	4	4	5	5	5	5	5
2020-09-15 05:36:59	JAMBI	Perempuan	2	Negeri	Tidak	Ya	Ya	4	4	3	4	3	3	4	4	4	3	3	4	4	4	3	3	3	3	4	3	3	5	5	5	3	4
2020-09-15 05:37:34	Jambi	Laki-laki	2	Negeri	Ya	Ya	Ya	4	3	3	3	3	3	3	3	2	3	3	3	5	5	3	3	3	3	3	3	3	4	4	3	3	4
2020-09-15 05:38:05	Jambi	Laki-laki	1	Negeri	Tidak	Ya	Ya	3	4	3	4	3	4	4	2	3	2	3	3	3	4	4	4	3	3	3	3	3	4	3	3	3	4
2020-09-15 05:43:53	Jambi	Perempuan	2	Swasta	Tidak	Ya	Ya	3	3	3	3	3	3	3	4	4	4	4	4	3	3	3	3	4	4	4	4	4	4	4	4	4	4
2020-09-15 05:46:22	Jambi	Laki-laki	1	Swasta	Tidak	Ya	Ya	4	3	3	3	2	3	2	5	5	2	4	3	5	3	5	5	5	5	5	5	5	5	5	5	5	5
2020-09-15 05:47:12	Jambi	Laki-laki	2	Negeri	Ya	Ya	Ya	4	3	3	4	3	4	4	3	3	2	2	3	4	3	3	3	3	3	4	3	3	4	4	4	3	4
2020-09-15 05:55:04	JAMBI	Laki-laki	2	Negeri	Ya	Ya	Ya	3	4	4	4	5	4	4	4	4	4	4	4	5	2	3	4	4	4	4	4	4	4	4	4	4	3
2020-09-15 05:59:03	Jambi	Laki-laki	2	Negeri	Ya	Ya	Ya	4	5	4		5	3	4	4	4	5	5	5	4	4	5	4	5	4	5	4	4	4	5	4	4	5
2020-09-15 06:01:10	Jambi	Perempuan	2	Swasta	Ya	Ya	Ya	4	4	3	5	4	4	4	2	4	2	4	3	3	2	4	3	3	3	4	3	4	5	4	5	5	5
2020-09-15 06:04:29	Jambi	Laki-laki	2	Negeri	Ya	Ya	Ya	4	4	4	5	4	4	4	4	3	4	4	4	4	4	4	5	5	4	4	2	2	4	2	4	4	4
2020-09-15 06:09:54	Jambi	Perempuan	2	Negeri	Tidak	Ya	Ya	4	4	4	4	2	4	4	4	3	3	4	4	4	4	3	3	3	3	4	4	4	4	3	3	3	4
2020-09-15 06:12:16	Jambi	Perempuan	1	Swasta	Tidak	Ya	Ya	3	3	3	3	3	3	3	3	3	3	5	5	3	3	3	3	2	3	4	3	2	3	3	3	2	4
2020-09-15 06:17:28	Jambi	Perempuan	2	Negeri	Tidak	Ya	Ya	4	3	3	4	4	3	4	4	5	4	5	5	5	4	4	4	4	3	4	3	3	5	5	4	5	5
2020-09-15 06:18:55	Jambi	Perempuan	2	Negeri	Tidak	Ya	Ya	4	4	3	4	3	3	4	3	3	3	4	4	4	4	3	3	3	4	4	4	4	3	3	3	3	3
2020-09-15 06:19:36	Jambi	Perempuan	2	Swasta	Ya	Ya	Ya	5	5	4	5	5	5	5	4	5		5	5	5	4	5		4	5	5	5	5	4	5	5	4	5
2020-09-15 06:21:58	Jambi	Perempuan	2	Negeri	Tidak	Ya	Ya	4	5	4	5	5	4	4	4	5	4	5	5	5	5	4	4	4	4	4	4	4	5	5	1	5	5
2020-09-15 06:30:36	Sumatera Barat	Perempuan	2	Negeri	Ya	Ya	Ya	4	4	4	5	4	4	4	4	4	3	3	4	4	3	2	2	2	3	4	3	3	4	4	4	4	4
2020-09-15 06:34:47	Jambi	Perempuan	2	Swasta	Ya	Ya	Ya	4	4	5	5	5	5	5	4	4	4	4	4	5	4	3	4	4	4	4	4	4	5	5	5	4	5
2020-09-15 06:34:55	Jambi	Laki-laki	2	Negeri	Ya	Ya	Ya	4	4	4	4	4	4	4	4	4	4	4	4	5	5	4	4	4	4	4	5	5	5	5	5	5	5
2020-09-15 06:47:56	Jambi	Laki-laki	2	Swasta	Ya	Ya	Ya	4	5	4	4	4	5	5	5	4	4	4	5	5	4	5	4	5	4	5	5	5	4	4	5	5	5
2020-09-15 06:52:52	Jambi	Perempuan	2	Negeri	Tidak	Ya	Ya	5	4	5	4	4	5	3	4	5	4	3	4	4	3	4	4	4	5	4	4	4	5	5	3	3	5
2020-09-15 06:58:36	Jambi	Laki-laki	2	Swasta	Tidak	Ya	Ya	4	5	4	4	4	4	4	4	4	4	4	4	5	4	4	5	4	4	4	4	4	4	4	3	4	4
2020-09-15 07:01:26	Jambi	Perempuan	2	Negeri	Ya	Ya	Tidak	3	4	4	4	4	4	4	2	3	4	4	4	4	2	4	4	4	3	4	4	4	5	4	4	4	5
2020-09-15 07:03:17	Jambi	Perempuan	1	Negeri	Tidak	Ya	Ya	4	5	5	4	5	4	4	3	4	4	4	4	3	2	3	3	3	3	3	3	3	3	3	3	2	2
2020-09-15 07:03:25	Jambi	Perempuan	2	Swasta	Tidak	Ya	Ya	3	4	3	3	4	4	5	4	4	3	4	3	3	2	3	2	3	3	4	3	3	4	4	4	4	4
2020-09-15 07:04:00	Jambi	Perempuan	2	Swasta	Tidak	Ya	Ya	4	2	2	4	2	4	3	4	2	2	3	4	4	2	3	4	4	3	4	3	3	4	4	3	3	4
2020-09-15 07:07:06	Jambi	Perempuan	1	Swasta	Tidak	Ya	Ya	4	3	2	3	3	4	4	4	4	3	4	4	2	2	3	3	3	3	3	3	3	3	3	3	3	4
2020-09-15 07:07:18	Jambi	Perempuan	1	Negeri	Ya	Ya	Ya	5	5	4	5	5	4	4	4	4	4	4	4	5	5	3	3	3	4	4	4	4	4	4	4	4	4
2020-09-15 07:12:18	Jambi	Perempuan	2	Negeri	Tidak	Ya	Ya	5	5	5	5	3	5	2	5	5	5	5	5	5	5	5	5	5	5	5	5	2	5	5	5	5	5
2020-09-15 07:12:50	Jambi	Laki-laki	2	Negeri	Ya	Ya	Ya	4	4	3	4	4	5	4	4	3	2	3	3	5	5	5	5	5	4	4	4	4	4	4	4	4	4
2020-09-15 07:12:51	Jambi	Perempuan	1	Negeri	Tidak	Ya	Ya	4	4	3	4	4	4	4	4	4	4	4	4	4	3	4	4	4	3	4	4	3	4	4	4	4	4
2020-09-15 07:13:24	Jambi	Perempuan	2	Swasta	Ya	Ya	Ya	4	4	3	4	2	3	4	4	3	2	3	4	2	3	2	2	3	4	3	4	3	4	3	2	3	4
2020-09-15 07:15:41	Jambi	Laki-laki	2	Swasta	Tidak	Ya	Ya	4	4	3	3	5	5	4	5	4	4	4	4	5	5	4	4	4	4	4	4	4	5	5	5	5	5
2020-09-15 07:17:01	Jambi	Laki-laki	2	Negeri	Ya	Ya	Ya	5	5	4	5	5	5	5	5	5	5	5	5	5	5	5	5	5	5	5	5	5	5	5	5	5	5
2020-09-15 07:18:37	Jambi	Laki-laki	2	Negeri	Ya	Ya	Ya	5	5	5	4	5	5	4	4	4	4	4	4	4	5	5	4	5	4	4	4	4	5	5	5	4	5
2020-09-15 07:18:50	Jambi	Perempuan	2	Negeri	Ya	Ya	Ya	4	5	4	4	3	3	3	4	4	3	4	5	4	2	4	4	4	4	5	3	3	3	4	4	3	4
2020-09-15 07:19:53	Jambi	Perempuan	1	Negeri	Tidak	Ya	Ya	5	5	5	5	4	5	5	4	5	3	4	4	5	5	5	5	4	4	5	4	5	5	5	3	4	5
2020-09-15 07:21:07	Jambi	Perempuan	2	Negeri	Ya	Ya	Ya	4	3	3	4	4	4	4	4	4	4	4	4	5	5	4	4	4	3	4	3	3	5	5	5	5	5
2020-09-15 07:23:28	Jambi	Perempuan	1	Negeri	Tidak	Ya	Ya	4	4	3	4	3	3	3	5	5	4	4	5	3	2	3	4	4	4	4	3	3	4	4	4	4	4
2020-09-15 07:28:31	Jambi	Perempuan	2	Negeri	Ya	Ya	Ya	3	5	3	3	4	5	2	4	4	2	4	5	5	4	4	3	3	2	4	3	3	4	3	2	3	5
2020-09-15 07:31:08	Jambi	Perempuan	1	Negeri	Tidak	Ya	Ya	4	3	1	2	3	3	3	3	3	2	3	3	2	2	4	2	3	3	2	3	3	2	3	3	3	3
2020-09-15 07:35:33	Jambi	Laki-laki	2	Negeri	Tidak	Ya	Ya	4	5	4	4	4	3	3	4	3	3	3	3	3	3	3		3	3	3	3	3	3	3	3	3	3
2020-09-15 07:36:19	Jambi	Laki-laki	2	Negeri	Ya	Ya	Ya	5	5	5	5	4	5	4	4	5	5	5	5	5	4	5	4	5	5	5	5	5	5	5	5	5	5
2020-09-15 07:36:51	Jambi	Laki-laki	2	Swasta	Tidak	Ya	Ya	3	3	3	4	3	4	5	2	3	3	4	3	4	3	3	4	2	3	4	3	4	3	3	3	4	3
2020-09-15 07:37:15	Jambi	Perempuan	2	Negeri	Ya	Ya	Ya	4	4	4	4	4	4	4	4	4	4	4	4	4	4	4	4	4	4	4	4	4	4	4	4	4	4
2020-09-15 07:37:16	Jambi	Laki-laki	2	Swasta	Ya	Ya	Ya	1	1	1	1	1	1	1	2	3	2	2	2	2	3	4	4	4	4	5	4	4	3	4	5	5	5
2020-09-15 07:37:45	Jambi	Laki-laki	2	Negeri	Tidak	Ya	Ya	3	4	3	3	5	3	2	5	5	3	3	5	5	5	3	3	3	3	3	2	3	3	3	4	3	3
2020-09-15 07:40:15	Jambi	Laki-laki	1	Negeri	Tidak	Ya	Ya	5	5	5	5	4	5	4	5	5	5	5	5	4	4	5	5	5	5	5	5	5	5	5	5	5	5
2020-09-15 07:41:45	Jambi	Laki-laki	2	Negeri	Ya	Ya	Ya	4	5	3	4	3	5	5	3	3	4	4	4	4	4	5	5	5	4	5	4	4	4	5	4	4	5
2020-09-15 07:41:45	Jambi	Perempuan	2	Negeri	Ya	Ya	Ya	4	4	3	4	4	4	3	4	4	3	4	4	5	5	4	4	4	4	4	3	3	4	4	4	3	4
2020-09-15 07:42:09	jambi	Perempuan	2	Negeri	Tidak	Ya	Ya	5	5	4	4	2	4	4	4	5	2	4	5	4	4	2	2	2	4	5	2	4	5	5	5	4	5
2020-09-15 07:44:08	Jambi	Laki-laki	2	Negeri	Tidak	Ya	Ya	5	5	5	5	5	5	5	5	5	5	5	5	5	5	5	5	5	5	5	5	5	5	5	5	5	5
2020-09-15 07:44:22	Jambi	Perempuan	2	Negeri	Ya	Ya	Ya	4	4	3	4	3	3	3	2	2	2	2	2	5	5	4	2	4	3	3	3	3	3	3	3	3	5
2020-09-15 07:45:17	Jambi	Perempuan	2	Negeri	Tidak	Ya	Ya	4	4	4	4	5	5	4	4	5	4	4	4	4	4	4	4	4	3	4	3	3	3	3	3	3	4
2020-09-15 07:46:49	Jambi	Perempuan	2	Negeri	Tidak	Ya	Tidak	3	4	4	4	3	4	4	3	3	4	4	3	5	2	4	4	4	4	4	4	4	5	5	5	5	5
2020-09-15 07:49:20	Jambi	Laki-laki	2	Swasta	Ya	Ya	Ya	5	4	4	4	4	4	4	4	5	5	5	5	5	2	5	5	5	5	5	5	5	5	5	5	5	5
2020-09-15 07:49:35	Jambi	Perempuan	1	Negeri	Tidak	Ya	Ya	4	5	2	5	5	4	5	4	4	5	5	5	5	4	3	3	5	3	4	4	4	5	5	5	5	5
2020-09-15 07:50:39	Jambi	Laki-laki	2	Swasta	Ya	Tidak	Ya	5	5	5	5	5	5	5	5	5	5	5	5	5	5	5	5	5	5	5	5	5	5	5	5	5	5
2020-09-15 07:54:23	Jambi	Perempuan	1	Negeri	Tidak	Ya	Ya	3	3	2	3	4	3	3	3	3	3	3	3	3	3	3	3	3	3	3	3	3	3	3	3	3	3
2020-09-15 07:56:25	jambi	Laki-laki	2	Swasta	Ya	Ya	Ya	5	5	5	5	4	4	4	4	5	4	5	5	4	3	5	5	5	5	5	4	5	4	4	4	4	4
2020-09-15 07:57:44	Jambi	Laki-laki	2	Swasta	Tidak	Ya	Ya	4	3	4	4	3	3	2	4	1	2	2	2	2	2	2	2	3	2	2	2	3	2	3	2	2
2020-09-15 07:59:26	Jambi	Perempuan	2	Negeri	Ya	Ya	Ya	3	4	4	4	4	3	4	3	4	4	4	4	5	5	4	3	4	3	4	3	3	5	4	3	4	4
2020-09-15 08:05:47	Jambi	Laki-laki	2	Negeri	Ya	Ya	Ya	3	3	3	2	2	4	3	4	2	3	3	3	4	3	3	4	3	3	4	3	3	3	5	4	4	4
2020-09-15 08:06:26	Jambi	Perempuan	2	Swasta	Tidak	Ya	Ya	5	5	3	5	4	4	4	4	4	4	4	4	4	4	4	4	4	3	4	4	3	4	4	4	4	4
2020-09-15 08:06:27	Jambi	Perempuan	2	Negeri	Ya	Ya	Ya	4	2	2	3	3	4	3	3	4	2	2	3	4	3	2	2	2	2	2	2	2	4	3	3	2	3
2020-09-15 08:06:39	Jambi	Laki-laki	2	Negeri	Ya	Ya	Tidak	5	3	3	3	3	5	5	1	1	1	5	5	3	3	2	3	1	3	4	5	3	3	3	3	3	3
2020-09-15 08:08:15	Jambi	Perempuan	2	Swasta	Tidak	Ya	Ya	4	3	3	3	3	4	4	4	4	3	3	4	4	3	3	3	3	3	4	3	3	4	4	4	4	4
2020-09-15 08:09:14	Jambi	Perempuan	2	Negeri	Tidak	Ya	Ya	5	5	5	4	4	5	4	5	5	5	5	5	4	3	4	5	5	5	5	4	4	5	5	5	5	5
2020-09-15 08:13:48	Jambi	Perempuan	2	Swasta	Ya	Ya	Ya	5	5	4	5	5	5	5	5	5	5	5	5	5	1	4	5	5	5	5	5	3	3	5	3	5	5
2020-09-15 08:14:03	Jambi	Perempuan	1	Swasta	Ya	Ya	Ya	5	5	4	5	4	1	4	5	4	4	5	5	4	4	4	4	4	5	5	4	4	5	5	5	4	4
2020-09-15 08:15:19	Jambi	Laki-laki	2	Negeri	Ya	Ya	Ya	5	5	5	5	5	4	5	2	1	1	3	4	5	3	5	5	5	5	5	5	5	5	5	5	5	5
2020-09-15 08:18:01	Jambi	Perempuan	1	Negeri	Tidak	Ya	Tidak	3	3	3	3	3	3	3	2	3	3	3	3	3	2	3	3	3	3	3	3	3	3	3	3	3	3
2020-09-15 08:27:07	Jambi	Laki-laki	2	Negeri	Ya	Ya	Ya	4	4	4	4	4	2	2	4	4	2	4	4	4	3	2	2	2	4	4	4	4	4	4	4	4	4
2020-09-15 08:30:12	Jamb8	Perempuan	2	Negeri	Ya	Ya	Ya	4	4	5	4	5	2	4	4	4	3	4	4	4	5	2	3	4	4	4	4	4	4	4	3	4	4
2020-09-15 08:32:21	Jambi	Perempuan	2	Negeri	Ya	Ya	Ya	4	4	4	4	4	4	2	2	3	2	4	4	5	5	4	4	4	4	4	4	3	5	4	4	3	5
2020-09-15 08:33:44	jambi	Laki-laki	2	Negeri	Ya	Ya	Ya	5	5	4	5	4	5	5	4	4	5	5	4	5	4	5	5	5	5	5	5	4	5	5	4	5	5
2020-09-15 08:35:48	Jambi	Perempuan	1	Swasta	Tidak	Ya	Ya	4	4	3	4	3	3	4	3	3	2	3	4	4	2	4	4	4	3	4	2	2	2	3	4	3	4
2020-09-15 08:41:31	Jambi	Laki-laki	1	Negeri	Tidak	Ya	Ya	3	3	2	3	2	2	2	2	3	3	3	3	3	2	3	3	3	3	3	3	3	3	3	3	2	3
2020-09-15 08:43:08	JAMBI	Laki-laki	1	Negeri	Tidak	Ya	Ya	5	5	3	3	4	4	4	5	5	4	5	5	4	3	4	4	4	4	4	4	4	5	5	4	4	5
2020-09-15 08:44:11	Jambi	Perempuan	2	Swasta	Ya	Ya	Ya	2	4	2	3	3	4	2	2	1	1	2	3	3	4	3	2	2	3	4	3	2	2	2	1	2	2
2020-09-15 08:45:08	Jambi	Laki-laki	2	Swasta	Ya	Ya	Ya	4	4	3	4	4	4	4	4	4	4	5	5	5	4	4	4	5	4	4	4	4	4	4	4	4	4
2020-09-15 08:46:51	Jambi	Laki-laki	2	Swasta	Tidak	Ya	Ya	4	3	2	3	2	3	2	1	2	2	2	4	2	2	2	2	2	5	3	3	3	3	3	3	3	3
2020-09-15 08:49:32	Jambi	Perempuan	2	Negeri	Ya	Ya	Ya	5	4	4	4	5	5	5	5	5	4	5	5	5	5	4	3	3	4	5	5	5	5	5	5	5	5
2020-09-15 08:51:44	Jambi	Perempuan	1	Swasta	Tidak	Ya	Ya	5	2	2	5	3	4	3	4	4	3	3	3	4	4	4	3	3	4	4	4	5	4	4	4	4	4
2020-09-15 08:54:20	Jambi	Laki-laki	2	Negeri	Ya	Ya	Ya	4	4	4	5	5	4	4	4	4	4	4	5	4	3	4	4	4	4	4	3	3	4	4	4	3	4
2020-09-15 09:01:01	Jambi	Laki-laki	2	Negeri	Ya	Ya	Ya	5	5	5	5	5	5	5	5	5	5	5	5	5	5	5	5	5	5	5	5	5	5	5	5	5	5
2020-09-15 09:01:52	Jambi	Perempuan	1	Swasta	Tidak	Ya	Tidak	3	2	2	3	2	2	4	3	3	2	3	3	2	2	2	3	2	3	3	3	3	3	3	2	2	3
2020-09-15 09:04:18	Jawa Baratarat	Laki-laki	2	Negeri	Ya	Ya	Ya	4	3	4	4	4	4	4	3	3	3	4	4	4	3	3	4	4	4	4	4	4	4	4	3	4	4
2020-09-15 09:05:25	Jambi	Laki-laki	1	Swasta	Tidak	Ya	Ya	4	3	3	3	3	3	3	3	3	3	3	3	3	3	3	3	3	3	3	3	3	3	3	3	3	3
2020-09-15 09:12:39	Jambi	Perempuan	1	Swasta	Tidak	Ya	Ya	5	5	3	5	5	5	5	5	5	5	5	5	4	5	5	5	5	5	5	3	3	4	5	5	5	5
2020-09-15 09:12:41	Jambi	Perempuan	2	Negeri	Ya	Ya	Ya	5	5	4	4	4	4	4	4	4	4	4	4	4	4	4	4	4	4	4	4	4	5	5	5	5	5
2020-09-15 09:15:45	Jambi	Perempuan	1	Swasta	Tidak	Ya	Ya	3	3	1	3	1	2	2	3	3	4	4	5	1	5	5	4	4	5	4	3	5	3	4	4	4	4
2020-09-15 09:16:18	Jambi	Laki-laki	2	Swasta	Ya	Ya	Ya	5	5	5	5	4	5	5	3	5	5	5	5	4	3	5	5	5	5	5	5	5	5	5	5	4	5
2020-09-15 09:17:29	Jambi	Perempuan	2	Negeri	Ya	Ya	Ya	5	5	3	5	4	4	4	3	3	2	4	4	4	4	3	4	3	3	4	4	3	4	4	4	4	4
2020-09-15 09:17:51	Jambi	Perempuan	2	Negeri	Tidak	Ya	Tidak	4	4	4	3	3	4	4	4	3	4	4	4	5	2	4	4	4	4	4	3	3	5	5	5	5	5
2020-09-15 09:18:50	Jambi	Perempuan	2	Swasta	Ya	Ya	Ya	4	4	3	4	4	3	4	3	2	4	4	4	4	3	4	4	4	3	3	4	4	3	3	3	3	3
2020-09-15 09:34:04	Jawa Tengah	Laki-laki	2	Negeri	Ya	Ya	Ya	5	5	4	4	4	4	3	5	3	4	4	4	4	3	4	4	4	3	4	4	4	3	3	3	3	3
2020-09-15 09:37:51	Jambi	Perempuan	2	Negeri	Tidak	Ya	Ya	4	4	5	5	4	4	3	3	3	4	4	4	5	5	3	3	4	3	4	4	3	4	4	3	3	4
2020-09-15 09:41:28	Jambi	Perempuan	2	Swasta	Ya	Ya	Ya	5	5	5	5	5	5	5	5	4	4	5	5	5	5	4	4	5	5	5	4	5	5	5	5	5	5
2020-09-15 09:41:31	Jawa Tengah	Laki-laki	1	Negeri	Tidak	Ya	Ya	5	5	4	5	5	4	3	5	5	5	5	5	4	4	5	5	5	4	5	4	4	5	5	5	5	5
2020-09-15 09:42:26	Jambi	Laki-laki	2	Negeri	Ya	Ya	Ya	5	5	5	4	1	3	4	5	5	5	5	5	5	5	4	4	4	4	4	4	4	5	5	5	5	5
2020-09-15 09:44:52	Jawa Tengah	Perempuan	2	Negeri	Ya	Ya	Ya	4	4	3	4	4	3	3	4	4	4	4	4	4	5	4	3	4	4	4	3	3	4	4	3	4	5
2020-09-15 09:45:57	Jawa Tengah	Laki-laki	1	Negeri	Tidak	Ya	Ya	5	5	5	4	4	4	4	5	5	5	5	5	4	3	4	4	4	3	3	4	4	4	4	4	4	4
2020-09-15 09:46:19	Kalimantan Selatan	Perempuan	1	Negeri	Tidak	Ya	Ya	5	5	4	4	2	2	3	1	1	3	5	5	3	3	3	3	5	3	3	3	2	5	2	1	1	5
2020-09-15 09:47:04	Jawa Tengah	Laki-laki	2	Negeri	Ya	Ya	Ya	3	4	3	4	4	4	4	4	3	4	4	4	4	4	4	4	4	4	4	4	4	4	4	4	4	4
2020-09-15 09:49:13	Jawa Tengah	Laki-laki	2	Negeri	Tidak	Ya	Ya	5	5	4	5	5	5	5	5	5	4	5	5	4	2	5	5	4	5	5	5	4	5	5	4	5	5
2020-09-15 09:49:37	Jambi	Laki-laki	2	Negeri	Ya	Ya	Ya	5	5	5	5	5	5	4	5	5	5	5	5	5	5	5	5	5	5	5	5	5	5	5	5	5	5
2020-09-15 09:49:56	Kalimantan selatan	Laki-laki	2	Negeri	Ya	Ya	Ya	5	5	4	5	4	3	3	4	4	4	4	4	4	4	4	4	3	4	4	4	4	5	5	5	5	5
2020-09-15 09:52:19	Jawa tengah	Laki-laki	2	Negeri	Ya	Ya	Ya	5	5	5	5	5	5	5	5	5	5	5	5	5	5	5	5	5	5	5	5	5	5	5	5	5	5
2020-09-15 09:52:22	jawa tengah	Perempuan	2	Negeri	Ya	Ya	Ya	4	4	4	4	4	4	4	3	4	4	4	4	4	4	3	3	4	4	4	4	4	3	3	3	3	3
2020-09-15 09:52:33	JAWA TENGAH	Laki-laki	2	Negeri	Tidak	Ya	Ya	1	1	2	2	2	2	2	2	2	3	3	2	1	2	2	3	3	2	2	2	2	2	2	3	2	2
2020-09-15 09:53:00	Jawa Tengah	Laki-laki	2	Negeri	Ya	Ya	Ya	5	5	5	5	4	4	5	4	5	5	5	5	5	5	5	4	5	4	4	4	4	4	4	4	4	4
2020-09-15 09:53:41	Jawa Tengah	Laki-laki	1	Negeri	Tidak	Ya	Ya	5	5	4	4	5	5	5	4	4	4	4	4	3	4	4	5	4	5	5	4	4	4	4	4	4	4
2020-09-15 09:53:57	Jawa Tengah	Laki-laki	2	Negeri	Tidak	Ya	Ya	5	3	3	5	5	4	5	5	5	5	5	5	5	4	5	5	5	4	4	4	3	5	5	5	4	5
2020-09-15 09:54:29	Jawa Tengah	Perempuan	2	Negeri	Tidak	Ya	Ya	5	5	5	5	5	5	4	5	4	5	5	5	4	3	5	5	5	5	5	4	5	5	5	5	5	5
2020-09-15 09:54:55	Jambi	Perempuan	2	Negeri	Tidak	Ya	Ya	4	4	3	3	2	3	3	3	2	3	3	3	3	2	3	3	3	3	3	3	3	3	3	3	3	3
2020-09-15 09:56:07	Jawa Tengah	Perempuan	2	Negeri	Ya	Ya	Ya	5	5	5	4	4	4	4	5	4	4	5	4	5	5	4	4	5	4	5	4	5	5	5	4	5	5
2020-09-15 09:57:03	Jawa timur	Perempuan	2	Negeri	Ya	Ya	Ya	5	5	5	5	5	5	5	5	4	4	4	4	5	5	5	5	5	5	5	5	5	5	5	4	4	5
2020-09-15 09:58:46	JAWA TENGAH	Laki-laki	2	Negeri	Tidak	Ya	Ya	4	5	5	4	5	4	4	5	5	5	5	5	5	5	5	4	5	4	5	5	4	5	5	4	4	5
2020-09-15 09:59:07	Jawa tengah	Laki-laki	2	Negeri	Tidak	Ya	Ya	4	4	3	5	5	4	3	4	3	4	4	4	4	3	4	4	4	4	3	3	3	4	4	4	4	4
2020-09-15 09:59:09	Jawa tengah	Laki-laki	2	Negeri	Tidak	Ya	Ya	1	2	1	2	1	2	4	2	2	2	2		5	2	2	2	2	4	4	2	4	2	4	2	2	4
2020-09-15 09:59:42	JAWA TENGAH	Perempuan	2	Negeri	Ya	Ya	Ya	5	3	4	4	5	4	4	3	3	3	4	4	5	4	3	3	3	4	4	4	4	5	4	4	4	4
2020-09-15 09:59:52	WILSON H SITINJAK, S.Pd	Laki-laki	1	Swasta	Tidak	Ya	Ya	5	5	3	4	4	4	4	4	4	4	4	4	2	3	3	3	3	3	3	3	3	4	4	4	4	4
2020-09-15 10:00:41	Jawa Tengah	Perempuan	2	Negeri	Ya	Ya	Ya	4	5	3	4	4	4	2	4	4	4	4	4	4	4	4	3	4	3	4	3	3	5	5	3	4	5
2020-09-15 10:01:28	Jambi	Laki-laki	2	Swasta	Tidak	Ya	Ya	4	4	5	4	4	5	5	5	4	4	4	4	4	4	5	5	5	4	5	4	4	5	5	5	5	5
2020-09-15 10:01:48	Jawa tengah	Laki-laki	2	Negeri	Ya	Ya	Ya	5	5	5	4	4	4	4	4	4	4	4	4	4	4	3	3	3	4	5	4	4	5	5	3	4	5
2020-09-15 10:02:13	Jambi	Laki-laki	1	Swasta	Tidak	Ya	Ya	2	4	2	4	4	4	4	2	4	4	4	4	4	2	3	3	4	4	4	2	1	1	3	4	4	4
2020-09-15 10:02:25	Jambi	Laki-laki	2	Swasta	Tidak	Ya	Ya	4	4	3	4	4	4	4	4	4	4	4	4	5	2	4	4	4	4	4	4	4	4	4	4	4	4
2020-09-15 10:03:00	Jawa tengah	Perempuan	1	Negeri	Tidak	Ya	Ya	4	3	5	4	4	3	3	5	4	4	4	4	4	4	4	4	4	4	4	3	4	4	4	3	3	4
2020-09-15 10:04:08	Jawa Tengah	Perempuan	1	Swasta	Tidak	Ya	Ya	5	5	5	4	4	4	5	4	4	4	4	5	4	4	3	4	4	4	4	4	4	4	4	4	4	4
2020-09-15 10:04:40	Jawa Tengah	Perempuan	2	Negeri	Ya	Ya	Ya	5	5	5	5	5	5	5	5	5	5	5	5	5	5	5	5	5	5	5	5	5	5	5	5	5	5
2020-09-15 10:04:48	Jambi	Laki-laki	2	Swasta	Ya	Ya	Ya	5	5	3	4	5	5	5	3	3	3	4	3	3	3	3	4	4	4	4	4	3	4	4	4	3	4
2020-09-15 10:05:08	Jambi	Perempuan	1	Swasta	Tidak	Ya	Ya	4	4	2	2	2	2	2	2	2	2	2	3	2	3	3	2	1	2	2	2	2	2	2	2	2	2
2020-09-15 10:05:16	Jawa Tengah	Perempuan	2	Negeri	Ya	Ya	Ya	4	4	4	4	4	4	5	5	3	3	4	5	4	3	2	3	2	3	4	4	4	5	4	4	3	4
2020-09-15 10:05:21	Jambi	Laki-laki	1	Swasta	Tidak	Ya	Ya	5	5	1	5	5	5	5	5	4	4	5	5	5	5	4	4	5	5	5	4	5	5	5	5	5	5
2020-09-15 10:05:30	Jawa Tengah	Perempuan	2	Negeri	Ya	Ya	Ya	5	5	4	4	5	4	4	4	4	4	4	4	5	4	4	4	4	4	4	4	4	4	4	4	4	4
2020-09-15 10:05:52	Jambi	Laki-laki	1	Swasta	Tidak	Ya	Ya	4	4	3	4	4	5	5	5	5	4	4	4	5	4	4	4	4	4	4	4	4	4	4	4	4	4
2020-09-15 10:06:19	Jambi	Perempuan	2	Swasta	Ya	Ya	Ya	5	5	4	1	2	2	1	4	3	3	5	5	5	2	5	4	5	5	5	4	4	5	5	4	4	5
2020-09-15 10:06:20	JAmbi	Perempuan	2	Swasta	Ya	Ya	Ya	5	5	4	1	2	2	1	4	3	3	5	5	2	3	5	4	5	5	5	4	4	5	5	4	4	5
2020-09-15 10:06:20	Jambi	Perempuan	2	Swasta	Tidak	Ya	Ya	5	5	4	1	2	2	1	4	3	3	5	5	5	2	5	4	5	5	5	4	4	5	5	4	4	5
2020-09-15 10:06:30	Jambi	Perempuan	1	Swasta	Tidak	Ya	Ya	4	4	4	4	2	3	4	2	2	2	3	3	3	3	3	3	3	3	3	2	2	3	3	3	2	3
2020-09-15 10:06:39	Jambi	Perempuan	1	Swasta	Tidak	Ya	Ya	2	2	2	2	1	2	3	5	5	5	5	5	3	3	5	2	5	2	3	3	3	5	5	5	5	5
2020-09-15 10:07:11	Jawa Tengah	Laki-laki	2	Negeri	Tidak	Ya	Ya	4	4	3	4	3	4	3	3	4	4	4	4	4	4	4	4	3	3	4	4	4	4	3	3	3	3
2020-09-15 10:08:16	Jawa tengah	Laki-laki	2	Negeri	Ya	Ya	Ya	5	5	5	5	5	5	5	5	5	5		5	5	5	5	5	5	5	5	5	5	5	5	5	5	5
2020-09-15 10:08:35	JAMBI	Perempuan	1	Swasta	Tidak	Ya	Ya	5	5	3	3	3	4	4	5	5	3	5	5	4	2	2	3	3	3	5	3	3	3	3	3	3	3
2020-09-15 10:08:37	Jambi	Perempuan	1	Swasta	Tidak	Ya	Ya	4	4	4	3	4	3	1	4	4	3	4	4	4	2	3	3	4	3	4	3	3	4	3	3	3	4
2020-09-15 10:08:39	Jawa Tengah	Laki-laki	1	Negeri	Tidak	Ya	Ya	4	5	4	4	4	4	3	2	4	3	4	3	4	4	4	3	3	4	4	4	3	5	4	3	4	4
2020-09-15 10:08:54	Jambi	Laki-laki	1	Swasta	Tidak	Ya	Ya	5	5	4	4	5	4	4	5	4	4	5	4	3	3	4	4	5	4	4	4	4	4	4	4	4	4
2020-09-15 10:08:55	Jawa tengah	Perempuan	1	Negeri	Tidak	Ya	Ya	4	4	3	4	5	4	4	3	3	4	4	4	5	5	4	4	4	4	5	4	4	5	5	4	4	4
2020-09-15 10:08:57	Jambi	Laki-laki	2	Swasta	Tidak	Ya	Ya	5	4	4	4	3	4	4	5	4	3	5	4	5	3	4	4	5	4	4	4	5	4	4	4	4	4
2020-09-15 10:08:59	Jambi	Perempuan	1	Swasta	Tidak	Ya	Ya	4	5	5	4	4	4	4	4	4	4	5	5	5	2	3	3	3	4	4	3	4	3	4	3	3	4
2020-09-15 10:09:03	Jambi	Perempuan	1	Swasta	Tidak	Ya	Ya	2	2	2	2	2	2	2	2	1	1	2	1	2	2	2	2	2	1	2	2	2	2	2	2	2	2
2020-09-15 10:09:24	jambi	Perempuan	2	Negeri	Tidak	Ya	Ya	4	4	3	4	3	3	4	4	4	4	4	4	5	2	4	3	4	4	4	4	3	5	4	3	3	4
2020-09-15 10:09:35	jambi	Laki-laki	1	Swasta	Tidak	Ya	Ya	4	4	4	4	4	4	4	4	4	4	4	4	4	4	4	4	4	4	4	4	4	4	4	4	4	4
2020-09-15 10:09:51	Jambi	Perempuan	2	Negeri	Tidak	Ya	Tidak	4	4	4	3	3	4	4	4	3	4	4	4	5	2	4	4	4	4	4	3	3	5	5	5	5	5
2020-09-15 10:10:03	Daerah Istimewa Yogyakarta	Laki-laki	2	Swasta	Ya	Ya	Ya	5	5	5	5	5	5	5	5	5	5	5	5	5	5	5	5	5	5	5	5	5	5	5	5	5	5
2020-09-15 10:10:28	JAMBI	Perempuan	2	Swasta	Ya	Ya	Ya	4	4	3	3	3	4	4	4	4	2	4	4	5	2	2	4	4	4	4	3	4	5	5	4	5	4
2020-09-15 10:10:42	jambi	Perempuan	2	Swasta	Tidak	Ya	Ya	4	4	3	4	4	4	4	4	4	3	4	4	3	3	4	4	4	4	4	4	4	4	4	3	3	4
2020-09-15 10:10:43	Jambi	Perempuan	1	Swasta	Tidak	Ya	Ya	3	4	4	4	4	4	3	3	3	3	3	4	3	2	3	3	4	3	4	3	4	3	4	3	3	4
2020-09-15 10:10:52	Jawa Tengah	Perempuan	2	Negeri	Ya	Ya	Ya	4	4	4	4	4	4	4	4	4	4	4	4	5	5	3	4	4	4	4	4	4	5	5	5	4	4
2020-09-15 10:11:39	Jambi	Perempuan	2	Swasta	Tidak	Ya	Ya	5	5	4	5	5	5	5	4	4	4	4	5	5	2	4	4	4	4	4	3	4	5	5	5	5	5
2020-09-15 10:11:49	Jambi	Laki-laki	2	Swasta	Tidak	Ya	Ya	3	3	4	3	4	3	4	3	3	3	4	4	5	3	3	3	4	3	3	3	4	3	4	4	3	4
2020-09-15 10:11:50	jambi	Perempuan	2	Swasta	Tidak	Ya	Ya	5	5	5	5	5	5	5	5	5	5	5	5	5	5	5	5	5	5	5	5	5	5	5	5	5	5
2020-09-15 10:13:58	Jambi	Laki-laki	1	Swasta	Tidak	Ya	Ya	4	4	4	3	4	4	4	5	4	4	4	5	3	3	4	4	3	4	4	3	4	4	4	4	4	4
2020-09-15 10:15:13	JAWA TENGAH	Laki-laki	2	Negeri	Tidak	Ya	Tidak	5	3	4	4	4	4	4	1	1	4	3	4	5	4	5	4	4	5	5	3	4	5	4	5	3	5
2020-09-15 10:15:13	Jawa Tengah	Perempuan	1	Negeri	Tidak	Ya	Ya	4	4	3	4	4	4	3	3	4	3	4	4	4	4	4	3	4	4	4	3	3	3	4	3	4	4
2020-09-15 10:15:38	Jambi	Laki-laki	2	Swasta	Tidak	Ya	Ya	5	5	4	5	5	3	4	5	5	4	5	5	1	3	5	5	5	5	5	5	5	5	5	5	5	5
2020-09-15 10:16:16	Jambi	Laki-laki	2	Negeri	Tidak	Ya	Ya	4	4	4	4	5	1	4	4	1	3	4	4	4	1	2	4	1	5	4	2	2	2	4	3	5	5
2020-09-15 10:16:34	Jawa Barat	Laki-laki	2	Swasta	Ya	Ya	Ya	5	4	4	5	5	4	4	4	4	4	3	4	5	4	4	4	3	3	4	3	4	4	4	3	3	4
2020-09-15 10:16:54	Jambi	Perempuan	2	Swasta	Ya	Ya	Ya	4	3	3	3	3	3	3	4	4	3	3	3	2	2	3	3	3	3	3	3	3	4	4	2	2	3
2020-09-15 10:17:21	Jawa Tengah	Laki-laki	1	Swasta	Tidak	Ya	Tidak	3	2	4	4	4	4	3	5	5	3	5	5	5	3	3	3	3	5	5	4	4	5	5	5	4	4
2020-09-15 10:17:53	Jambi	Laki-laki	2	Negeri	Ya	Ya	Ya	5	5	5	4	3	3	3	2	2	3	4	3	3	4	3	3	3	4	3	3	3	4	4	3	3	3
2020-09-15 10:17:54	Jambi	Perempuan	2	Swasta	Tidak	Ya	Ya	5	5	5	3	5	5	5	4	3	4	5	5	5	5	5	5	5	5	4	5	4	5	5	5	5	5
2020-09-15 10:18:20	Jawa Tengah	Perempuan	1	Negeri	Tidak	Ya	Ya	4	5	3	5	4	4	5	4	4	4	5	5	4	4	5	4	5	5	4	3	4	5	5	4	5	4
2020-09-15 10:18:57	Jambi	Perempuan	2	Swasta	Tidak	Ya	Ya	5	5	5	2	4	5	4	4	4	4	4	4	4	2	4	4	4	4	4	4	4	5	5	3	3	4
2020-09-15 10:19:00	Jambi	Perempuan	2	Negeri	Tidak	Ya	Tidak	4	4	3	3	3	4	4	4	5	3	3	3	4	2	4	4	4	3	3	3	3	4	4	3	3	4
2020-09-15 10:19:33	Jambi	Laki-laki	2	Swasta	Ya	Tidak	Ya	5	5	5	5	4	5	5	4	4	3	4	3	4	2	3	3	3	4	4	4	3	3	3	3	4	3
2020-09-15 10:19:40	Jambi	Perempuan	2	Swasta	Ya	Ya	Ya	4	4	3	4	4	4	4	3	3	3	4	4	2	2	2	3	3	3	3	3	2	3	3	3	3	2
2020-09-15 10:20:27	Jawa Tengan	Perempuan	1	Negeri	Tidak	Ya	Ya	3	3	2	4	3	4	4	5	5	5	4	5	5	3	5	3	4	2	4	2	2	5	5	5	5	5
2020-09-15 10:20:59	Jawa Barat	Perempuan	2	Swasta	Ya	Ya	Ya	3	4	4	4	5	4	3	5	5	4	5	5	3	3	4	5	4	4	5	4	4	4	4	4	3	4
2020-09-15 10:21:19	Jawa Tengah	Perempuan	2	Negeri	Ya	Ya	Ya	4	5	5	5	4	5	4	3	3	4	3	3	5	5	3	4	4	4	5	4	3	5	4	4	4	3
2020-09-15 10:23:58	Jambi	Perempuan	1	Swasta	Tidak	Ya	Ya	5	5	4	5	5	5	5	5	5	5	5	5	4	5	5	5	5	5	5	4	3	5	5	4	4	5
2020-09-15 10:24:08	Sulawesi Selatan	Laki-laki	2	Negeri	Tidak	Ya	Ya	3	3	3	3	3	3	3	3	3	4	4	3	3	4	3	4	3	3	3	4	3	3	4	3	3	3
2020-09-15 10:24:15	JAMBI	Perempuan	2	Swasta	Tidak	Ya	Ya	4	4	4	3	3	4	4	2	2	2	3	3	3	3	2	3	1	3	3	2	2	3	4	3	3	4
2020-09-15 10:24:23	Jawa barat	Perempuan	1	Swasta	Tidak	Ya	Ya	4	4	3	5	3	4	4	4	3	4	4	4	5	4	3	3	3	3	4	3	3	4	4	3	3	4
2020-09-15 10:26:20	Jambi	Perempuan	1	Negeri	Tidak	Ya	Ya	4	4	4	4	4	4	4	4	4	4	4	4	4	4	4	4	4	4	4	4	4	4	4	4	4	4
2020-09-15 10:27:00	Jawa Tengah	Perempuan	2	Negeri	Ya	Ya	Ya	5	5	5	5	4	5	5	5	5	1	1	5	5	5	5	2	5	1	3	2	2	5	5	5	5	5
2020-09-15 10:28:16	Jawa Barat	Perempuan	1	Swasta	Tidak	Ya	Ya	5	5	5	5	5	5	5	5	5	5	5	5	5	4	5	5	5	5	5	5	5	5	5	5	5	5
2020-09-15 10:28:28	Jambi	Perempuan	1	Negeri	Tidak	Ya	Ya	4	4	4	4	4	4	4	4	4	4	4	4	4	4	4	4	4	4	4	4	4	4	4	4	4	4
2020-09-15 10:28:51	JAMBI	Laki-laki	2	Swasta	Tidak	Ya	Ya	3	3	3	3	3	3	3	4	4	4	4	4	3	3	3	3	3	4	4	4	4	4	4	4	4	4
2020-09-15 10:28:57	Jambi	Perempuan	2	Swasta	Ya	Ya	Ya	5	5	4	4	5	4	4	4	4	3	4	4	4	3	3	2	4	4	4	4	4	4	4	4	4	4
2020-09-15 10:30:45	Kepulauan. bangka Belitung	Laki-laki	2	Negeri	Ya	Ya	Ya	5	2	2	4	3	5	1	5	5	5	5	5	1	5	5	5	1	2	2	3	3	2	2	2	2	3
2020-09-15 10:30:56	Jambi	Laki-laki	1	Negeri	Tidak	Ya	Ya	5	5	5	5	5	5	5	5	5	5	5	5	5	5	5	5	5	5	5	5	5	5	5	5	5	5
2020-09-15 10:31:10	DIY	Perempuan	2	Negeri	Ya	Ya	Ya	5	5	5	5	5	5	5	5	4	4	4	5	5	5	5	4	4	5	5	5	5	5	5	5	5	5
2020-09-15 10:31:32	Jawa Tengah	Laki-laki	2	Negeri	Tidak	Ya	Ya	5	5	5	5	4	3	4	4	4	4	4	4	4	3	4	4	4	4	4	4	4	3	3	3	3	4
2020-09-15 10:35:05	jambi	Perempuan	2	Swasta	Ya	Ya	Ya	3	4	3	4	3	4	4	3	3	4	4	4	5	5	4	4	3	4	4	4	4	5	5	5	5	5
2020-09-15 10:35:53	Jambi	Perempuan	2	Negeri	Ya	Ya	Ya	2	2	2	4	3	4	4	2	2	2	2	5	4	3	3	2	2	2	2	2	2	4	4	4	4	4
2020-09-15 10:35:56	Jambi	Perempuan	1	Swasta	Tidak	Ya	Tidak	3	3	3	3	4	4	4	3	3	2	3	2	4	3	3	3	3	3	4	4	4	4	4	2	4	4
2020-09-15 10:36:05	Jawa Barat	Perempuan	2	Swasta	Tidak	Ya	Ya	5	5	5	5	5	5	5	4	4	3	4	4	3	4	4	4	4	5	5	5	5	5	5	5	5	5
2020-09-15 10:38:05	Jambi	Perempuan	2	Swasta	Ya	Ya	Ya	4	4	4	4	4	4	4	3	4	4	4	4	5	3	4	4	4	4	4	4	4	4	4	4	4	4
2020-09-15 10:38:57	Jawa Tengah	Perempuan	1	Swasta	Tidak	Ya	Ya	5	5	5	5	5	5	5	4	4	5	5	5	5	4	5	4	5	5	5	4	4	4	5	5	4	5
2020-09-15 10:39:08	Jawa Barat	Laki-laki	2	Negeri	Ya	Ya	Tidak	5	5	5	4	4	4	4	4	4	4	4	4	5	3	4	4	4	4	4	4	4	4	4	4	4	4
2020-09-15 10:39:36	jambi	Perempuan	2	Swasta	Tidak	Ya	Tidak	1	1	1	1	1	2	1	1	1	1	2	1	5	5	5	5	5	2	3	1	1	3	3	3	3	3
2020-09-15 10:40:29	Jawa Tengah	Perempuan	2	Negeri	Ya	Ya	Ya	5	5	5	5	5	5	5	5	4	5	5	5	5	4	4	5	5	5	5	5	5	5	5	5	5
2020-09-15 10:40:50	Jambi	Perempuan	1	Swasta	Tidak	Ya	Ya	4	4	3	4	4	4	3	5	5	4	3	4	5	5	4	3	4	4	4	3	2	5	4	1	1	5
2020-09-15 10:41:03	Jawa Barat	Perempuan	1	Negeri	Tidak	Ya	Ya	4	4	4	4	4	4	3	4	4	4	4	4	3	3	4	4	4	4	4	4	4	4	4	4	4	4
2020-09-15 10:41:48	Jawa tengah	Perempuan	1	Swasta	Tidak	Ya	Tidak	5	3	2	3	4	4	4	5	3	4	4	3	5	4	4	4	4	3	5	3	3	4	4	3	4	4
2020-09-15 10:42:17	Jawa Barat	Perempuan	2	Swasta	Ya	Ya	Ya	5	5	4	5	4	5	4	5	5	4	5	5	5	4	5	4	5	4	5	4	4	5	5	5	5	5
2020-09-15 10:42:19	Banten	Perempuan	2	Swasta	Ya	Ya	Ya	4	4	4	4	4	3	3	4	4	4	4	4	5	4	4	4	4	4	4	4	4	4	4	4	4	4
2020-09-15 10:42:52	jawa tengah	Laki-laki	2	Negeri	Ya	Ya	Ya	1	1	2	2	2	2	2	2	2	2	2	2	5	4	4	4	4	4	4	4	4	5	5	5	5	5
2020-09-15 10:43:29	Jawa Barat	Laki-laki	2	Negeri	Tidak	Ya	Ya	4	4	4	4	4	3	4	4	4	4	4	4	4	4	4	4	4	4	4	4	4	4	4	4	4	5
2020-09-15 10:43:30	Jambi	Laki-laki	2	Swasta	Ya	Ya	Ya	5	5	4	5	4	4	4	3	4	4	4	4	4	3	4	4	4	4	5	4	5	5	5	5	4	5
2020-09-15 10:44:07	JAWABARAT	Laki-laki	1	Negeri	Tidak	Ya	Ya	4	4	4	4	4	4	4	4	4	4	4	4	5	4	4	4	4	4	4	4	4	4	4	4	4	4
2020-09-15 10:44:14	Jawa timur	Laki-laki	2	Negeri	Ya	Ya	Ya	4	4	4	4	4	4	4	4	4	4	4	4	4	4	4	4	4	4	4	4	4	4	4	4	4	4
2020-09-15 10:44:29	jambi	Perempuan	2	Swasta	Tidak	Ya	Ya	3	2	2	2	2	5	4	3	2	1	4	2	3	4	3	2	3	3	4	3	3	4	3	3	3	4
2020-09-15 10:44:32	Jambi	Laki-laki	2	Negeri	Ya	Ya	Ya	5	5	5	5	5	5	5	5	5	4	5	5	5	5	5	5	5	5	5	5	5	5	5	5	5	5
2020-09-15 10:44:57	Jawa barat	Laki-laki	2	Negeri	Ya	Ya	Ya	4	4	2	3	4	4	5	4	4	3	4	4	5	4	4	4	5	4	4	3	3	4	4	4	4	4
2020-09-15 10:44:57	Jawa Tengah	Perempuan	2	Swasta	Tidak	Ya	Tidak	4	4	3	3	3	3	4	2	1	3	4	4	4	4	3	3	4	4	4	3	3	4	4	3	3	3
2020-09-15 10:46:38	Jambi	Perempuan	2	Negeri	Tidak	Ya	Tidak	5	4	4	4	4	4	4	3	4	3	3	3	4	4	4	4	4	4	4	3	3	3	4	3	4	3
2020-09-15 10:46:55	Jawa barat	Laki-laki	2	Swasta	Ya	Ya	Ya	5	5	5	5	5	5	5	5	5	5	5	5	5	2	5	5	5	5	5	5	5	5	5	5	5	5
2020-09-15 10:47:12	Jawa Tengah	Perempuan	2	Swasta	Ya	Ya	Ya	3	3	3	4	4	3	4	3	4	3	3	3	4	3	4	3	3	4	4	3	3	4	3	3	4	4
2020-09-15 10:47:35	Jawa Barat	Laki-laki	2	Negeri	Tidak	Ya	Ya	4	4	4	4	4	4	4	4	4	3	3	4	4	3	3	3	4	3	4	3	4	4	4	4	4	4
2020-09-15 10:47:54	Jawa Barat	Laki-laki	2	Negeri	Ya	Ya	Ya	3	5	3	5	5	4	1	5	5	4	4	5	5	3	4	4	4	4	5	3	3	5	5	5	5	5
2020-09-15 10:48:10	Jawa Tengah	Laki-laki	1	Negeri	Tidak	Ya	Ya	5	5	3	4	4	3	3	3	3	3	4	3	4	4	4	4	4	4	4	4	4	4	4	4	4	5
2020-09-15 10:48:17	Jawa Barat	Laki-laki	1	Swasta	Tidak	Ya	Tidak	4	4	3	5	4	4	3	3	3	3	4	3	4	2	4	3	4	4	5	4	4	5	5	4	4	4
2020-09-15 10:48:20	Jawa tengah	Laki-laki	2	Negeri	Ya	Ya	Ya	5	5	5	5	5	5	5	5	5	5	5	5	5	5	5	5	5	5	5	5	5	5	5	5	5	5
2020-09-15 10:48:53	Jawa Barat	Laki-laki	1	Negeri	Tidak	Ya	Ya	5	4	3	4	4	4	4	4	4	4	4	4	5	2	3	4	4	4	4	3	3	5	5	4	4	4
2020-09-15 10:49:29	Jawa Barat	Laki-laki	2	Negeri	Tidak	Ya	Ya	4	3	4	4	4	5	4	4	4	4	4	5	5	4	5	4	4	3	5	4	3	5	5	3	4	5
2020-09-15 10:49:39	Lampung	Perempuan	2	Negeri	Ya	Ya	Ya	4	5	4	4	4	5	4	3	5	4	3	4	3	4	4	3	4	4	4	5	4	4	4	4	4	4
2020-09-15 10:50:30	jawa tengah	Laki-laki	2	Swasta	Tidak	Ya	Ya	2	2	5	5	3	1	1	1	1	2	2	1	4	3	2	2	4	2	4	2	1	4	4	4	2	4
2020-09-15 10:50:39	Jambi	Perempuan	1	Swasta	Tidak	Ya	Ya	4	4	3	3	2	4	4	4	2	4	5	5	4	3	4	3	3	4	4	3	3	4	4	4	4	5
2020-09-15 10:50:41	Jambi	Perempuan	2	Negeri	Ya	Ya	Ya	4	4	3	3	3	4	4	1	4	3	4	5	5	4	4	3	5	5	4	3	2	4	4	2	3	4
2020-09-15 10:51:03	Jawa Barat	Laki-laki	2	Negeri	Tidak	Ya	Ya	5	5	5	4	5	5	5	5	5	5	5	5	3	3	5	5	5	5	5	5	5	5	5	5	5	5
2020-09-15 10:51:14	Sangat baik	Perempuan	2	Swasta	Tidak	Ya	Ya	5	5	5	5	5	5	5	5	5	5	5	5	5	5	5	5	5	5	5	5	5	5	5	5	5	5
2020-09-15 10:52:54	Jawa tengah	Laki-laki	2	Swasta	Ya	Ya	Ya	3	2	2	3	3	4	3	4	3	4	4	4	5	1	3	5	5	5	5	5	1	5	1	3		3
2020-09-15 10:53:07	Jawa barat	Laki-laki	2	Negeri	Tidak	Ya	Ya	4	5	3	3	3	5	5	4	4	4	3	4	4	4	3	3	4	4	4	4	4	4	4	3	3	4
2020-09-15 10:53:13	Jawa tengah	Laki-laki	2	Negeri	Ya	Ya	Ya	5	5	4	4	4	4	4	4	4	4	4	4	5	5	4	4	4	4	4	4	4	5	5	5	5	5
2020-09-15 10:54:44	Jawa barat	Perempuan	2	Negeri	Tidak	Ya	Ya	3	4	2	4	3	4	3	3	4	3	3	4	4	3	4	3	3	3	3	2	2	3	3	3	3	4
2020-09-15 10:55:23	Jawa Tengah	Laki-laki	1	Negeri	Tidak	Ya	Ya	3	1	1	3	1	3	1	4	4	3	4	4	4	3	3	4	4	3	4	2	1	3	3	3	3	4
2020-09-15 10:55:29	Jawa barat	Laki-laki	2	Negeri	Tidak	Tidak	Ya	5	5	5	5	4	4	5	3	3	3	3	3	3	3	3	3	3	4	4	4	4	4	4	4	4	5
2020-09-15 10:55:37	Jawa Barat	Laki-laki	2	Negeri	Tidak	Ya	Ya	4	4	4	4	4	4	4	4	4	4	4	4	4	4	4	4	4	4	4	4	4	4	4	4	4	4
2020-09-15 10:56:51	Jawa Barat	Laki-laki	2	Negeri	Ya	Ya	Ya	3	3	3	4	3	3	3	4	3	3	3	3	3	3	3	3	3	3	3	3	3	3	3	3	3	3
2020-09-15 10:56:52	JAWA TENGAH	Laki-laki	2	Negeri	Ya	Ya	Ya	5	5	4	5	5	4	4	5	4	4	4	4	4	5	5	4	4	5	5	4	4	5	4	5	4	5
2020-09-15 10:57:13	Jawa Tengah	Perempuan	2	Negeri	Ya	Ya	Ya	5	5	4		3	5	5	4	4	4	3	4	4	4	3	3	4	4	4	4	3	4	4	3	4	3
2020-09-15 10:57:40	Jambi	Perempuan	2	Negeri	Tidak	Ya	Tidak	3	3	3	1	3	2	3	3	3	3	4	4	4	4	2	3	3	3	4	3	3	4	3	3	3	4
2020-09-15 10:57:51	Jambi	Perempuan	2	Negeri	Tidak	Ya	Tidak	3	3	3	1	3	2	3	3	3	3	4	4	4	4	2	3	3	3	4	3	3	4	3	3	3	4
2020-09-15 10:58:14	Bengkulu	Laki-laki	2	Negeri	Ya	Ya	Ya	4	4	3	4	4	4	3	4	4	3	3	3	5	4	4	4	3	4	4	3	4	4	4	4	4	4
2020-09-15 10:58:18	Jawa Tengah	Laki-laki	2	Swasta	Tidak	Ya	Tidak	4	3	3	3	3	3	3	3	3	3	3	3	3	3	3	3	3	3	3	3	3	3	3	3	3	3
2020-09-15 10:58:30	Jambi	Perempuan	2	Negeri	Ya	Ya	Ya	5	5	5	5	4	4	5	5	4	3	4	5	5	5	4	4	4	5	5	5	5	4	4	4	5	5
2020-09-15 10:58:38	Jambi	Laki-laki	2	Negeri	Tidak	Ya	Ya	4	5	4	4	3	3	3	3	3	3	3	5	3	3	4	3	3	3	3	4	4	3	3	3	3	3
2020-09-15 10:58:46	Jawa Tengah	Perempuan	1	Swasta	Tidak	Ya	Ya	5	5	4	5	3	4	4	5	4	4	4	5	4	4	5	5	4	4	5	4	4	4	5	5	5	5
2020-09-15 10:58:54	Jambi	Perempuan	1	Negeri	Tidak	Ya	Ya	3	3	2	3	3	3	3	3	3	4	4	4	4	3	3	3	4	3	3	3	3	4	4	2	2	4
2020-09-15 10:59:03	Jawabarat	Laki-laki	2	Negeri	Tidak	Ya	Ya	5	5	5	5	5	5	5	5	5	3	3	3	4	3	3	3	3	4	4	4	4	4	4	4	4	4
2020-09-15 10:59:06	JAWA TENGAH	Laki-laki	2	Negeri	Ya	Ya	Ya	5	5	3	5	5	5	5	5	3	5	5	5	5	5	5	5	5	5	5	4	4	5	4	3	4	5
2020-09-15 11:00:00	Lampung	Perempuan	2	Negeri	Ya	Ya	Ya	4	3	2	4	4	4	4	4	4	4	4	4	2	2	3	4	4	4	4	4	4	5	5	5	5	5
2020-09-15 11:00:18	Jawa tengah	Perempuan	2	Swasta	Ya	Ya	Ya	3	3	2	4	4	3	4	2	2	2	4	4	4	4	3	3	2	4	4	3	3	4	4	4	4	4
2020-09-15 11:01:00	Jawa Barat	Laki-laki	2	Negeri	Ya	Ya	Ya	4	4	4	5	5	5	4	3	4	3	4	5	5	5	5	4	4	4	5	4	4	5	5	5	4	5
2020-09-15 11:01:17	Jambi	Perempuan	2	Swasta	Tidak	Ya	Ya	5	4	4	4	4	4	4	5	4	4	4	5	5	4	4	4	5	5	4	4	4	4	4	4	4	4
2020-09-15 11:01:29	Jambi	Perempuan	2	Negeri	Ya	Ya	Ya	4	4	3	4	4	4	4	4	4	4	4	3	4	4	2	4	3	4	4	4	3	5	4	4	4	4
2020-09-15 11:02:33	Lampung	Laki-laki	2	Negeri	Ya	Ya	Ya	4	4	4	4	4	4	4	4	3	3	4	4	4	4	4	3	3	4	4	3	3	4	4	4	4	4
2020-09-15 11:03:09	Jawa Barata	Laki-laki	1	Negeri	Tidak	Ya	Ya	3	3	3	4	3	4	2	5	4	4	4	4	4	2	3	3	3	3	3	3	3	4	4	1	1	5
2020-09-15 11:04:54	Jawa tengah	Perempuan	2	Negeri	Ya	Ya	Ya	5	5	4	5	5	4	5	4	5	4	4	5	5	5	5	4	4	4	4	4	4	4	4	4	4	4
2020-09-15 11:05:47	JAMBI	Perempuan	2	Negeri	Tidak	Ya	Ya	1	1	5	3	4	3	3	5	3	4	4	2	4	5	5	3	3	3	3	3	3	5	5	5	5	5
2020-09-15 11:05:58	Jambi	Perempuan	2	Negeri	Ya	Ya	Ya	4	3	3	4	4	3	3	3	4	2	5	5	5	5	4	3	3	4	5	3	2	5	5	5	5	5
2020-09-15 11:05:59	Jawa tengah	Perempuan	2	Swasta	Ya	Ya	Ya	5	5	5	5	5	5	5	5	5	5	5	5	5	5	5	5	5	5	5	5	5	5	5	5	5	5
2020-09-15 11:06:31	Jawa Tengah	Laki-laki	2	Negeri	Ya	Ya	Ya	4	5	4	4	5	4	4	4	1	4	4	4	5	5	3	5	5	4	3	3	4	5	5	1	4	5
2020-09-15 11:07:02	Jawa Tengah	Laki-laki	1	Negeri	Tidak	Ya	Ya	4	4	4	4	5	5	4	4	4	3	4	4	2	2	3	3	3	4	4	4	3	4	4	2	3	4
2020-09-15 11:07:11	Jambi	Perempuan	2	Negeri	Tidak	Ya	Ya	4	2	2	4	2	4	4	2	2	2	2	2	5	4	2	2	4	2	2	2	2	4	4	4	4	4
2020-09-15 11:07:33	jateng	Laki-laki	2	Negeri	Ya	Ya	Ya	5	5	3	5	3	5	5	5	5	5	5	5	5	5	5	5	5	5	5	5	5	5	5	5	5	5
2020-09-15 11:07:47	Jambi	Perempuan	2	Swasta	Tidak	Ya	Ya	4	4	4	5	5	5	5	5	4	4	4	4	3	3	4	4	5	4	5	5	5	5	5	5	4	5
2020-09-15 11:07:56	Jambi	Perempuan	2	Negeri	Ya	Ya	Ya	3	4	2	4	2	4	4	3	3	2	4	3	5	5	2	3	3	4	4	3	3	5	5	3	3	5
2020-09-15 11:10:20	Jambi	Perempuan	2	Negeri	Ya	Ya	Ya	5	5	4	4	5	5	4	3	3	2	5	5	5	4	4	4	4	4	4	4	4	5	5	5	4	5
2020-09-15 11:12:17	JAWA TENGAH	Laki-laki	1	Negeri	Tidak	Ya	Ya	5	5	5	4	5	3	5	5	5	5	5	5	5	5	5	5	5	5	5	5	5	5	5	4	4	5
2020-09-15 11:12:17	Jambi	Laki-laki	2	Negeri	Tidak	Ya	Ya	4	2	2	3	3	3	2	4	4	4	4	4	3	1	4	3	3	3	3	3	3	3	3	3	3	3
2020-09-15 11:12:18	JAWA TENGAH	Perempuan	2	Negeri	Ya	Ya	Ya	5	5	5	5	5	5	3	5	5	5	5	5	5	5	4	5	5	5	5	5	5	5	5	4	5	5
2020-09-15 11:12:35	Jawa barat	Laki-laki	2	Negeri	Tidak	Ya	Ya	5	5	5	5	5	5	5	5	5	5	4	5	5	5	5	5	5	5	5	5	5	5	5	5	5	5
2020-09-15 11:13:24	Jawa barat	Perempuan	1	Negeri	Tidak	Ya	Tidak	4	4	4	4	4	4	4	4	4	4	4	4	4	4	4	4	4	4	4	4	4	4	4	4	4	4
2020-09-15 11:14:07	Jawa Tengah	Perempuan	2	Swasta	Ya	Ya	Ya	5	5	3	4	3	2	4	4	2	4	4	4	5	5	4	3	4	4	4	4	3	5	5	2	4	5
2020-09-15 11:14:10	Jawatengah	Laki-laki	2	Negeri	Ya	Tidak	Ya	3	2	2	5	3	5	5	3	3	2	3	4	4	4	3	4	4	3	4	3	3	2	2	3	2	3
2020-09-15 11:14:23	Jambi	Perempuan	2	Negeri	Tidak	Ya	Ya	3	3	3	4	3	3	3	3	4	3	4	4	4	3	3	3	3	3	3	3	2	3	3	2	2	4
2020-09-15 11:14:51	DIY	Perempuan	2	Negeri	Ya	Ya	Ya	5	5	4	5	5	5	5	5	5	4	5	5	5	5	5	5	5	4	5	5	4	5	5	5	5	5
2020-09-15 11:16:01	Jawa Barat	Laki-laki	2	Negeri	Tidak	Ya	Ya	4	4	4	5	4	5	5	4	4	4	4	5	5	4	5	4	5	5	5	5	5	5	5	5	4	5
2020-09-15 11:16:41	Jawa Tengah	Perempuan	2	Swasta	Tidak	Ya	Ya	4	5	4	4	3	3	4	5	4	3	4	4	5	3	3	4	4	4	4	4	4	4	4	4	4	4
2020-09-15 11:17:18	Jambi	Laki-laki	2	Negeri	Ya	Ya	Ya	4	5	5	5	5	4	4	3	4	4	3	4	5	5	5	4	4	5	5	5	5		4	5	4	3
2020-09-15 11:17:22	Lampung	Perempuan	2	Negeri	Ya	Ya	Ya	5	5	4	4	4	4	4	4	4	4	4	4	3	2	4	4	4	4	4	4	4	5	5	5	5	5
2020-09-15 11:18:54	Jambi	Perempuan	2	Negeri	Ya	Ya	Ya	4	4	4	5	4	5	5	3	2	2	3	3	5	5	3	4	3	4	5	3	4	4	4	4	4	3
2020-09-15 11:19:05	Jawa Tengah	Laki-laki	2	Swasta	Tidak	Ya	Tidak	5	4	4	4	3	5	4	4	3	5	4	4	4	3	3	5	4	5	5	5	5	5	5	5	4	5
2020-09-15 11:19:50	Jawa Tengah	Perempuan	2	Negeri	Ya	Ya	Ya	5	5	2	5	3	4	5	4	4	4	5	5	5	5	4	4	5	5	5	5	5	5	5	5	5	5
2020-09-15 11:21:19	Jawa Tengah	Perempuan	2	Negeri	Tidak	Ya	Ya	4	4	4	5	4	5	5	4	4	4	4	4	4	3	4	3	3	4	4	4	4	4	4	3	3	3
2020-09-15 11:22:47	Jawa Barat	Laki-laki	2	Negeri	Tidak	Ya	Ya	4	3	5	5	5	3	5	4	2	3	4	3	4	5	3	4	3	3	4	3	4	3	3		2	4
2020-09-15 11:23:05	Kalsel	Laki-laki	2	Negeri	Ya	Ya	Ya	5	5	5	5	5	5	5	5	5	5	5	5	5	5	5	5	5	5	5	5	5	5	5	5	5	5
2020-09-15 11:23:06	Jawa Tengah	Perempuan	2	Swasta	Ya	Ya	Ya	4	4	3	4	4	4	4	3	3	4	4	4	5	5	4	4	5	4	4	4	4	5	5	5	5	5
2020-09-15 11:23:24	Jawa Barat	Perempuan	2	Negeri	Tidak	Ya	Ya	4	4	4	4	4	4	4	2	2	2	4	4	4	4	4	3	4	4	4	4	3	4	4	3	2	4
2020-09-15 11:24:02	Jawa Barat	Perempuan	2	Negeri	Tidak	Ya	Ya	4	4	4	4	4	4	4	4	4	3	3	3	4	3	3	4	4	3	4	3	3	4	4	4	4	4
2020-09-15 11:24:25	Jambi	Laki-laki	2	Negeri	Ya	Ya	Ya	5	5	4	5	3	3	3	3	3	3	3	3	3	3	3	3	3	3	3	3	3	3	3	3	3	3
2020-09-15 11:24:33	Jawa barat	Laki-laki	2	Swasta	Ya	Ya	Ya	5	3	2	3	4	5	5	3	3	2	3	5	5	3	5	4	4	3	4	3	1	4	5	4	1	4
2020-09-15 11:25:13	Jawa Barat	Perempuan	2	Negeri	Tidak	Ya	Tidak	4	4	4	4	4	4	4	3	3	3	4	3	3	4	3	3	3	4	4	4	4	3	4	4	3	3
2020-09-15 11:25:52	JAMBI	Perempuan	2	Swasta	Tidak	Ya	Ya	4	4	2	4	4	4	4	3	4	3	4	5	4	4	4	4	4	4	4	3	4	5	5	5	5	5
2020-09-15 11:27:34	Jawa Barat	Laki-laki	2	Negeri	Ya	Ya	Ya	4	5	5	5	5	5	5	4	5	5	5	5	5	4	5	5	5	5	5	5	5	5	5	5	5	5
2020-09-15 11:28:53	Jambi	Perempuan	2	Swasta	Ya	Ya	Ya	4	3	4	5	4	3	4	4	4	4	4	5	3	2	3	4	3	3	4	4	3	4	4	3	3	4
2020-09-15 11:29:50	JAMBI	Laki-laki	2	Negeri	Ya	Ya	Ya	4	4	4	4	2	2	2	4	4	4	4	3	2	2	4	3	4	4	4	4	4	4	4	4	4	3
2020-09-15 11:30:04	JAMBI	Laki-laki	2	Negeri	Ya	Ya	Ya	4	4	4	4	2	2	2	4	4	4	4	3	2	2	4	3	4	4	4	4	4	4	4	4	4	3
2020-09-15 11:31:35	Jambi	Perempuan	2	Negeri	Ya	Ya	Ya	5	5	4	5	4	4	4	5	4	3	4	4	4	4	4	4	5	4	4	4	3	4	4	4	4	4
2020-09-15 11:32:34	Jawa Tengah	Laki-laki	2	Negeri	Tidak	Ya	Ya	5	5	3	5	4	5	5	5	5	5	5	5	4	3	5	5	5	5	5	5	5	5	5	5	5	5
2020-09-15 11:33:36	Jawa tenggah	Perempuan	2	Negeri	Tidak	Ya	Ya	3	5	1	3	1	1	1	1	1	4	5	5	4	2	3	3	5	5	5	2	3	2	3	1	1	5
2020-09-15 11:34:03	Jawa barat	Laki-laki	2	Negeri	Tidak	Ya	Ya	5	5	5	5	3	5	5	5	5	5	5	5	3	3	5	5	5	5	5	5	5	4	4	3	3	4
2020-09-15 11:34:06	Jawa Tengah	Laki-laki	2	Negeri	Ya	Ya	Ya	3	4	3	3	4	4	3	3	3	3	4	4	4	4	2	4	2	3	4	3	3	5	5	4	3	5
2020-09-15 11:34:14	Jambi	Laki-laki	2	Negeri	Ya	Ya	Ya	4	5	5	5	3	4	3	4	3	3	4	5	5	3	4	3	3	5	5	4	4	4	4	4	3	4
2020-09-15 11:34:15	Jawa Tengah	Perempuan	2	Negeri	Ya	Ya	Ya	3	3	3	3	3	3	3	3	3	3	3	3	3	3	3	3	3	3	3	3	3	4	3	4	4	4
2020-09-15 11:34:26	Jawa tengah	Laki-laki	1	Swasta	Tidak	Ya	Ya	5	5	5	5	2	4	5	5	4	4	5	5	2	2	4	4	3	3	4	4	4	5	5	3		4
2020-09-15 11:34:40	Jambi	Perempuan	2	Negeri	Ya	Ya	Ya	5	5	5	5	5	5	5	5	5	5	5	5	5	5	5	5	5	5	5	5	5	5	5	5	5
2020-09-15 11:35:33	Jawa barat	Perempuan	1	Negeri	Tidak	Ya	Ya	5	5	5	5	5	5	5	5	5	5	5	5	5	5	5	5	5	5	5	5	3	5	5	5	5	5
2020-09-15 11:37:24	Jawa Tengah	Laki-laki	2	Swasta	Ya	Ya	Ya	5	4	3	4	5	4	4	4	3	3	3	3	4	3	3	4	3	3	4	4	4	4	4	4	4	4
2020-09-15 11:37:30	Jambi	Perempuan	2	Negeri	Tidak	Ya	Ya	5	5	5	5	5	5	5	5	5	5	5	5	4	5	5	5	5	5	5	5	5	5	5	5	5	5
2020-09-15 11:39:49	Jambi	Perempuan	2	Negeri	Tidak	Ya	Tidak	4	4	4	4	4	4	5	3	3	3	3	3	4	2	4	4	4	4	4	4	4	4	4	4	4	4
2020-09-15 11:40:42	Jambi	Perempuan	2	Negeri	Ya	Ya	Ya	5	5	5	5	5	5	5	5	5	5	5	5	5	5	5	5	5	5	5	5	5	5	5	5	5	5
2020-09-15 11:41:18	Jawa Barat	Laki-laki	2	Negeri	Tidak	Ya	Ya	4	4	4	4	4	4	4	4	5	4	4	4	5	4	4	4	4	4	4	4	4	4	4	4	4	4
2020-09-15 11:41:54	Jambi	Perempuan	2	Negeri	Tidak	Ya	Tidak	5	5	5	3	5	5	5	4	5	1	5	5	5	3	3	3	3	4	4	1	1	5	5	5	5	5
2020-09-15 11:44:20	Jawa Barat	Laki-laki	1	Negeri	Tidak	Ya	Ya	3	4	3	3	4	3	3	4	4	4	4	4	4	3	3	4	4	3	4	3	3	4	4	3	3	3
2020-09-15 11:47:35	Jambi	Laki-laki	1	Swasta	Tidak	Ya	Ya	5	5	5	5	5	5	5	5	5	5	5	5	5	5	5	5	5	5	5	5	5	5	5	1	5	5
2020-09-15 11:48:03	Jawa Barat	Laki-laki	2	Negeri	Tidak	Ya	Ya	1	1	1	2	1	3	3	2	2	1	4	5	2	1	2	3	2	1	3	1	1	5	1	3	2	5
2020-09-15 11:48:12	JAWA BARAT	Laki-laki	2	Negeri	Tidak	Ya	Ya	4	3	3	4	4	4	4	4	4	3	4	4	5	5	5	4	5	4	4	4	4	5	5	5	5	5
2020-09-15 11:48:35	Jawa Barat	Perempuan	2	Negeri	Tidak	Ya	Tidak	4	4	4	4	3	4	4	2	3	2	3	3	4	3	3	3	3	3	3	3	3	4	4	4	3	4
2020-09-15 11:48:52	jambi	Laki-laki	2	Negeri	Ya	Ya	Ya	3	3	3	4	4	3	3	3	4	3	4	3	4	4	4	3	3	3	3	4	3	4	4	3	3	4
2020-09-15 11:50:20	Jambi	Laki-laki	2	Negeri	Ya	Ya	Ya	4	5	4	4	3	3	4	3	4	3	4	3	3	4	3	3	4	3	4	3	3	5	5	5	4	3
2020-09-15 11:50:26	Jambi	Laki-laki	1	Swasta	Tidak	Ya	Ya	3	3	3	3	3	3	3	3	3	3	3	3	3	3	3	3	3	3	3	3	3	3	3	3	3	3
2020-09-15 11:52:09	JAWA TENGAH	Perempuan	2	Negeri	Ya	Ya	Ya	4	4	4	4	4	4	4	4	4	4	4	4	4	4	4	4	4	4	4	4	4	4	4	4	4	4
2020-09-15 11:53:26	Jawa Tengah	Laki-laki	1	Negeri	Tidak	Ya	Ya	1	1	1	5	5	5	5	5	5	5	5	5	3	3	4	4	4	5	5	5	5	5	5	5	5	5
2020-09-15 11:56:54	Jawa barat	Laki-laki	1	Negeri	Tidak	Ya	Tidak	3	3	3	4	4	4	4	4	4	4	4	4	3	3	3	3	4	4	4	4	4	5	5	5	5	5
2020-09-15 11:57:28	Jambi	Perempuan	2	Negeri	Ya	Ya	Ya	4	4	4	4	4	3	4	4	3	3	4	3	4	3	3	3	4	4	4	4	4	4	4	3	3	4
2020-09-15 11:58:18	Jawa Barat	Laki-laki	1	Negeri	Tidak	Ya	Ya	5	5	5	5	3	5	3	4	5	5	5	5	2	2	5	5	3	3	5	3	4	4	4	4	4	4
2020-09-15 11:59:55	Jambi	Laki-laki	2	Negeri	Ya	Ya	Ya	5	5	5	5	5	5	5	5	5	5	5	5	5	5	5	4	5	5	5	5	5	5	5	5	5	5
2020-09-15 12:01:35	Jawa Barat	Laki-laki	2	Swasta	Tidak	Ya	Ya	4	4	3	4	3	3	3	4	3	3	4	4	4	3	3	2	3	4	4	3	3	4	3	3	4	3
2020-09-15 12:07:23	Jambi	Laki-laki	1	Swasta	Tidak	Ya	Ya	5	5	3	5	5	5	4	4	3	3	5	3	5	3	3	3	3	3	3	3	3	4	5	5	5	5
2020-09-15 12:08:18	Jambi	Perempuan	2	Negeri	Ya	Ya	Ya	5	4	3	4	3	3	2	3	3	3	2	2	3	3	3	4	3	3	3	4	4	2	2	3	3	3
2020-09-15 12:10:12	Jambi	Perempuan	2	Negeri	Ya	Ya	Ya	5	5	5	5	5	5	5	5	5	5	5	5	5	5	5	5	5	5	5	5	5	5	5	5	5	5
2020-09-15 12:13:14	Jambi	Perempuan	2	Negeri	Ya	Ya	Ya	4	4	4	5	4	4	1	3	3	3	5	5	5	4	3	4	3	5	5	4	5	5	4	4	4	5
2020-09-15 12:18:59	Jamb8	Laki-laki	2	Negeri	Tidak	Ya	Ya	5	4	4	4	5	5	4	4	4	4	4	4	4	4	4	4	4	4	5	4	5	4	4	4	4	4
2020-09-15 12:19:16	Jamb8	Laki-laki	2	Negeri	Tidak	Ya	Ya	5	4	4	4	5	5	4	4	4	4	4	4	4	4	4	4	4	4	5	4	5	4	4	4	4	4
2020-09-15 12:21:39	JAMBI	Perempuan	2	Negeri	Ya	Ya	Ya	2	2	2	2	2	2	2	2	2	2	2	3	4	4	3	3	4	4	3	3	4	2	3	3	3	3
2020-09-15 12:23:06	Jambi	Laki-laki	2	Negeri	Ya	Ya	Ya	5	5	5	4	5	5	4	5	5	5	5	5	5	5	5	5	5	5	4	4	5	4	4	4	4	4
2020-09-15 12:24:02	Jambi	Perempuan	1	Swasta	Tidak	Ya	Ya	5	4	4	4	4	3	3	4	3	3	4	5	4	4	3	4	4	4	5	4	4	5	4	4	4	5
2020-09-15 12:24:13	JAWA BARAT	Laki-laki	1	Negeri	Tidak	Ya	Ya	4	4	3	4	3	3	3	3	3	4	5	5	5	5	5	4	5	3	3	3	3	4	4	3	4	4
2020-09-15 12:26:22	Jambi	Laki-laki	1	Negeri	Tidak	Ya	Ya	5	4	4	3	3	3	5	4	4	4	4	4	5	1	5	4	5	4	4	4	4	4	4	4	4	5
2020-09-15 12:26:48	Jambi	Perempuan	2	Negeri	Tidak	Ya	Ya	4	4	4	4	3	4	4	4	4	3	4	4	4	4	4	4	4	3	4	4	3	5	4	4	4	4
2020-09-15 12:28:11	JAMBI	Perempuan	2	Negeri	Tidak	Ya	Ya	4	5	4	5	3	4	3	3	5	3	5	5	5	4	4	4	5	4	5	3	4	5	5	4	4	5
2020-09-15 12:28:29	Jambi	Laki-laki	1	Negeri	Tidak	Ya	Ya	4	4	3	4	2	2	4	4	3	4	4	4	4	3	4	5	4	4	4	4	4	4	4	4	4	4
2020-09-15 12:29:24	Jawa Barat	Laki-laki	2	Negeri	Tidak	Ya	Ya	1	1	1	1	1	1	1	1	1	1	1	1	1	1	1	1	1	1	1	1	1	1	1	1	1	2
2020-09-15 12:32:01	Jawa Barat	Perempuan	2	Negeri	Tidak	Ya	Ya	5	5	5	5	5	3	3	5	5	4	5	5	3	5	5	5	4	4	5	5	5
2020-09-15 12:32:48	Jawa tengah	Laki-laki	2	Swasta	Ya	Ya	Ya	3	3	4	4	4	4	4	4	4	3	4	4	3	3	2	3	3	4	4	4	4	4	4	4	3	3
2020-09-15 12:35:34	Jambi	Laki-laki	2	Swasta	Ya	Ya	Ya	5	5	3	4	4	4	3	3	3	3	3	3	5	3	4	3	3	3	5	3	3	3	4	3	4	3
2020-09-15 12:36:40	Jambi	Perempuan	2	Negeri	Tidak	Ya	Tidak	4	4	4	4	4	4	4	3	3	4	3	4	4	3	3	3	3	3	3	3	3	3	3	4	4	4
2020-09-15 12:37:08	Jawa barat	Laki-laki	2	Negeri	Tidak	Ya	Ya	5	5	5	5	5	5	5	5	5	5	5	5	5	2	4	4	5	5	5	5	5	4	4	4	4	4
2020-09-15 12:37:29	Jawa Barat	Laki-laki	2	Negeri	Tidak	Ya	Ya	4	4	5	5	4	5	5	5	5	5	5	5	3	3	4	5	5	5	5	5	5	5	5	4	4	5
2020-09-15 12:37:46	Jambi	Laki-laki	2	Negeri	Ya	Ya	Ya	3	4	4	4	2	3	3	4	3	3	4	4	5	5	4	4	4	4	4	4	3	5	4	3	4	4
2020-09-15 12:39:18	Jawa Tengah	Laki-laki	2	Negeri	Tidak	Ya	Ya	4	4	4	5	4	4	4	4	4	4	4	5	3	3	3	3	4	4	4	3	4	4	4	3	4	4
2020-09-15 12:42:41	Jambi	Perempuan	2	Negeri	Ya	Ya	Ya	3	3	4	4	3	4	4	3	4	3	3	3	3	3	3	3	4	3	3	3	3	4	4	3	3	3
2020-09-15 12:43:12	Jambi	Perempuan	2	Swasta	Ya	Ya	Ya	2	5	1	3	1	3	4	5	3	3	4	4	5	3	4	3	3	4	4	3	3	3	4	3		3
2020-09-15 12:44:59	Jambi	Perempuan	2	Negeri	Ya	Ya	Ya	4	3	3	3	5	5	3	4	4	3	3	3	5	5	5	4	4	3	4	3	2	4	3	3	3	5
2020-09-15 12:49:28	Jawa Barat	Perempuan	2	Negeri	Ya	Ya	Ya	5	5	5	5	4	5	4	5	4	5	5	5	4	4	5	4	5	5	5	5	4	5	5	4	4	5
2020-09-15 12:54:50	Jawa barat	Laki-laki	2	Swasta	Ya	Ya	Ya	5	5	5	5	5	5	3	3	1	4	3	4	5	3	4		4	1	5	4	2	5	3	4	5	5
2020-09-15 13:00:57	Jambi	Perempuan	2	Negeri	Tidak	Ya	Ya	5	5	5	4	4	4	4	4	4	4	4	4	5	5	4	4	4	4	4	4	4	5	5	5	5	5
2020-09-15 13:04:50	JAWA BARAT	Laki-laki	1	Negeri	Tidak	Ya	Ya	5	5	5	5	5	5	5	4	5	5	5	5	4	4	4	4	4	4	5	4	4	4	4	4	4	4
2020-09-15 13:07:09	Jambi	Laki-laki	1	Negeri	Tidak	Ya	Ya	5	4	4	4	4	4	4	4	5	4	4	4	4	3	4	4	4	4	4	4	3	4	3	4	4	4
2020-09-15 13:10:06	Jambi	Laki-laki	2	Negeri	Ya	Ya	Ya	4	5	3	4	4	4	4	2	2	2	3	3	4	4	3	2	2	3	3	4	4	3	3	3	3	3
2020-09-15 13:15:21	Jawa Tengah	Perempuan	2	Negeri	Ya	Ya	Ya	5	5	5	5	5	4	3	4	5	4	4	5	5	5	5	4	4	4	4	4	4	5	5	5	4	4
2020-09-15 13:22:09	Jambi	Perempuan	1	Negeri	Tidak	Ya	Tidak	4	3	2	3	4	3	2	3	1	2	4	5	2	2	4	3	3	4	4	4	2	3	4	4	3	3
2020-09-15 13:22:53	Jambi	Laki-laki	2	Negeri	Ya	Ya	Ya	4	4	5	4	4	5	5	4	4	4	5	5	5	5	5	4	5	5	5	5	4	4	4	4	4	4
2020-09-15 13:29:33	Jambi	Laki-laki	2	Negeri	Tidak	Ya	Ya	4	2	2	4	4	4	4	4	4	4	4	5	4	3	4	4	5	2	4	2	2	4	4	4	4	4
2020-09-15 13:33:06	Jambi	Laki-laki	2	Negeri	Ya	Ya	Ya	5	5	4	5	5	5	5	5	5	5	5	5	5	5	5	5	5	4	5	5	1	5	5	5	5	5
2020-09-15 13:36:53	Jambi	Perempuan	2	Negeri	Ya	Ya	Ya	5	5	5	5	4	5	5	5	5	5	5	5	3	3	3	4	3	5	5	3	3	5	5	5	5	5
2020-09-15 13:37:28	Jawa Barat	Perempuan	2	Negeri	Ya	Ya	Ya	5	5	5	5	5	5	4	4	3	3	4	4	4	5	3	3	3	4	4	4	4	4	4	4	3	4
2020-09-15 13:40:07	Agus S	Laki-laki	2	Swasta	Tidak	Ya	Ya	2	4	4	5	3	5	3	5	5	5	5	5	5	3	5	4	5	5	5	4	5	4	4	4	4	4
2020-09-15 13:44:57	Jambi	Perempuan	2	Swasta	Ya	Ya	Ya	5	4	4	4	4	4	4	3	4	4	5	3	4	3	4	4	4	3	5	4	4	4	4	3	4	4
2020-09-15 13:49:10	Jawa tengah	Laki-laki	1	Negeri	Tidak	Ya	Ya	5	5	4		4	4	3	4	4	4	4	4	4	4	4	3	4	4	4	3	3	5	4	3	3	5
2020-09-15 13:51:52	Jambi	Perempuan	2	Negeri	Tidak	Ya	Ya	4	4	4	5	4	4	4	4	4	5	5	5	5	4	4	4	5	4	4	4	4	4	4	4	4	5
2020-09-15 14:04:37	Jambi	Laki-laki	2	Negeri	Ya	Ya	Ya	4	4	3	4	4	3	3	4	4	3	4	5	4	4	4	3	3	4	4	3	3	3	3	3	3	3
2020-09-15 14:12:28	Jawa barat	Laki-laki	1	Swasta	Tidak	Ya	Ya	3	2	2	3	3	4	2	5	5	3	4	4	3	3	3	3	4	4	4	3	3	4	3	3	3	3
2020-09-15 14:18:48	Jambi	Laki-laki	2	Negeri	Ya	Ya	Ya	4	5	4	3	4	3	5	5	4	5	5	5	5	4	4	5	5	5	5	3	4	5	5	5	4	5
2020-09-15 14:34:34	Jambi	Perempuan	2	Negeri	Tidak	Ya	Ya	5	5	4	5	4	5	4	2	2	2	4	5	5	5	5	5	4	5	5	5	5	5	5	5	5	4
2020-09-15 14:44:16	JAMBI	Perempuan	2	Negeri	Ya	Ya	Ya	4	4	4	4	4	4	4	4	4	4	4	5	5	5	5	4	4	4	4	4	4	4	4	4	4	4
2020-09-15 14:45:07	Jambi	Laki-laki	2	Swasta	Tidak	Ya	Ya	4	4	2	4	3	2	2	4	4	4	4	4	4	3	3	4	4	4	4	4	4	4	3	3	3	3
2020-09-15 14:48:51	Banten	Perempuan	1	Swasta	Tidak	Ya	Ya	4	3	3	4	3	3	3	3	4	4	4	4	4	2	4	3	4	3	4	3	3	4	4	1	3	3
2020-09-15 14:52:11	Jambi	Perempuan	2	Negeri	Tidak	Ya	Tidak	5	5	4	5	5	5	5	4	4	4	3	4	5	5	4	4	5	4	5	4	4	5	5	5	4	5
2020-09-15 14:52:22	Jambi	Perempuan	2	Negeri	Tidak	Ya	Tidak	5	5	4	5	5	5	5	4	4	4	3	4	5	5	4	4	5	4	5	4	4	5	5	5	4	5
2020-09-15 14:52:37	JAWA BARAT	Laki-laki	2	Swasta	Tidak	Ya	Ya	5	5	4	5	5	5	5	5	5	5	5	5	4	3	5	4	5	4	5	5	5	5	5	5	5	5
2020-09-15 15:06:58	Jambi	Perempuan	2	Swasta	Tidak	Ya	Ya	4	4	4	4	4	4	4	4	4	4	4	4	4	4	4	4	4	4	4	4	4	3	4	3	3	3
2020-09-15 15:10:53	Jambi	Perempuan	2	Swasta	Tidak	Ya	Ya	5	5	4	5	5	4	4	3	3	4	4	4	5	5	4	4	4	4	4	3	2	5	4	3	3	4
2020-09-15 15:23:08	Jambi	Perempuan	2	Negeri	Ya	Ya	Ya	4	4	3	4	3	4	3	3	4	3	4	4	5	5	4	3	4	3	4	3	3	4	4	3	3	4
2020-09-15 15:31:03	Jambi	Perempuan	2	Swasta	Ya	Ya	Ya	5	4	4	5	4	4	4	2	2	2	2	2	5	4	5	5	5	5	5	4	4	5	5	2	2	5
2020-09-15 15:32:04	Jawa Tengah	Perempuan	1	Negeri	Tidak	Ya	Ya	5	5	3	5	4	4	5	5	5	4	5	5	5	4	4	5	5	4	4	4	4	5	5	5	4	5
2020-09-15 15:32:14	jambi	Laki-laki	2	Negeri	Tidak	Ya	Tidak	4	2	4	4	1	3	1	1				3	4	1	3	1	1	3	3	3	1	3	1	3	3
2020-09-15 15:32:18	Jawa Tengah	Perempuan	1	Negeri	Tidak	Ya	Ya	4	4	3	4	4	4	4	4	4	4	4	5	5	5	4	3	4	4	4	4	4	5	4	4	5	5
2020-09-15 15:32:48	Jawa Barat	Perempuan	1	Swasta	Tidak	Ya	Ya	4	2	4	4	2	4	4	3	3	3	4	4	5	5	4	4	4	3	4	4	4	5	5	5	5	5
2020-09-15 15:33:31	Jawa Tengah	Perempuan	2	Negeri	Ya	Ya	Ya	5	5	4	5	5	5	5	5	5	5	5	5	5	4	4	4	5	5	5	4	5	5	5	5	5	5
2020-09-15 15:34:49	Jawa Tengah	Perempuan	1	Swasta	Tidak	Ya	Ya	5	5	5	5	5	5	5	5	5	5	5	5	4	4	5	3	5	5	5	5	5	5	5	4	4	5
2020-09-15 15:37:22	Jawa Tengah	Perempuan	2	Negeri	Tidak	Ya	Ya	5	5	5	5	5	5	5	5	5	5	5	5	5	4	4	4	5	4	5	5	4	5	5	5	5	5
2020-09-15 15:38:04	Jambi	Perempuan	2	Swasta	Ya	Ya	Ya	4	3	4	4	3	4	4	3	3	4	3	4	5	5	4	4	5	4	4	4	3	4	4	4	4	4
2020-09-15 15:38:17	Jambi	Laki-laki	1	Swasta	Tidak	Ya	Tidak	5	5	3	3	5	4	5	5	5	5	4	4	5	3	4	3	3	3	3	3	3	3	3	3	3	3
2020-09-15 15:38:39	Jawa tengah	Laki-laki	2	Swasta	Tidak	Ya	Ya	5	5	5	5	5	5	5	3	5	3	5	5	5	4	3	4	3	5	5	5	4	5	5	5	4	5
2020-09-15 15:40:44	Jambi	Perempuan	2	Swasta	Ya	Ya	Ya	4	4	4	4	4	4	4	2	2	2	2	4	5	5	4	4	4	4	4	4	4	4	4	2	5	5
2020-09-15 15:41:10	Jawa tengah	Perempuan	2	Swasta	Ya	Ya	Ya	5	4	4	4	4	4	4	4	4	4	4	5	4	4	4	4	4	4	4	5	3	4	4	4	4	4
2020-09-15 15:42:26	Jawa Tengah	Perempuan	2	Swasta	Ya	Ya	Ya	5	5	4	5	5	4	4	4	4	4	4	4	5	5	2	4	3	4	4	3	3	5	5	4	4	5
2020-09-15 15:49:05	Jambi	Laki-laki	2	Negeri	Ya	Ya	Ya	5	5	5	5	5	5	5	4	4	4	4	4	5	5	4	4	5	3	4	3	3	3	3	3	3	3
2020-09-15 15:53:16	Jawa Tengah	Perempuan	2	Negeri	Tidak	Tidak	Ya	5	5	5	5	5	5	5	4	5	4	4	4	5	4	5	5	5	4	4	4	4	5	5	3	4	5
2020-09-15 15:53:48	Jawa tengah	Perempuan	2	Negeri	Ya	Ya	Ya	3	4	2	4	3	4	5	3	4	3	4	4	5	5	4	4	5	2	5	3	2	5	4	4	4	5
2020-09-15 15:56:08	Jambi	Perempuan	2	Swasta	Ya	Ya	Ya	4	5	3	4	4	4	4	3	3	2	3	2	4	2	2	2	5	3	5	4	2	4	4	4	3	4
2020-09-15 16:02:28	Jawa Tengah	Laki-laki	2	Swasta	Ya	Ya	Ya	4	4	5	5	5	3	5	5	5	4	5	5	5	3	4	3	5	4	5	3	4	5	4	1	5	5
2020-09-15 16:02:41	Jawa Tengah	Laki-laki	2	Swasta	Ya	Ya	Ya	4	4	5	5	5	3	5	5	5	4	5	5	5	3	4	3	5	4	5	3	4	5	4	1	5	5
2020-09-15 16:09:13	Jawa tengah	Perempuan	2	Negeri	Ya	Ya	Ya	5	5	5	5	5	1	1	1	1	1	5	1	5	4	2	1	2	1	3	5	5	5	5	4	4	5
2020-09-15 16:10:07	Jawa Barat	Perempuan	2	Negeri	Tidak	Ya	Ya	5	5	4	4	4	4	4	4	4	4	4	4	5	5	4	4	4	4	4	4	4	5	5	5	5	5
2020-09-15 16:11:47	Jawa Tengah	Perempuan	2	Negeri	Ya	Ya	Ya	5	5	5	5	5	5	5	5	5	4	5	5	5	5	5	4	5	5	5	5	5	5	5	5	5	5
2020-09-15 16:14:55	Jambi	Perempuan	1	Swasta	Tidak	Ya	Ya	4	5	4	3	2	3	2	4	3	3	3	3	2	2	3	3	3	3	3	3	3	3	3	3	3	3
2020-09-15 16:15:01	Jambi	Perempuan	2	Swasta	Tidak	Ya	Ya	4	2	2	2	2	2	2	3	2	2	2	2	2	3	2	2	2	2	3	3	3	2	2	2	3	2
2020-09-15 16:17:10	Jawa Tengah	Perempuan	1	Swasta	Tidak	Ya	Ya	5	5	5	5	5	5	5	5	5	5	5	5	2	2	3	5	5	5	5	5	5	5	5	5	5	5
2020-09-15 16:18:29	Jambi	Laki-laki	2	Negeri	Ya	Ya	Ya	5	5	5	5	5	5	5	5	5	5	3	4	4	4	4	3	3	5	5	5	5	5	5	4	3	4
2020-09-15 16:19:48	Jawa Tengah	Laki-laki	2	Negeri	Ya	Ya	Ya	5	5	4	4	4	5	4	4	4	4	4	4	5	5	4	4	4	4	4	4	4	5	5	4	4	5
2020-09-15 16:22:12	DIY	Laki-laki	2	Negeri	Ya	Ya	Ya	4	4	5	4	4	5	4	4	4	4	4	5	4	4	4	4	5	4	5	4	5	4	4	4	5	4
2020-09-15 16:29:05	Jawa Tengah	Perempuan	2	Negeri	Ya	Ya	Ya	5	5	4	5	5	5	4	4	5	4	4	3	5	5	4	4		5	5	5	5	5	5	5	5	5
2020-09-15 16:30:17	jawa tengah	Perempuan	1	Swasta	Tidak	Ya	Ya	3	3	3	3	3	3	3	4	4	4	3	3	3	3	3	3	3	3	3	3	3	4	4	4	4	4
2020-09-15 16:31:11	Tri Sumarni	Perempuan	2	Swasta	Ya	Ya	Ya	4	4	3	4	3	4	4	3	3	4	4	5	5	4	4	4	4	5	4	4	4	5	5	5	4	5
2020-09-15 16:37:07	Jawa tengah	Laki-laki	2	Negeri	Ya	Ya	Ya	5	4	3	4	4	4	3	4	3	3	3	3	4	4	4	4	4	5	4	5	5	5	5	3	3	5
2020-09-15 16:37:43	Jambi	Perempuan	2	Negeri	Ya	Ya	Ya	5	5	4	5	5	5	4	4	5	4	4	4	4	4	5	4	4	3	4	4	4	5	4	3	4	5
2020-09-15 16:40:54	NTB	Perempuan	2	Negeri	Ya	Ya	Ya	5	5	3	5	5	3	3	1	5	3	3	5	5	5	5	3	5	4	5	5	5	4	4	3	4	5
2020-09-15 16:42:42	Jambi	Perempuan	1	Negeri	Tidak	Ya	Ya	5	5	5	5	5	5	5	3	5	4	5	5	5	5	5	5	5	5	5	5	5	5	5	5	5	5
2020-09-15 16:46:27	Nusa Tenggara Barat	Laki-laki	2	Negeri	Ya	Ya	Ya	4	4	4	4	4	4	4	4	3	4	3	3	4	4	4	4	4	4	4	4	4	3	4	4	3	4
2020-09-15 16:48:31	Jawa Tengah	Laki-laki	2	Negeri	Ya	Ya	Ya	4	4	4	4	4	4	4	5	5	4	4	5	5	5		5	5	4	4	4	4	5	5	4	4	4
2020-09-15 16:54:58	Jambi	Perempuan	2	Negeri	Ya	Ya	Ya	4	4	3	5	4	3	3	4	4	4	5	4	4	4	3	3	4	3	4	3	3	5	5	3	4	5
2020-09-15 16:59:13	NTB	Laki-laki	2	Negeri	Tidak	Ya	Ya	3	4	4	4	2	2	2	5	5	5	5	5	2	2	4	4	4	4	4	4	3	5	4	4	3	4
2020-09-15 17:03:30	Jambi	Perempuan	2	Negeri	Ya	Ya	Ya	4	2	2	4	4	4	2	4	4	4	4	4	4	4	4	4	2	4	4	2	2	5	2	2	2	5
2020-09-15 17:18:28	Kab.lombok Utara	Laki-laki	2	Negeri	Tidak	Tidak	Tidak		3	3	4	3	3	4	3	4	3	2	3	2	3	4	4	3	3	3	3	4	4	3	4	3	3
2020-09-15 17:18:32	Jawa Tengah	Perempuan	1	Swasta	Tidak	Ya	Ya	3	3	3	4	2	4	4	3	3	4	4	4	3	2	4	4	5	3	3	3	3	3	3	3	3	3
2020-09-15 17:18:34	Nusa Tenggara Barat	Perempuan	2	Negeri	Tidak	Ya	Ya	5	5	5	4	4	4	4	3	3	4	4	4	4	3	4	4	4	3	4	4	4	4	4	4	4	4
2020-09-15 17:18:36	DIY	Perempuan	2	Swasta	Ya	Ya	Ya	4	3	4	5	4	4	4	4	3	3	4	4	5	2	4	4	4	4	4	4	2	5	5	2	3	5
2020-09-15 17:21:05	Jawa Tengah	Perempuan	2	Negeri	Ya	Ya	Ya	4	4	5	5	3	3	3	4	4	4	4	5	4	4	4	4	3	4	4	4	4	5	5	1	4	5
2020-09-15 17:22:59	Jawa Tengah	Laki-laki	1	Swasta	Tidak	Ya	Ya	1	1	2	3	1	3	1	4	4	4	5	5	5	1	5	3	5	5	5	5	5	4	2	3	2	4
2020-09-15 17:33:58	Nusa Tenggara Barat	Laki-laki	1	Negeri	Tidak	Ya	Tidak	5	5	5	4	4	5	4	4	3	4	3		4	4	4	5	4	4	4	4	4	4	4	5	4	5
2020-09-15 17:37:31	Nusa tenggara barat	Laki-laki	2	Negeri	Ya	Ya	Ya	5	5	4	5	5	1	5	5	5	5	5	5	5	5	5	5	5	5	5	5	5	5	5	5	5	5
2020-09-15 17:40:32	Sumatera Selatan	Perempuan	2	Negeri	Ya	Ya	Ya	5	5	4	5	5	5	4	5	5	4	4	4	4	4	4	3	3	4	4	3	4	4	4	4	3	4
2020-09-15 17:42:38	Jawa Barat	Perempuan	2	Negeri	Ya	Ya	Ya	4	4	4	4	4	2	4	2	4	4	4	4	4	5	2	4	4	3	4	4	3	4	4	3	3	5
2020-09-15 17:45:53	NTB	Laki-laki	2	Negeri	Tidak	Ya	Tidak	4	4	4	5	2	4	2	4	4	4	4	5	3	2	5	4	5	4	4	4	4	4	4	3	3	4
2020-09-15 17:48:29	Jawa Tengah	Perempuan	2	Swasta	Tidak	Ya	Ya	4	4	3	4	4	3	3	3	3	3	3	4	4	3	4	3	4	4	4	3	3	4	4	4	3	4
2020-09-15 17:50:52	Jawa tengah	Laki-laki	2	Negeri	Tidak	Ya	Ya	5	5	4	5	4	4	5	4	5	5	5	5	5	5	5	5	5	5	5	5	5	5	5	4	5	5
2020-09-15 17:52:57	Jawa Tengah	Laki-laki	2	Negeri	Ya	Tidak	Ya	4	5	4	4	5	5	5	4	4	4	3	3	4	4	4	4	4	3	4	3	4	4	4	3	3	4
2020-09-15 17:55:15	Jawa Tengah	Perempuan	2	Negeri	Ya	Ya	Ya	5	5	4	5	4	5	5	5	3	3	5	5	5	4	4	4	4	4	4	5	4	5	5	2	5	5
2020-09-15 17:55:57	Jambi	Laki-laki	2	Negeri	Tidak	Ya	Ya	4	3	2	4	4	4	4	4	4	3	4	4	4	3	3	3	4	4	4	3	2	4	4	4	2	4
2020-09-15 17:57:41	Jawa tengah	Perempuan	1	Negeri	Tidak	Ya	Ya	4	5	4	4	4	3	4	5	4	4	4	5	5	5	4	4	5	4	4	4	4	4	5	4	4	4
2020-09-15 17:58:03	Jambi	Perempuan	2	Negeri	Tidak	Ya	Ya	4	4	4	3	4	3	3	3	3	4	4	4	3	3	3	3	4	4	4	4	4	4	4	4	4	3
2020-09-15 18:04:19	Jawa barat	Laki-laki	1	Negeri	Tidak	Ya	Tidak	5	5	4	4	3	5	5	3	5	5	5	5	5	3	4	4	5	5	5	5	4	5	4	5	4	5
2020-09-15 18:04:47	Jambi	Laki-laki	2	Negeri	Tidak	Ya	Ya	5	5	5	5	5	5	5	5	5	5	5	5	5	2	5	5	5	5	5	5	5	5	5	5	5	5
2020-09-15 18:06:52	Jawa tengah	Perempuan	2	Swasta	Ya	Ya	Ya	4	4	4	4	4	4	4	3	3	4	4	4	4	4	4	4	4	4	3	4	4	4	4	3	3	4
2020-09-15 18:07:36	JAMBI	Perempuan	2	Negeri	Tidak	Ya	Ya	5	5	2	4	4	4	4	5	5	3	4	4	5	4	3	4	5	5	5		3	3	4	4	4	4
2020-09-15 18:10:48	Jambi	Laki-laki	1	Swasta	Tidak	Ya	Ya	4	4	4	4	4	4	4	3	3	4	4	4	4	4	4	4	4	4	4	5	4	4	4	4	4	4
2020-09-15 18:17:50	Jambi	Laki-laki	2	Negeri	Tidak	Ya	Ya	3	4	3	4	5	4	4	2	2	1	2	3	3	1	4	2	3	3	3	3	3	4	3	3	2	4
2020-09-15 18:22:08	Jambi	Perempuan	2	Negeri	Tidak	Ya	Ya	4	4	4	4	4	4	4	4	4	4	4	4	5	5	4	4	4	4	4	4	4	4	4	4	4	4
2020-09-15 18:26:10	NTB	Perempuan	1	Negeri	Tidak	Ya	Ya	3	3	2	4	2	3	3	2	3	2	4	4	4	2	4	4	3	4	4	3	3	4	4	3	2	3
2020-09-15 18:27:14	Jawa Tengah	Laki-laki	2	Swasta	Ya	Ya	Ya	5	5	5	5	5	1	1	5	5	5	5	5	5	5	5	5	5	5	5	5	5	5	5	5	5	5
2020-09-15 18:29:15	NTB	Laki-laki	2	Negeri	Ya	Ya	Ya	4	4	4	4	3	4	4	4	4	3	5	5	5	3	4	4	4	4	4	1	1	4	4	4	4	4
2020-09-15 18:31:05	Jawa Tengah	Laki-laki	2	Negeri	Ya	Ya	Ya	2	4	4	4	4	4	4	4	4	3	4	4	5	5	2	4	4	4	4	2	2	4	5	2	4	4
2020-09-15 18:31:34	Jambi	Perempuan	1	Swasta	Tidak	Ya	Ya	4	4	4	4	5	5	3	5	5	5	5	5	5	3	5	5	5	5	5	5	5	5	5	5	5	5
2020-09-15 18:33:24	Jawa tengah	Perempuan	2	Swasta	Ya	Ya	Ya	4	4	3	4	4	4	4	4	4	3	3	3	4	4	3	3	3	4	4	4	4	4	4	3	4	4
2020-09-15 18:35:26	Jawa Tengah	Perempuan	1	Negeri	Tidak	Ya	Ya	4	5	3	5	4	5	5	3	2	3	5		4	4	4	4	4	4	5	4	4	5	5	3	4	5
2020-09-15 18:37:27	Lampung	Laki-laki	2	Negeri	Ya	Ya	Ya	5	4	5	5	4	5	5	4	4	5	5	4	4	4	4	4	5	5	5	4	4	4	5	5	4	5
2020-09-15 18:37:57	Jawa Tengah	Perempuan	2	Negeri	Ya	Ya	Ya	5	5	4	5	4	5	4	5	3	4	5	5	5	4	4	5	5	5	5	4	3	5	4	4	3	4
2020-09-15 18:38:37	Jawa Tengah	Laki-laki	2	Negeri	Ya	Tidak	Ya	3	3	4	3	3	3	4	4	4	4	4	5	5	4	4	4	4	4	4	4	4	4	4	4	4	4
2020-09-15 18:39:15	Lampung	Laki-laki	2	Negeri	Ya	Ya	Ya	2	2	2	2	2	2	2	5	5	2	5	5	5	3	4	4	5	2	2	2	1	2	2	2	2	4
2020-09-15 18:39:15	Jawa tengah	Laki-laki	1	Negeri	Tidak	Ya	Ya	4	4	4	4	3	4	4	3	3	4	4	4	3	2	4	4	4	4	4	4	3	4	4	4	4	4
2020-09-15 18:41:50	Jsmbi	Perempuan	2	Swasta	Tidak	Ya	Ya	4	4	3	5	4	4	3	5	4	4	5	5	4	3	3	4	4	4	4	4	4	5	5	3	4	4
2020-09-15 18:42:05	NTB	Perempuan	2	Negeri	Tidak	Ya	Ya	4	4	4	4	4	4	4	4	4	4	4	4	5	4	4	4	4	4	4	4	4	4	4	4	4	4
2020-09-15 18:43:12	Lampung	Laki-laki	1	Negeri	Tidak	Ya	Ya	5	5	5	5	5	5	5	5	5	5	5	5	5	4	5	5	5	5	5	5	5	5	5	5	5	5
2020-09-15 18:43:40	Jawa tengah	Perempuan	2	Negeri	Tidak	Ya	Ya	5	5	4	5	5	5	5	4	4	4	4	4	4	4	4	3	3	4	4	4	4	4	4	4	3	3
2020-09-15 18:46:34	Nusa Tenggara Barat	Laki-laki	2	Negeri	Tidak	Ya	Ya	5	4	4	5	4	4	5	2	2	5	1	4	5	5	5	4	5	4	4	5	4	4	4	4	4	4
2020-09-15 18:46:50	Jateng	Perempuan	2	Swasta	Tidak	Ya	Ya	5	5	5	4	4	3	3	4	4	3	4	3	5	4	3	3	4	4	5	4	3	5	4	4	3	5
2020-09-15 18:47:00	Jaws Tengah	Perempuan	2	Swasta	Ya	Ya	Ya	4	4	3	4	3	5	4	4	4	4	4	4	4	4	4	4	4	4	4	4	4	4	4	4	4	4
2020-09-15 18:47:44	Jawa Tengah	Laki-laki	2	Swasta	Ya	Ya	Ya	4	4	4	3	5	4	4	4	5	4	4	5	3	3	4	4	4	4	4	3	3	4	4	3	3	3
2020-09-15 18:47:52	NUSA TENGGARA BARAT	Laki-laki	2	Negeri	Tidak	Ya	Ya	4	5	4	4	4	4	4	4	4	4	4	4	4	3	4	4	4	4	4	4	4	4	4	4	4	4
2020-09-15 18:48:14	Lampung	Perempuan	2	Swasta	Tidak	Ya	Ya	5	5	5	5	5	5	5	5	5	5	5	5	5	5	5	5	5	5	5	5	5	5	5	5	5	5
2020-09-15 18:48:22	Lampung	Laki-laki	2	Swasta	Tidak	Ya	Ya	3	4	3	3	3	4	3	2	3	3	3	3	3	3	3	3	4	3	3	3	3	3	3	3	3	4
2020-09-15 18:49:38	Lampung	Perempuan	1	Swasta	Tidak	Ya	Ya	5	4	4	4	3	3	4	3	3	3	3	3	5	3	3	3	3	3	4	3	3	5	4	3	3	5
2020-09-15 18:50:16	Nusa Tenggara Barat	Perempuan	2	Negeri	Tidak	Ya	Ya	5	5	4	4	4	3	3	3	4	4	4	4	4	3	4	4	4	4	5	4	4	4	4	4	4	4
2020-09-15 18:50:49	Jambi	Perempuan	1	Negeri	Tidak	Ya	Ya	3	3	3	3	3	3	3	3	4	3	5	5	3	3	3	3	4	3	4	4	3	3	3	3	3	3
2020-09-15 18:50:51	Jambi	Perempuan	2	Negeri	Tidak	Ya	Ya	5	5	5	5	5	5	4	4	5	4	5	5	5	4	3	5	5	5	4	4	4	5	5	5	5	4
2020-09-15 18:50:55	Jambi	Perempuan	2	Swasta	Ya	Ya	Ya	4	4	3	4	4	2	3	4	4	4	4	4	5	4	4	4	4	4	4	4	3	5	5	5	4	4
2020-09-15 18:51:45	Jawa Tengah	Laki-laki	2	Swasta	Ya	Ya	Ya	4	4	2	4	4	2	2	4	4	2	4	3	5	4	3	3	4	3	4	3	3	4	4	4	3	4
2020-09-15 18:51:57	Jambi	Perempuan	2	Negeri	Ya	Ya	Tidak	4	4	3	4	4	4	3	3	3	2	3	3	4	4	3	4	4	4	4	3	4	4	4	4	4	3
2020-09-15 18:52:14	Lampung	Perempuan	2	Swasta	Tidak	Ya	Ya	5	5	5	5	5	5	5	5	5	5	5	5	5	5	5	5	5	5	5	5	5	5	5	5	5	5
2020-09-15 18:53:19	Jambi	Perempuan	2	Swasta	Ya	Ya	Ya	3	3	3	3	3	3	3	3	3	2	3	3	4	4	4	3	3	3	3	4	3	4	5	5	5	5
2020-09-15 18:54:10	JAWA TENGAH	Laki-laki	1	Swasta	Tidak	Ya	Ya	5	5	5	5	5	5	5	5	5	5	5	5	5	5	5	5	5	5	5	5	5	5	5	5	5	5
2020-09-15 18:54:27	Jambi	Perempuan	2	Swasta	Tidak	Ya	Ya	3	2	4	4	3	4	4	3	4	4	4	4	5	3	3	3	3	3	4	3	3	4	3	3	3	4
2020-09-15 18:56:38	Jambi	Laki-laki	2	Negeri	Tidak	Ya	Ya	4	5	5	5	5	5	4	4	4	4	5	5	5	4	4	4	4	4	5	4	3	5	3	3	4	5
2020-09-15 18:57:29	Jambi	Perempuan	2	Swasta	Tidak	Ya	Ya	5	5	2	3	4	4	4	1	2	3	4	5	4	4	4	4	4	3	4	4	3	5	5	3	3	3
2020-09-15 18:59:42	JAWA TENGAH	Laki-laki	2	Negeri	Ya	Ya	Ya	4	4	4	4	4	4	4	4	4	4	4	4	4	4	4	4	4	4	4	4	4	4	4	4	4	4
2020-09-15 18:59:58	Jambi	Perempuan	2	Negeri	Tidak	Ya	Ya	5	5	3	5	5	3	5	5	3	3	2	2	4	4	4	4	4	5	1	4	3	4	4	4	4	5
2020-09-15 19:00:32	Jambi	Laki-laki	2	Swasta	Tidak	Ya	Ya	3	3	3	3	3	3	3	3	3	3	3	3	3	3	3	3	3	3	3	3	3	3	3	3	3	3
2020-09-15 19:01:42	Jambi	Laki-laki	2	Negeri	Ya	Ya	Ya	5	5	5	5	5	5	5	5	5	5	5	5	5	4	5	5	5	5	5	5	5	5	5	5	5	5
2020-09-15 19:01:54	Lampung	Perempuan	1	Swasta	Tidak	Ya	Ya	5	5	5	4	4	3	4	3	3	4	3	3	3	3	4	3	3	3	3	4	5	4	3	3	3	4
2020-09-15 19:02:20	Jambu	Perempuan	2	Negeri	Ya	Ya	Ya	1	4	4	4	4	4	4	4	4	3	5	5	5	4	3	3	3	4	4	4	3	5	5	5	5	5
2020-09-15 19:04:10	Jawa Tengah	Perempuan	2	Swasta	Ya	Ya	Ya	5	5	4	4	4	5	4	4	4	4	4	4	4	4	3	3	3	4	4	4	4	4	4	3	4	3
2020-09-15 19:05:43	Jawa Tengah	Laki-laki	1	Swasta	Tidak	Ya	Ya	4	4	3	4	2	4	3	4	3	4	4	4	2	3	3	3	4	3	4	3	3	3	3	2	3	4
2020-09-15 19:05:46	Jawa Tengah	Perempuan	1	Swasta	Tidak	Ya	Ya	4	5	4	4	5	5	5	3	5	5	5	5	5	4	3	4	4	5	5	4	5	5	5	5	5	5
2020-09-15 19:05:52	Jambi	Perempuan	2	Negeri	Ya	Ya	Ya	5	4	4	4	2	3	2	4	4	2	4	4	4	5	2	2	3	3	4	4	3	4	3	3	2	4
2020-09-15 19:05:56	Nusa Tenggara Barat	Perempuan	2	Negeri	Tidak	Ya	Ya	5	5	5	5	4	5	5	4	3	4	4	4	3	3	4	4	4	4	4	4	4	4	4	4	4	4
2020-09-15 19:06:00	Lampung	Perempuan	2	Swasta	Ya	Ya	Ya	2	2	2	4	4	4	4	4	3	2	2	2	4	2	3	3	3	3	3	2	3	4	4	3	3	3
2020-09-15 19:06:43	Lampung	Perempuan	2	Swasta	Tidak	Ya	Ya	4	4	4	4	4	4	4	4	4	4	4	4	5	5	5	5	5	4	4	4	4	5	5	2	4	4
2020-09-15 19:07:04	Jawa tengah	Laki-laki	1	Swasta	Tidak	Ya	Ya	5	5	4	5	5	5	5	5	5	5	5	5	5	4	4	4	5	5	5	5	5	4	4	4	5	4
2020-09-15 19:08:05	Jambi	Perempuan	2	Negeri	Ya	Ya	Ya	4	4	3	4	4	4	3	3	3	3	4	4	4	4	3	3	3	4	4	3	3	4	4	4	4	3
2020-09-15 19:08:20	jawa tengah	Perempuan	2	Swasta	Ya	Ya	Ya	3	4	3	4	4	4	3	4	4	4	4	4	4	3	3	2	2	2	3	3	3	4	4	3	3	4
2020-09-15 19:08:35	Lampung	Laki-laki	2	Swasta	Ya	Ya	Ya	5	5	5	5	5	5	5	5	5	5	5	5	5	5	5	5	5	5	5	5	5	5	5	5	5	5
2020-09-15 19:09:22	Jawa Tengah	Perempuan	2	Swasta	Ya	Ya	Ya	5	4	4	5	4	4	5	3	4	2	4	2	4	4	5	4	5	5	5	3	4	5	5	5	3	5
2020-09-15 19:10:26	Jawa tengah	Laki-laki	2	Swasta	Ya	Ya	Ya	4	4	3	4	4	2	4	4	3	3	4	4	4	4	4	4	4	4	4	4	4	4	4	3	4	4
2020-09-15 19:11:54	Hanisah, S. Pd	Perempuan	2	Negeri	Ya	Ya	Ya	3	3	2	4	4	2	4	2	4	2	3	4	5	4	4	4	4	2	3	3	3	5	4	4	4	4
2020-09-15 19:12:30	Hanisah, S. Pd	Perempuan	2	Negeri	Ya	Ya	Ya	3	3	2	4	4	2	4	2	4	2	3	4	5	4	4	4	4	2	3	3	3	5	4	4	4	4
2020-09-15 19:13:01	Jambi	Laki-laki	1	Negeri	Tidak	Ya	Ya	5	5	5	5	5	5	5	4	3	3	5	4	2	1	5	4	4	4	4	4	4	5	4	5	5	5
2020-09-15 19:13:51	JAWA TENGAH	Perempuan	2	Swasta	Ya	Ya	Ya	5	4	4	4	4	4	4	3	4	4	4	4	4	5	4	4	4	4	4	3	4	4	4	3	3	4
2020-09-15 19:14:44	Lampung	Perempuan	1	Swasta	Tidak	Ya	Ya	4	5	4	4	4	5	5	5	5	4	5	5	4	4	4	5	5	5	5	4	4	5	5	5	5	5
2020-09-15 19:15:51	Jambi	Perempuan	2	Negeri	Ya	Ya	Ya	2	5	5	5	5	5	5	5	5	5	5	2	5	5	3	3	3	4	4	3	3	5	5	4	5	5
2020-09-15 19:16:23	Jambi	Perempuan	1	Swasta	Tidak	Ya	Tidak	4	4	2	5	3	5	4	4	4	3	4	4	3	1	1	1	2	4	4	4	4	3	4	4	4	3
2020-09-15 19:17:17	Jambi	Laki-laki	2	Swasta	Tidak	Ya	Ya	4	5	4	5	5	3	3	5	4	4	5	5	5	3	4	4	5	5	5	4	4	4	4	4	4	4
2020-09-15 19:17:43	Jawa Tengah	Perempuan	2	Swasta	Ya	Ya	Ya	5	5	3	3	2	3	2	5	5	5	5	5	3	2	4	5	3	1	3	3	2	3	2	2	3	5
2020-09-15 19:17:56	Jawa Tengah	Perempuan	2	Swasta	Tidak	Ya	Ya	3	5	4	4	4	4	4	5	4	4	4	4	5	3	4	4	4	4	4	4	4	5	5	4	4	5
2020-09-15 19:18:29	Jambi	Laki-laki	2	Negeri	Tidak	Ya	Ya	5	5	5	5	2	4	3	5	5	5	5	5	5	3	5	5	5	5	5	5	3	5	5	5	3	5
2020-09-15 19:19:18	Lampung	Laki-laki	2	Negeri	Tidak	Ya	Ya	5	5	5	4	4	5	5	3	5	5	4	4	5	2	4	3	4	4	4	4	4	4	4	4	3	5
2020-09-15 19:21:03	jambi	Perempuan	2	Negeri	Tidak	Ya	Ya	5	4	3	4	5	1	3	4	5	3	4	4	5	5	3	4	4	4	4	4	4	5	5	2	2	5
2020-09-15 19:21:17	Hanisah, S. Pd	Perempuan	2	Negeri	Ya	Ya	Ya	4	3	3	4	4	2	4	2	3	4	4	4	5	5	4	4	4	4	4	3	2	4	3	4	3	4
2020-09-15 19:22:20	jawa tengah	Laki-laki	2	Swasta	Ya	Ya	Ya	5	5	5	5	5	5	5	5	4	5	5	5	5	4	5	5	5	5	5	5	5	5	4	4	4	4
2020-09-15 19:22:35	Jawa Tengah	Perempuan	1	Swasta	Tidak	Ya	Ya	4	4	4	4	4	4	4	4	4	4	4	4	4	3	4	3	4	4	4	3	4	4	4	4	4	4
2020-09-15 19:24:21	Jawa tengah	Perempuan	2	Swasta	Ya	Ya	Ya	4	4	4	4	4	4	4	3	4	4	4	4	5	5	4	4	3	4	4	4	4	4	4	3	4	4
2020-09-15 19:24:21	Jawa Tengah	Laki-laki	1	Swasta	Tidak	Ya	Ya	4	4	2	3	2	3	3	5	5	5	5	5	5	4	5	4	5	4	5	4	4	5	4	4	4	4
2020-09-15 19:24:30	Jambi	Perempuan	2	Negeri	Ya	Ya	Ya	4	5	5	4	5	5	5	4	4	4	4	4	5	4	4	4	4	4	4	4	4	5	4	1	4	4
2020-09-15 19:24:46	JAWA TENGAH	Laki-laki	1	Swasta	Tidak	Ya	Ya	4	4	3	5	3	2	3	3	3	4	4	5	4	5	4	5	4	4	4	4	3	3	3	4	4	4
2020-09-15 19:25:26	Jambi	Perempuan	1	Negeri	Tidak	Ya	Ya	5	5	4	5	4	4	4	4	5	4	5	5	5	4	4	4	4	4	4	4	4	5	5	4	4	5
2020-09-15 19:26:02	Jawa Tengah	Perempuan	2	Swasta	Tidak	Ya	Ya	3	4	3	3	3	3	4	4	4	3	3	4	4	4	4	3	4	4	4	3	4	4	4	4	4	4
2020-09-15 19:26:14	Jawa tengah	Laki-laki	1	Swasta	Tidak	Ya	Ya	3	5	3	4	3	4	5	4	4	4	4	4	4	3	4	4	4	4	4	4	3	3	3	3	4	3
2020-09-15 19:26:20	Lampung	Perempuan	2	Swasta	Ya	Ya	Ya	4	5	4	4	4	4	4	4	4	4	4	4	5	5	4	4	4	4	4	4	4	4	4	4	4	5
2020-09-15 19:26:53	Jambi	Laki-laki	2	Negeri	Tidak	Ya	Ya	4	5	4	3	4	2	2	5	4	4	4	5	4	3	4	4	3	4	5	4	4	4	4	3	3	4
2020-09-15 19:28:32	Jambi	Perempuan	2	Negeri	Ya	Ya	Ya	4	3	2	3	4	3	3	3	3	3	3	3	4	3	3	3	3	3	3	3	3	5	4	3	3	4
2020-09-15 19:28:40	Jambi	Perempuan	2	Negeri	Tidak	Ya	Ya	5	5	3	5	3	5	4	3	4	4	4	5	3	3	4	4	4	4	4	3	3	4	4	4	4	5
2020-09-15 19:29:00	Jambi	Perempuan	1	Negeri	Tidak	Ya	Ya	5	4	2	3	4	2	3	5	5	5	5	5	5	3	4	4	5	4	5	4	3	4	4	3	3	5
2020-09-15 19:33:22	Jambi	Perempuan	2	Negeri	Tidak	Ya	Ya	5	5	5	5	5	5	5	4	4	4	5	5	4	4	5	5	5	5	5	5	5	5	5	5	5	5
2020-09-15 19:36:20	Jawa Tengah	Perempuan	1	Swasta	Tidak	Ya	Ya	4	4	3	5	4	5	4	5	5	5	5	5	5	5	5	4	4	3	4	4	3	5	5	4	4	5
2020-09-15 19:36:25	Jambi	Perempuan	2	Negeri	Ya	Ya	Ya	5	5	5	5	5	5	5	5	5	5	5	5	5	5	5	5	5	5	5	5	5	5	5	5	5	5
2020-09-15 19:36:43	JAMBI	Perempuan	2	Negeri	Tidak	Ya	Ya	5	5	3	4	3	2	2	4	4	4	4	4	4	3	3	3	3	3	4	3	3	4	4	3	4	4
2020-09-15 19:37:06	Jambi	Perempuan	1	Swasta	Tidak	Ya	Ya	4	4	2	4	4	4	2	4	4	4	4	4	3	3	4	4	4	4	4	4	4	4	4	4	4	4
2020-09-15 19:37:18	Jawa Tengah	Perempuan	2	Negeri	Ya	Ya	Ya	4	4	3	3	4	3	3	4	4	3	4	4	4	4	4	4	4	3	4	3	4	4	4	4	4	4
2020-09-15 19:38:21	Jambi	Perempuan	2	Negeri	Tidak	Ya	Ya	3	3	3	4	4	4	4	3	4	3	4	4	4	2	3	3	4	4	3	3	3	4	3	4	3	4
2020-09-15 19:38:51	Jawa Tengah	Laki-laki	2	Swasta	Ya	Ya	Ya	5	5	5	5	5	5	5	5	5	5	5	5	5	5	5	5	5	5	5	5	5	5	5	5	5	5
2020-09-15 19:41:38	Jawa Tengah	Laki-laki	1	Swasta	Tidak	Ya	Ya	5	5	5	5	5	5	5	5	5	5	5	5	5	3	4	4	4	4	4	4	4	4	4	4	4	4
2020-09-15 19:42:22	Jawa tengah	Perempuan	1	Swasta	Tidak	Ya	Ya	4	3	3	4	3	4	3	4	4	3	4	4	3	3	2	3	2	2	3	2	3	4	4	3	3	4
2020-09-15 19:42:46	Jambi	Perempuan	1	Swasta	Tidak	Ya	Ya	5	5	5	4	5	5	5	3	5	4	5	4	5	4	4	5	5	5	5	4	4	5	5	5	4	5
2020-09-15 19:43:15	Jambi	Perempuan	2	Negeri	Ya	Ya	Ya	5	5	4	5	3	3	3	3	5	3	4	5	5	5	5	4	4	3	4	3	3	5	5	4	4	5
2020-09-15 19:43:49	Jambi	Perempuan	1	Negeri	Tidak	Ya	Ya	5	4	3	4	3	4	2	4	3	3	4	4	5	4	4	3	4	4	3	3	3	4	3	3	3	4
2020-09-15 19:43:53	Jambi	Perempuan	2	Negeri	Tidak	Ya	Ya	3	2	3	4	3	5	4	3	4	3	3	5	3	3	3	3	3	3	3	3	3	4	4	3	3	4
2020-09-15 19:45:14	Jambi	Perempuan	2	Negeri	Ya	Ya	Ya	5	5	5	5	5	5	3	5	5	4	5	5	5	4	4	5	5	5	5	5	3	5	5	5	5	5
2020-09-15 19:47:07	Jawa tengah	Perempuan	2	Swasta	Ya	Ya	Ya	5	4	4	4	5	4	5	4	5	4	4	4	5	5	4	4	4	5	4	4	4	5	5	4	4	5
2020-09-15 19:48:50	JAMBI	Perempuan	1	Negeri	Tidak	Ya	Ya	5	5	4	5	2	4	5	4	3	2	3	4	3	3	4	4	4	5	5	4	4	4	4	4	4	4
2020-09-15 19:49:16	Jambi	Perempuan	2	Negeri	Ya	Ya	Ya	4	4	4	4	4	4	4	4	4	4	4	4	4	4	4	4	4	4	4	4	4	4	4	4	4	4
2020-09-15 19:49:20	Lampung	Perempuan	2	Swasta	Tidak	Ya	Ya	5	4	4	5	3	4	5	4	4	3	4	5	4	3	3	3	3	3	4	3	2	4	4	2	3	3
2020-09-15 19:49:36	Jambi	Laki-laki	2	Negeri	Tidak	Ya	Ya	5	5	3	4	3	4	4	4	4	3	4	5	5	5	4	4	4	4	4	4	3	5	4	4	4	4
2020-09-15 19:49:40	Jawa Tengah	Perempuan	2	Swasta	Ya	Ya	Ya	4	4	3	4	4	4	4	3	2	4	4	3	4	4	3	3	4	4	4	3	3	4	4	4	4	3
2020-09-15 19:50:45	Jambi	Perempuan	2	Negeri	Tidak	Ya	Ya	3	3	1	3	1	5	5	3	4	3	4	3	3	3	3	3	3	3	3	3	3	3	3	3	3	3
2020-09-15 19:51:31	Jambi	Laki-laki	2	Negeri	Tidak	Ya	Ya	5	4	4	3	3	4	4	3	3	3	4	4	4	3	4	3	3	3	4	3	3	3	3	3	3	3
2020-09-15 19:51:50	Jambi	Laki-laki	2	Negeri	Tidak	Ya	Ya	5	4	4	3	3	4	4	3	3	3	4	4	4	3	4	3	3	3	4	3	3	3	3	3	3	3
2020-09-15 19:52:29	Lampung	Perempuan	2	Swasta	Ya	Tidak	Ya	4	4	4	4	4	4	4	4	4	4	4	4	4	4	4	4	4	4	4	4	4	4	4	4	4	4
2020-09-15 19:53:54	Lampung	Perempuan	2	Swasta	Ya	Tidak	Ya	4	4	4	4	4	4	4	4	4	4	4	4	4	4	4	4	4	4	4	4	4	4	4	4	4	4
2020-09-15 19:56:56	Jambi	Laki-laki	2	Negeri	Tidak	Ya	Ya	4	4	4	5	5	5	5	4	5	5	5	5	5	5	5	5	5	5	5	5	4	5	5	5	5	5
2020-09-15 19:57:09	Jambi	Perempuan	2	Negeri	Tidak	Ya	Ya	2	2	2	5	2	2	2	3	5	3	3	3	5	5	3	3	3	3	3	3	3	3	3	3	3	3
2020-09-15 19:58:08	Jawa tengah	Perempuan	1	Swasta	Tidak	Ya	Ya	5	5	4	4	5	4	3	5	5	5	5	5	4	4	5	5	5	5	5	5	5	5	5	5	5	5
2020-09-15 19:58:24	Jambi	Laki-laki	2	Negeri	Ya	Ya	Ya	4	5	4	5	4	4	4	3	5	5	5	4	4	3	4	4	4	4	4	4	4	5	4	4	4	4
2020-09-15 19:58:41	Jambi	Perempuan	2	Negeri	Tidak	Ya	Ya	4	4	4	5	3	2	1	4	4	3	4	4	5	5	4	3	5	4	4	4	4	5	4	5	5	5
2020-09-15 20:00:31	NTB	Perempuan	2	Negeri	Tidak	Ya	Ya	5	4	3	4	4	3	3	4	4	4	4	4	3	3	4	4	4	4	4	4	4	4	4	4	4	4
2020-09-15 20:02:05	Jawa tengah	Laki-laki	2	Swasta	Ya	Ya	Ya	5	5	4	4	4	4	4	3	3	4	4	4	4	4	4	3	4	4	4	4	4	4	4	4	4	4
2020-09-15 20:02:38	Jawa Tengah	Perempuan	2	Swasta	Ya	Ya	Ya	4	4	3	4	5	4	4	4	3	3	2	4	5	4	4	4	4	3	5	4	4	4	4	3	4	5
2020-09-15 20:02:50	Jawa Tengah	Laki-laki	2	Swasta	Tidak	Ya	Ya	5	1	1	5	3	5	5	4	4	1	4	4	3	3	4	4	5	5	5	4	3	5	5	5	4	5
2020-09-15 20:04:23	NTB	Laki-laki	2	Negeri	Tidak	Ya	Tidak	5	5	5	4	4	4	4	3	1	1	4	4	2	2	1	2	1	4	4	4	4	2	2	2	2	2
2020-09-15 20:05:06	Jambi	Perempuan	2	Negeri	Tidak	Ya	Ya	4	5	5	4	3	5	5	3	4	3	4	3	4	4	4	3	4	3	4	3	5	5	5	5	4	5
2020-09-15 20:05:53	Jambi	Perempuan	2	Negeri	Tidak	Ya	Ya	3	3	3	3	3	3	3	3	3	3	3	3	5	5	4	4	4	3	3	3	3	5	5	5	5	5
2020-09-15 20:06:13	Jambi	Laki-laki	1	Swasta	Tidak	Ya	Ya	4	4	4	4	4	4	4	5	5	4	5	5	5	3	4	4	5	5	5	5	5	4	5	5	5	5
2020-09-15 20:06:52	Jambi	Perempuan	2	Swasta	Tidak	Ya	Ya	4	4	3	4	5	4	4	3	4	4	3	4	4	4	4	4	4	4	4	4	4	5	5	3	4	4
2020-09-15 20:08:35	JAMBI	Perempuan	2	Negeri	Ya	Ya	Ya	5	5	5	4	4	4	4	4	4	4	4	4	5	5	4	4	4	4	4	4	4	5	5	4	4	5
2020-09-15 20:09:14	Jambi	Perempuan	2	Negeri	Ya	Ya	Ya	4	3	3	3	3	4	4	3	3	3	3	3	4	4	3	3	3	3	3	3	3	4	3	3	3	3
2020-09-15 20:09:21	JAMBI	Laki-laki	2	Negeri	Ya	Ya	Ya	3	3	2	4	3	4	4	3	2	2	3	3	4	5	3	3	2	3	3	3	3	4	4	2	2	3
2020-09-15 20:10:32	Jambi	Perempuan	1	Swasta	Tidak	Ya	Ya	3	2	2	3	1	3	2	1	2	1	2	2	2	2	2	2	2	2	2	2	2	2	3	2	2	3
2020-09-15 20:12:32	Jawa tengah	Laki-laki	2	Swasta	Ya	Ya	Ya	1	2	3	1	1	1	2	4	5	4	5	5	5	3	4	3	5	5	5	4	3	5	5	5	5	5
2020-09-15 20:13:47	Jawa Tengah	Laki-laki	1	Swasta	Tidak	Ya	Ya	4	3	3	5	4	4	4	4	4	4	4	4	4	4	4	4	5	5	4	5	5	5	5	5	5	5
2020-09-15 20:14:09	Jambi	Perempuan	1	Swasta	Tidak	Ya	Ya	4	4	3	3	3	4	4	3	4	2	4	4	4	3	3	3	3	3	3	3	3	4	3	3	3	4
2020-09-15 20:14:14	jambi	Perempuan	2	Swasta	Ya	Ya	Ya	4	4	3	4	3	4	4	4	4	3	3	3	2	3	3	3	3	3	3	3	3	4	4	2	3	3
2020-09-15 20:15:11	Jawa tengah	Perempuan	1	Swasta	Tidak	Ya	Ya	4	4	3	3	3	4	4	4	4	3	4	4	3	3	3	3	4	2	3	3	4	4	4	4	3	4
2020-09-15 20:18:31	JAWA TENGAH	Perempuan	2	Swasta	Ya	Ya	Ya	5	4	4	4	4	5	5	4	3	5	4	5	5	5	4	4	4	4	5	5	5		5		5	5
2020-09-15 20:18:50	Jambi	Laki-laki	2	Negeri	Ya	Ya	Ya	5	5	5	3	5	3	4	5	5	5	5	5	5	4	5	4	5	4	5	4	4	5	5	5	4	5
2020-09-15 20:21:34	Jambi	Perempuan	1	Swasta	Tidak	Ya	Ya	4	4	3	4	4	4	3	2	4	3	4	4	4	4	3	3	4	3	4	4	3	4	3	2	2	4
2020-09-15 20:22:53	jambi	Laki-laki	2	Negeri	Ya	Ya	Ya	4	5	4	4	5	4	5	5	5	4	3	5	5	5	5	5	5	4	5	4	5	5	5	4	5	5
2020-09-15 20:26:10	Jambi	Perempuan	1	Negeri	Tidak	Ya	Ya	3	3	3	3	3	3	2	2	3	3	3	2	4	3	3	3	3	4	4	4	4	4	4	3	4	3
2020-09-15 20:27:03	Jawa Tengah	Laki-laki	2	Swasta	Tidak	Ya	Ya	4	5	4	4	4	5	4	4	4	4	4	5	4	3	4	4	4	4	5	4	3	4	4	4	4	5
2020-09-15 20:27:43	Nusa tenggara barat	Perempuan	2	Negeri	Tidak	Ya	Tidak	5	5	5	5	5	5	5	5	5	5	5	5	5	5	5	5	5	5	5	5	5	5	5	5	5	5
2020-09-15 20:28:49	Sumatera Selatan	Perempuan	2	Negeri	Ya	Ya	Ya	5	5	5	5	4	4	5	3	4	4	4	4	4	3	4	3	4	4	4	4	4	3	3	3	3	4
2020-09-15 20:29:23	Lampung	Perempuan	2	Swasta	Tidak	Ya	Ya	4	4	4	4	4	5	4	4	4	4	4	4	4	4	4	4	4	4	4	4	4	4	4	4	4	4
2020-09-15 20:32:52	Jambi	Perempuan	2	Negeri	Ya	Ya	Ya	5	5	3	5	4	5	4	2	3	2	2	3	4	5	3	3	3	3	4	3	3	4	4	2	3	4
2020-09-15 20:35:38	Jawa tengah	Laki-laki	2	Swasta	Tidak	Ya	Ya	3	3	2	3	4	4	4	5	4	4	4	5	5	4	3	4	4	4	4	3	2	5	3	4	3	5
2020-09-15 20:36:28	Jambi	Perempuan	2	Negeri	Tidak	Ya	Ya	5	5	5	4	3	4	4	4	4	2	4	4	4	3	4	3	4	3	4	3	3	4	4	4	4	4
2020-09-15 20:36:53	Jambi	Laki-laki	2	Negeri	Ya	Ya	Tidak	4	5	5	4	3	4	4	3	3	1	3	4	3	3	2	3	3	3	3	3		4	4	4	4	4
2020-09-15 20:43:50	Jawa Tengah	Perempuan	1	Swasta	Tidak	Ya	Ya	3	4	2	4	3	4	3	5	4	2	3	3	1	3	3	3	2
2020-09-15 20:46:34	Jawa Tengah	Laki-laki	1	Swasta	Tidak	Ya	Ya	5	4	4	5	5	4	5	4	3	5	5	5	4	3	5	4	5	5	4	3	2	5	5	3	4	5
2020-09-15 20:51:29	Lampung	Perempuan	2	Negeri	Ya	Ya	Ya	4	2	1	2	3	2	2	2	3	1	4	4	4	4	4	2	3	2	4	3	3	3	3	3	3	3
2020-09-15 20:52:42	Jambi	Perempuan	2	Negeri	Tidak	Ya	Ya	5	5	2	3	3	4	3	3	3	3	3	3	3	3	3	3	3	3	3	3	3	3	3	3	3	3
2020-09-15 20:54:10	Jambi	Perempuan	2	Negeri	Ya	Ya	Ya	3	5	4	4	3	5	4	5	4	5	5	5	5	5	4	4	4	5	5	4	5	5	5	5	5	4
2020-09-15 20:55:59	Jawa Tengah	Perempuan	2	Swasta	Ya	Ya	Ya	4	4	4	4	3	3	3	5	4	4	4	5	5	4	3	3	4	4	4	3	3	5	5	3	4	4
2020-09-15 21:01:56	Jambi	Perempuan	2	Negeri	Tidak	Ya	Ya	4	4	4	3	3	4	3	4	3	2	4	4	5	4	3	4	4	4	4	3	2	4	4	2	3	4
2020-09-15 21:04:22	Jawa Tengah	Laki-laki	2	Swasta	Ya	Ya	Ya	4	4	4	4	5	5	5	5	5	5	5	4	4	4	5	5	5	5	5	5	4	5	5	4	5	5
2020-09-15 21:06:37	Lampung	Laki-laki	2	Swasta	Ya	Ya	Ya	4	4	3	4	5	4	2	3	4	3	4	4	4	3	4	4	3	3	4	3	2	4	2	4	2	4
2020-09-15 21:09:51	Jambi	Perempuan	1	Negeri	Tidak	Ya	Ya	3	4	4	3	3	3	3	3	4	3	4	4	4	4	4	3	3	3	4	3	3	5	4	3	4	3
2020-09-15 21:10:45	Lampung	Laki-laki	2	Swasta	Ya	Ya	Ya	5	5	5	5	5	5	5	5	5	5	5	5	5	5	5	5	5	5	5	5	5	5	5	5	5	5
2020-09-15 21:11:34	Jawa Tengah	Laki-laki	1	Swasta	Tidak	Ya	Ya	3	4	3	4	4	3	3	5	5	5	5	5	5	4	4	3	5	4	4	3	3	4	3	3	3	4
2020-09-15 21:11:40	jambi	Perempuan	1	Swasta	Tidak	Ya	Ya	4	4	4	4	4	4	4	3	4	3	4	4	4	4	4	3	4	4	4	3	3	3	4	3	4	4
2020-09-15 21:17:37	Lampung	Perempuan	2	Negeri	Ya	Ya	Ya	5	5	5	5	5	5	5	5	5	4	4	4	5	4	4	4	4	5	5	5	5	5	5	5	5	5
2020-09-15 21:21:51	LAMPUNG	Laki-laki	2	Swasta	Ya	Ya	Ya	3	3	4	4	4	4	4	4	4	4	4	4	4	4	4	4	4	4	4	4	4	4	4	4	4	4
2020-09-15 21:22:24	Jawa Tengah	Laki-laki	2	Swasta	Ya	Ya	Ya	5	5	3	4	5	4	5	3	3	3	4	4	4	4	4	3	5	4	4	5	4	4	4	4	4	4
2020-09-15 21:26:01	Jawa Tengah	Laki-laki	2	Swasta	Tidak	Ya	Ya	4	5	4	4	4	4	4	4	4	4	4	4	4	3	4	4	4	4	4	4	4	5	5	5	5	5
2020-09-15 21:35:54	Nusa Tenggara Barat	Laki-laki	2	Negeri	Ya	Ya	Ya	4	4	3	4	3	3	3	3	3	3	4	3	4	4	4	3	4	4	4	3	3	4	4	4	4	4
2020-09-15 21:38:17	Jambi	Perempuan	2	Negeri	Ya	Ya	Ya	1	5	1	5	4	5							3	1	2	3	4	3	3	3	1	4	4	5	4	4
2020-09-15 21:39:16	Jambi	Laki-laki	2	Negeri	Ya	Ya	Ya	5	5	5	5	5	5	5	5	5	5	5	5	5	5	5	5	5	5	5	5	5	5	5	5	5	5
2020-09-15 21:49:43	Jambi	Perempuan	2	Negeri	Tidak	Ya	Ya	4	4	4	4	3	3	4	4	4	4	4	4	4	3	4	4	3	4	4	4	4	5	5	4	5	5
2020-09-15 21:51:58	Jambi	Laki-laki	2	Negeri	Tidak	Ya	Ya	4	2	1	2	2	2	2	3	2	2	2	2	3	2	4	1	2	2	2	2	1	5	3	3	3	1
2020-09-15 21:58:24	Jambi	Laki-laki	2	Negeri	Ya	Ya	Ya	4	4	3	4	3	3	4	3	4	4	4	3	4	3	4	4	3	3	4	3	3	3	3	4	3	3
2020-09-15 21:58:44	Jawa Tengah	Perempuan	1	Swasta	Tidak	Ya	Ya	4	4	4	4	4	4	3	4	4	5	5	5	4	4	5	5	5	4	5	4	4	5	5	3	3	5
2020-09-15 21:59:06	Jawa trngah	Laki-laki	2	Swasta	Ya	Ya	Ya	4	4	4	4	4	4	4	4	4	4	4	4	4	4	4	4	4	4	4	4	4	4	4	4	4	4
2020-09-15 21:59:07	Jawa tengah	Laki-laki	2	Swasta	Tidak	Ya	Ya	3	4	3	4	3	3	3	5	5	4	3	3	4	2	3	4	4	4	4	4	4	4	4	4	4	4
2020-09-15 22:09:49	Jawa Tengah	Perempuan	1	Swasta	Tidak	Ya	Ya	5	5	5	5	5	5	5	2	4	5	5	5	5	5	5	3	5	4	4	4	4	5	4	3	4	5
2020-09-15 22:13:16	Jambi	Laki-laki	1	Swasta	Tidak	Ya	Ya	4	5	4	4	4	4	2	2	4	2	4	4	4	4	4	4	4	4	4	2	4	4	4	4	4	4
2020-09-15 22:34:47	Jawa tengah	Perempuan	2	Negeri	Ya	Ya	Ya	4	4	4	4	4	4	4	4	4	4	4	4	4	4	4	4	4	4	4	3	3	5	4	4	4	4
2020-09-15 22:42:29	Sumatera Selatan	Laki-laki	2	Negeri	Tidak	Ya	Ya	5	5	4	5	5	5	5	5	5	5	5	5	5	5	5	5	5	5	5	5	5	5	5	5	5	5
2020-09-15 22:44:13	Sumatera selatan	Perempuan	2	Swasta	Tidak	Ya	Tidak	4	4	4	4	5	4	3	5	3	3	4	4	5	4	4	3	4	5	5	4	4	5	4	4	4	5
2020-09-15 22:47:14	Jawa barat	Laki-laki	2	Negeri	Tidak	Tidak	Ya	1	2	2	5	5	5	5	5	5	1	5	5	5	4	3	3	3	3	3	3	3	3	3	3	3	4
2020-09-15 22:47:27	Jambi	Perempuan	1	Negeri	Tidak	Ya	Ya	5	4	2	3	4	2	3	5	5	5	5	5	5	3	4	4	5	4	5	4	3	4	4	3	3	5
2020-09-15 22:47:48	SUMATERA SELATAN	Laki-laki	2	Swasta	Tidak	Ya	Ya	5	5	4	5	5	3	4	5	5	5	5	5	5	5	5	5	5	5	5	5	5	5	5	5	5	5
2020-09-15 22:54:45	Sumatera Selatan	Perempuan	2	Negeri	Ya	Ya	Ya	5	4	4	5	4	4	4	3	4	4	4	5	5	5	4	4	5	4	4	4	4	5	4	4	4	4
2020-09-15 22:56:07	Jawa Tengah	Perempuan	2	Swasta	Ya	Ya	Ya	4	4	4	5	4	5	4	4	3	4	4	4	3	4	4	3	4	4	4	4	4	5	5	5	4	4
2020-09-15 23:04:31	Sumatera Selatan	Laki-laki	2	Negeri	Tidak	Ya	Ya	5	4	2	4	1	3	2	4	4	3	3	2	4	3	4	3	2	2	3	3	2		4	2	1	3
2020-09-15 23:46:11	Jambi	Perempuan	1	Negeri	Tidak	Ya	Tidak	3	4	3	4	3	4	3	4	3	3	3	3	5	3	5	4	3	3	4	3	4	3	3	4	3	3
2020-09-16 00:27:40	Jawa Tengah	Perempuan	2	Swasta	Ya	Ya	Ya	5	5	3	4	5	3	5	4	3	3	3	4	4	4	4	3	3	4	4	3	3	4	4	4	4	4
2020-09-16 01:24:36	SUMATERA SELATAN	Perempuan	2	Swasta	Tidak	Ya	Ya	4	4	4	4	4	3	4	4	3	3	3	4	4	3	4	3	4	5	4	4	3	5	5	4	4	4
2020-09-16 04:18:16	Sumatera selatan	Perempuan	2	Negeri	Ya	Ya	Ya	4	4	3	4	4	4	4	4	4	3	4	5	5	5	5	4	4	4	4	4	4	5	5	4	5	4
2020-09-16 04:57:01	Sumatera selatan	Perempuan	2	Negeri	Ya	Tidak	Ya	4	4	4	4	4	4	4	4	4	4	4	4	5	5	4	4	4	4	4	4	4	4	4	4	4	4
2020-09-16 05:30:23	Sumatera Selatan	Laki-laki	2	Negeri	Ya	Ya	Ya	3	3	3	4	3	3	4	3	4	4	4	4	3	4	3	3	4	3	3	4	3	4	3	3	3	4
2020-09-16 05:45:47	Jabar	Laki-laki	2	Swasta	Ya	Ya	Ya	4	4	4	3	3	3	4	2	2	2	2	2	4	4	3	3	3	3	3	3	3	3	3	4	3	3
2020-09-16 05:45:57	Jabar	Laki-laki	2	Swasta	Ya	Ya	Ya	4	4	4	3	3	3	4	2	2	2	2	2	4	4	3	3	3	3	3	3	3	3	3	4	3	3
2020-09-16 05:56:21	Jawa Barat	Perempuan	1	Swasta	Tidak	Ya	Ya	5	5	4	5	4	5	5	5	5	5	5	5	5	4	5	4	5	5	5	4	3	5	5	5	5	5
2020-09-16 05:59:52	Jawa Barat	Perempuan	2	Swasta	Ya	Ya	Ya	5	5	5	5	5	5	5	5	5	5	5	5	5	5	5	5	5	5	5	5	5	5	5	5	5	5
2020-09-16 06:03:16	Jawa barat	Laki-laki	2	Swasta	Tidak	Ya	Ya	5	5	5	5	5	5	5	3	3	5	5	5	5	3	5	5	5	5	5	5	5	5	5	5	5	5
2020-09-16 06:12:17	Sumsel	Laki-laki	2	Negeri	Ya	Ya	Ya	5	5	4	5	4	5	5	5	5	5	5	5	5	5	5	5	5	5	5	5	5	5	5	4	4	5
2020-09-16 06:20:50	Jambi	Perempuan	2	Negeri	Tidak	Ya	Ya	3	5	2	5	4	4	4	5	5	5	5	5	3	2	4	5	4	4	5	5	4	5	5	2	4	5
2020-09-16 06:28:44	Sumatera Selatan	Perempuan	2	Negeri	Ya	Ya	Ya	4	4	4	4	4	4	4	3	4	3	5	5	5	5	4	4	5	3	4	3	3	4	4	3	3	4
2020-09-16 06:29:32	Jawa Barat	Perempuan	2	Swasta	Ya	Ya	Ya	5	5	5	5	5	5	5	3	4	4	4	5	5	4	4	5	5	5	5	5	5	5	5	5	5	5
2020-09-16 06:30:22	Jawa Barat	Laki-laki	2	Swasta	Ya	Ya	Ya	4	4	2	3	3	3	3	4	4	3	4	4	4	2	4	4	4	4	4	4	3	4	2	2	2	4
2020-09-16 06:32:16	Jawa Barat	Perempuan	2	Swasta	Tidak	Ya	Ya	4	4	4	4	4	4	3	4	4	4	4	4	4	5	3	3	4	3	4	3	3	4	4	4	4	4
2020-09-16 06:32:43	Jawa Barat	Perempuan	2	Swasta	Tidak	Ya	Ya	4	4	4	4	4	4	4	4	4	4	4	4	4	3	4	4	4	4	4	4	4	4	4	4	4	4
2020-09-16 06:33:10	Jambi	Perempuan	2	Negeri	Ya	Ya	Ya	3	1	1	2	3	3	2	1	4	2	4	1	3	3	2	2	1	1	2	1	1	5	3	2	3	4
2020-09-16 06:33:13	Jawa Barat	Perempuan	2	Swasta	Ya	Ya	Ya	4	4	4	4	3	3	3	3	3	3	4	4	4	3	4	4	4	4	4	4	4	4	4	4	4	4
2020-09-16 06:36:14	Jawa barat	Perempuan	2	Swasta	Tidak	Ya	Ya	4	4	4	4	5	4	4	4	4	4	4	4	4	4	4	3	4	4	4	4	4	4	4	4	4	4
2020-09-16 06:40:00	Kalimantan Timur	Perempuan	2	Negeri	Ya	Ya	Ya	5	5	5	5	5	5	3	5	5	3	5	5	5	5	5	3	5	4	5	3	3	5	3	3	3	4
2020-09-16 06:40:41	Jawa Tengah	Perempuan	2	Swasta	Ya	Ya	Ya	5	5	5	5	5	5	5	4	5	5	5	5	5	5	4	5	5	5	5	5	5	5	5	5	5	5
2020-09-16 06:42:18	Jawa tengah	Perempuan	2	Swasta	Ya	Ya	Ya	5	5	4	5	5	5	5	5	4	4	4	5	5	4	3	4	4	5	5	4	4	5	5	5	4	5
2020-09-16 06:43:28	Jawa Barat	Perempuan	1	Swasta	Tidak	Ya	Ya	3	4	3	4	4	4	3	4	4	3	4	4	4	3	3	3	3	3	4	3	3	4	4	3	3	4
2020-09-16 06:45:18	Jawa Barat	Laki-laki	2	Negeri	Ya	Ya	Ya	4	4	4	4	4	3	3	2	4	4	4	4	4	4	4	4	4	4	4	4	3	4	4	4	3	4
2020-09-16 06:46:02	Jambi	Perempuan	2	Swasta	Tidak	Ya	Ya	4	3	4	4	4	3	3	4	4	4	4	4	4	2	4	4	3	4	3	3	3	4	4	4	3	4
2020-09-16 06:48:13	Sumatra selatan	Perempuan	2	Negeri	Tidak	Ya	Tidak	3	3	3	4	3	4	3	3	4	4	4	4	3	3	3	3	3	3	3	3	3	5	4	4	4	4
2020-09-16 06:48:34	Jawabarat	Laki-laki	2	Swasta	Ya	Ya	Ya	3	3	4	2	4	5	5	5	5	4	5	5	5	4	3	3	5	4	4	3	4	4	5	5	3	5
2020-09-16 06:55:42	Jawa Barat	Laki-laki	2	Negeri	Ya	Ya	Ya	5	5	5	5	5	5	5	5	5	5	5	5	5	5	5	5	5	5	5	5	5	5	5	5	5	5
2020-09-16 06:57:24	sumatera selatan	Laki-laki	2	Negeri	Ya	Ya	Ya	4	2	4	2	3	2	2	3	3	3	3	3	4	3	3	3	3	3	4	3	3	3	3	3	3	4
2020-09-16 06:58:21	Jawa Tengah	Laki-laki	2	Swasta	Ya	Ya	Ya	5	5	4	5	4	4	4	5	5	5	5	5	5	5	4	4	4	4	5	5	4	5	5	5	5	5
2020-09-16 06:58:41	Jambi	Perempuan	2	Negeri	Tidak	Ya	Ya	4	4	4	4	3	4	4	4	4	3	4	4	5	4	4	4	4	4	4	3	3	4	4	4	4	4
2020-09-16 07:02:47	Sumatera Selatan	Laki-laki	2	Negeri	Tidak	Ya	Ya	5	5	5	4	3	4	4	4	4	2	3	3	3	3	3	3	3	3	3	3	4	4	3	3	3	3
2020-09-16 07:06:08	Guru	Laki-laki	2	Swasta	Tidak	Tidak	Ya	5	4	4	3	3	4	4	4	4	3	3	3	4	3	4	5	5	4	4	4	4	4	4	4	4	4
2020-09-16 07:10:56	Jawa barat	Laki-laki	2	Negeri	Ya	Ya	Ya	5	5	4	5	4	3	3	5	5	4	5	5	5	4	4	4	5	4	5	3	4	5	5	4	5	5
2020-09-16 07:10:57	Jambi	Perempuan	2	Negeri	Ya	Ya	Ya	4	5	5	5	5	5	5	5	5	5	5	5	4	4	4	4	4	4	5	4	4	5	4	5	4	5
2020-09-16 07:14:15	Jambi	Perempuan	2	Negeri	Tidak	Ya	Ya	5	5	5	5	5	3	3	5	5	5	5	5	5	5	5	5	5	5	5	5	5	5	5	5	5	5
2020-09-16 07:14:41	Jawa Tengah	Laki-laki	2	Swasta	Ya	Ya	Ya	4	4	4	5	4	4	4	3	3	3	3	4	5	5	4	4	4	4	5	4	4	4	5	5	4	4
2020-09-16 07:15:29	Jateng	Laki-laki	2	Swasta	Ya	Tidak	Ya	4	4	4	3	4	2	2	3	3	4	4	4	3	4	4	4	3	4	4	4	4	4	4	4	4	4
2020-09-16 07:15:56	Jawa Tengah	Laki-laki	2	Swasta	Ya	Ya	Ya	4	4	4	5	4	4	4	3	3	3	3	4	5	5	4	4	4	4	5	4	4	4	5	4	4	4
2020-09-16 07:19:25	jawa barat	Laki-laki	2	Swasta	Tidak	Ya	Ya	4	4	2	4	5	4	4	4	3	3	4	4	3	4	4	5	5	4	4	4	4	4	4	4	5	5
2020-09-16 07:20:53	Jawa Tengah	Perempuan	1	Negeri	Tidak	Ya	Ya	5	5	4	5	5	5	5	4	4	4	4	3	4	4	4	4	4	4	5	4	4	4	4	4	4	4
2020-09-16 07:22:00	Jambi	Perempuan	1	Negeri	Tidak	Ya	Ya	5	5	3	5	3	5	4	3	4	3	4	5	5	4	4	4	4	5	5	3	4	5	5	5	5	4
2020-09-16 07:25:21	Jambi	Laki-laki	2	Negeri	Tidak	Ya	Ya	4	5	2	4	4	4	2	2	5	3	4	5	5	3	5	5	5	2	3	3	1	4	3	1	2	5
2020-09-16 07:30:37	jambi	Laki-laki	1	Negeri	Tidak	Ya	Tidak	3	4	4	3	3	4	4	2	2	2	3	3	5	3	3	3	3	3	3	3	3	4	4	4	4	4
2020-09-16 07:35:11	Jambi	Laki-laki	2	Negeri	Ya	Ya	Ya	4	4	4	4	4	4	4	4	4	3	4	3	4	5	4	4	4	4	4	4	3	4	4	4	3	4
2020-09-16 07:40:08	Jawa Barat	Perempuan	2	Swasta	Tidak	Tidak	Tidak	5	5	3	5	5	5	5	5	1	1	1	5	5	1	5	5	5	5	5	3	1	5	5	1	1	5
2020-09-16 07:44:42	Jabar	Perempuan	2	Swasta	Ya	Ya	Ya	5	5	5	5	5	5	4	4	4	4	4	4	4	4	4	4	4	4	4	4	4	4	4	4	4	4
2020-09-16 07:46:20	RIAU	Laki-laki	2	Negeri	Ya	Ya	Ya	5	4	4	5	5	4	4	3	3	4	5	4	3	3	4	5	5	5	5	4	4	5	5	5	5	5
2020-09-16 07:51:37	jawa tengah	Laki-laki	1	Negeri	Tidak	Ya	Ya	5	5	4	4	3	4	4	3	3	3	4	4	3	2	3	3	3	3	3	3	3	3	3	3	3	3
2020-09-16 07:52:05	Riau	Perempuan	2	Negeri	Ya	Ya	Ya	5	4	3	5	3	3	5	5	5	4	4	4	5	5	3	4	4	3	3	3	3	5	5	4	4	5
2020-09-16 07:53:27	Jawa Barat	Perempuan	2	Swasta	Ya	Ya	Ya	5	5	5	5	5	5	5	4	4	4	5	5	4	3	5	4	5	5	5	5	4	5	5	5	5	5
2020-09-16 07:53:42	Jawa Barat	Laki-laki	1	Swasta	Tidak	Ya	Ya	4	2	3	3	2	4	4	4	2	5	5	5	4	5	5	5	5	4	4	4	4	3	3	3	4	4
2020-09-16 07:54:35	riau	Laki-laki	2	Negeri	Ya	Ya	Ya	3	3	2	3	4	4	3	3	3	4	4	4	5	4	4	4	3	3	4	3	4	4	5	4	3	5
2020-09-16 07:59:12	Jawa Barat	Perempuan	2	Swasta	Ya	Ya	Ya	5	5	4	5	4	5	5	5	5	4	5	5	5	5	5	5	5	5	5	5	5	5	5	5	5	5
2020-09-16 08:00:52	Jawa barat	Laki-laki	1	Swasta	Tidak	Ya	Ya	4	4	4	4	4	4	4	4	4	4	4	4	2	2	4	4	4	4	4	4	4	4	4	4	4	4
2020-09-16 08:01:16	Jawa Barat	Perempuan	2	Negeri	Ya	Ya	Ya	3	4	2	4	3	3	3	4	3	3	3	3	3	3	2	3	3	3	4	4	3	4	3	2	2	3
2020-09-16 08:05:45	Jawa Tengah	Perempuan	2	Negeri	Ya	Ya	Ya	5	4	4	4	5	4	4	4	4	4	4	4	5	4	4	4	4	4	4	4	4	4	4	5	4	4
2020-09-16 08:05:58	Jawa Barat	Laki-laki	2	Negeri	Tidak	Ya	Ya	5	4	3	4	3	4	4	4	3	2	4	5	5	3	4	4	5	4	5	3	4	3	4	4	3	4
2020-09-16 08:09:18	Jawa Barat	Perempuan	1	Swasta	Tidak	Ya	Ya	5	5	4	4	4	4	4	3	3	3	5	5	4	3	4	4	4	4	4	4	4	5	5	5	4	4
2020-09-16 08:10:09	DKI	Perempuan	2	Swasta	Tidak	Ya	Ya	5	5	5	4	5	5	5	5	5	5	5	5	5	5	4	5	4	5	5	5	5	5	5	5	5	5
2020-09-16 08:11:11	Jawa Barat	Perempuan	2	Swasta	Ya	Ya	Ya	5	5	4	5	5	3	3	4	4	5	5	5	5	4	5	4	5	5	5	5	5	4	4	3	4	5
2020-09-16 08:12:28	Sumatera Selatan	Laki-laki	2	Negeri	Ya	Ya	Ya	5	5	3	5	4	3	2	4	3	2	4	4	4	4	4	4	4	4	4	4	3	5	5	4	3	4
2020-09-16 08:14:38	JAWA TENGAH	Perempuan	2	Swasta	Ya	Ya	Ya	5	5	3	4	4	5	5	5	4	3	4	5	5	4	3	5	4	5	5	5	5	5	5	5	4	5
2020-09-16 08:14:58	Jawa Tengah	Perempuan	1	Swasta	Tidak	Ya	Ya	3	5	4	5	3	5	4	4	4	4	5	5	5	5	5	4	5	4	5	5	5	5	5	5	5	5
2020-09-16 08:16:20	Jambi	Laki-laki	2	Negeri	Tidak	Ya	Ya	5	5	5	4	5	5	4	4	4	3	5	5	5	2	4	4	5	4	4	4	4	4	4	4	4	4
2020-09-16 08:19:21	Sumatera Selatan	Laki-laki	1	Negeri	Tidak	Ya	Ya	5	5	5	3	4	5	4	5	5	5	5	5	5	3	5	4	4	5	5	5	4	5	5	5	5	5
2020-09-16 08:20:35	Sumatera Selatan	Perempuan	2	Negeri	Tidak	Ya	Tidak	4	4	4	4	4	4	4	3	3	3	4	3	4	4	4	4	4	4	4	4	4	4	4	3	4	4
2020-09-16 08:21:50	Jambi	Perempuan	2	Negeri	Tidak	Ya	Ya	5	3	3	3	4	3	4	5	5	4	4	4	4	3	5	4	3	4	4	4	3	4	4	3	3	5
2020-09-16 08:22:58	Jabar	Laki-laki	2	Negeri	Ya	Ya	Ya	4	5	4	4	4	4	4	4	4	4	4	4	4	4	4	4	4	4	4	4	4	4	4	4	3	3
2020-09-16 08:30:17	Jambi	Perempuan	2	Negeri	Tidak	Ya	Ya	5	5	3	4	5	5	5	4	4	4	5	5	5	4	5	5	5	5	5	5	4	5	5	5	5	4
2020-09-16 08:30:30	Jambi	Perempuan	1	Negeri	Tidak	Ya	Ya	4	5	3	4	3	2	2	4	5	4	5	5	4	4	5	4	4	4	4	3	3	4	5	4	4	5
2020-09-16 08:33:18	Jawa Tengah	Laki-laki	1	Swasta	Tidak	Ya	Ya	5	5	5	5	4	4	4	3	5	5	5	5	5	4	5	5	5	5	5	5	5	5	5	5	5	5
2020-09-16 08:34:47	Sumatera selatan	Laki-laki	1	Negeri	Tidak	Ya	Tidak	3	2	3	3	3	3	4	4	4	3	4	4	4	3	4	4	5	2	4	3	2	4	3	4	4	3
2020-09-16 08:35:53	Sumatera selatan	Perempuan	1	Negeri	Tidak	Ya	Ya	4	4	3	4	3	5	5	4	3	4	5	5	2	2	3	4	3	4	5	4	4	4	4	4	4	5
2020-09-16 08:43:07	Jawa Tengah	Perempuan	1	Swasta	Tidak	Ya	Ya	4	4	3	5	4	4	3	5	5	4	4	4	5	5	4	4	3	4	4	4	4	5	5	5	4	5
2020-09-16 08:44:07	Jawa barat	Laki-laki	1	Swasta	Tidak	Ya	Ya	4	3	4	4	4	5	4	4	3	3	4	4	4	4	5	4	4	4	5	4	5	4	4	5	5	5
2020-09-16 08:47:20	SUMATERA SELATAN	Perempuan	1	Negeri	Tidak	Ya	Ya	5	5	5	5	5	5	5	4	4	4	4	4	5	5	4	4	4	4	4	4	4	5	5	5	5	5
2020-09-16 08:47:48	SUMATERA SELATAN	Perempuan	1	Negeri	Tidak	Ya	Ya	5	5	5	5	5	5	5	4	4	4	4	4	5	5	4	4	4	4	4	4	4	5	5	5	5	5
2020-09-16 08:51:09	Sumatra Selatan	Perempuan	1	Swasta	Tidak	Ya	Ya	4	4	2	4	4	4	4	4	4	4	4	4	4	4	4	4	4	4	4	4	4	4	4	4	4	4
2020-09-16 08:55:29	SUMATERA SELATAN	Laki-laki	1	Negeri	Ya	Ya	Ya	5	4	3	3	2	4	4	4	4	4	5	5	4	3	5	5	5	3	4	2	4	4	4	4	4	4
2020-09-16 09:08:49	jawa tengah	Laki-laki	2	Negeri	Ya	Ya	Ya	4	4	3	4	4	4	4	4	4	4	4	4	4	4	4	4	4	4	4	3	4	4	4	4	4	4
2020-09-16 09:19:15	Jambi	Perempuan	2	Negeri	Ya	Ya	Ya	5	4	4	4	4	4	2	4	5	4	4	5	4	4	4	4	4	4	4	4	3	5	4	4	3	5
2020-09-16 09:20:06	Jambi	Laki-laki	2	Negeri	Ya	Ya	Ya	4	4	3	4	3	2	3	2	4	3	4	4	3	4	3	4	3	3	4	4	3	4	4	3	3	3
2020-09-16 09:22:12	Jawa Barat	Perempuan	2	Swasta	Ya	Ya	Ya	4	5	4	4	4	4	4	3	3	4	4	4	4	2	4	4	4	4	4	4	4	2	4	4	2	4
2020-09-16 09:22:31	Sumatera selatan	Perempuan	2	Negeri	Tidak	Ya	Ya	4	4	3	4	5	5	5	2	1	4	4	4	4	4	4	4	4	4	4	4	4	4	4	4	4	4
2020-09-16 09:22:31	Sumatera selatan	Perempuan	2	Negeri	Tidak	Ya	Ya	4	4	3	4	4	4	4	2	2	4	4	4	5	4	4	4	4	5	4	4	4			4	4	4
2020-09-16 09:23:02	Sumatera selatan	Perempuan	2	Negeri	Tidak	Ya	Ya	4	4	3	4	4	4	4	2	2	4	4	4	5	4	4	4	4	5	4	4	4			4	4	4
2020-09-16 09:25:19	Sumatera selatan	Perempuan	1	Negeri	Tidak	Ya	Ya	5	5	3	5	5	5	5	1	1	3	5	5	3	3	3	3	3	4	4	4	3	5	5	5	4	4
2020-09-16 09:29:20	Sumatera Selatan	Perempuan	2	Negeri	Tidak	Ya	Tidak	5	4	3	5	3	4	5	5	3	2	5	5	3	2	3	3	3	5	5	5	5	5	5	5	5	4
2020-09-16 09:30:53	Jawa barat	Perempuan	1	Negeri	Tidak	Ya	Ya	2	2	2	3	2	4	4	4		2	3	3	3	3	4	3	3	3	3	2	2	3	3	3	2	3
2020-09-16 09:33:47	Jawa Barat	Laki-laki	2	Negeri	Ya	Ya	Ya	5	5	5	4	5	5	5	4	5	4	5	4	5	4	4	4	5	4	5	5	4	5	5	5	4	5
2020-09-16 09:34:28	Sumatera Selatan	Laki-laki	1	Negeri	Tidak	Ya	Tidak	5	5	5	5	5	5	5	5	5	2	5	5	3	3	5	5	5	5	5	5	5	5	5	5	5	5
2020-09-16 09:35:33	Jambi	Perempuan	2	Negeri	Ya	Ya	Tidak	5	3	1	5	3	5	5	1	1	2	2	3	2	5	3	3	4	1	4	3	3	5	5	3	3	5
2020-09-16 09:41:16	Jawa Barat	Perempuan	1	Swasta	Tidak	Ya	Ya	3	4	3	4	3	4	3	4	4	3	4	4	3	3	3	3	3	3	4	3	3	4	3	3		4
2020-09-16 09:43:26	SUMATERA SELATAN	Perempuan	2	Negeri	Ya	Ya	Ya	5	5	5	5	5	5	5	5	5	5	5	5	5	5	5	5	5	5	5	5	5	5	5	5	5	5
2020-09-16 09:43:44	Jambi	Perempuan	2	Negeri	Tidak	Ya	Ya	3	3	3	4	3	2	2	2	3	2	3	4	2	3	3	3	4	3	3	3	2	3	3	2	3	3
2020-09-16 09:44:41	Jawa barat	Perempuan	2	Negeri	Ya	Ya	Ya	4	4	4	4	4	4	3	3	3	3	4	4	4	4	3	3	4	3	4	3	3	4	4	3	3	3
2020-09-16 09:46:57	Jawa Barat	Perempuan	1	Swasta	Tidak	Ya	Ya	5	4	4	4	4	4	4	5	4	4	4	4	5	3	4	4	4	4	4	4	4	5	5	5	4	5
2020-09-16 09:49:26	Jawa barat	Laki-laki	2	Swasta	Ya	Ya	Ya	5	5	4	4	4	4	2	2	4		4	4	4	3	4	4	4	4	4	4	4	4	4	4	4	4
2020-09-16 09:56:58	Jawa barat	Laki-laki	2	Negeri	Ya	Ya	Ya	4	3	5	5	4	4	4	4	2	4	4	2	4	3	4	3	4	5	5	4	4	4	4	4	4	4
2020-09-16 10:06:32	JAWA BARAT	Laki-laki	2	Negeri	Tidak	Ya	Ya	5	5	5	5	3	1	5	5	3	4	4	5	5	2	4	4	4	4	4	2	4	5	4	4	2	2
2020-09-16 10:10:13	Sulawesi Srlatan	Perempuan	2	Negeri	Ya	Ya	Ya	3	4	3	4	1	1	2	5	4	3	4	5	5	4	3	2	3	4	5	5	4	5	5	4	5	5
2020-09-16 10:10:34	Jawa Barat	Laki-laki	2	Swasta	Tidak	Ya	Ya	4	4	4	4	4	4	4	4	4	4	4	4	4	4	4	4	4	4	4	4	4	4	4	4	4	4
2020-09-16 10:12:20	Jawa Barat	Laki-laki	2	Swasta	Tidak	Ya	Ya	4	4	4	2	4	4	4	4	4	4	3	4	5	3	4	4	5	4	5	3	3	4	4	3	3	4
2020-09-16 10:13:13	Jawa barat	Perempuan	2	Negeri	Ya	Ya	Ya	5	5	3	4	3	4	4	5	5	3	4	4	4	3	2	3	3	3	4	4	3	4	4	4	4	4
2020-09-16 10:13:54	Jawa Barat	Perempuan	1	Swasta	Tidak	Ya	Ya	4	4	4	4	4	4	4	4	4	4	4	4	4	4	4	4	4	4	4	4	4	4	4	4	4	4
2020-09-16 10:16:08	Jawa Barat	Perempuan	2	Negeri	Ya	Ya	Ya	5	5	4	4	4	5	4	3	3	3	4	5	5	5	3	3	3	4	4	4	4	5	5	5	5	4
2020-09-16 10:16:25	Jambi	Laki-laki	2	Negeri	Tidak	Ya	Ya	4	4	4	4	4	4	1	5	4	5	5	5	4	3	4	4	4	4	4	4	4	4	4	3	4	5
2020-09-16 10:18:23	Kalsel	Laki-laki	2	Negeri	Ya	Ya	Ya	5	5	5	5	5	5	5	5	5	5	5	5	5	5	5	5	5	5	5	5	5	5	5	5	5	5
2020-09-16 10:25:01	Jawa Tengah	Laki-laki	2	Negeri	Ya	Ya	Ya	3	2	3	4	4	4	4	4	4	2	2	4	4	4	2	2	3	4	4	3	2	4	4	4	4	4
2020-09-16 10:33:21	Jambi	Laki-laki	1	Negeri	Tidak	Ya	Ya	5	5	5	4	4	4	4	5	4	4	5	4	5	5	4	4	5	5	4	5	4	5	4	5	4	5
2020-09-16 10:57:09	Jawa Barat	Perempuan	2	Swasta	Tidak	Ya	Ya	4	5	4	5	5	5	5	4	4	3	5	4	4	2	5	5	4	4	4	4	4	4	4	4	4	5
2020-09-16 11:12:16	jawa tengah	Perempuan	2	Swasta	Tidak	Ya	Ya	4	4	3	3	3	4	4	3	3	2	3	3	4	2	4	4	4	4	4	3	2	4	4	3	2	2
2020-09-16 11:26:15	Jawa tengah	Perempuan	2	Swasta	Tidak	Ya	Ya	5	5	5	4	3	3	4	4	4	4	4	4	5	4	4	4	4	4	4	4	4	5	5	5	4	5
2020-09-16 11:27:02	Sumatera Selatan	Laki-laki	2	Negeri	Ya	Ya	Ya	3	3	3	4	2	4	4	3	3	3	4	4	5	4	3	3	3	4	4	4	4	5	5	4	4	4
2020-09-16 11:40:04	JAWA BARAT	Laki-laki	2	Swasta	Tidak	Ya	Ya	5	5	5	5	4	4	5	5	5	5	5	5	5	1	5	3	5	5	5	5	5	5	5	5	5	5
2020-09-16 11:41:17	Jambi	Perempuan	2	Negeri	Ya	Ya	Ya	5	5	5	5	3	5	5	4	4	3	4	5	4	5	4	5	4	4	4	5	4	4	5	4	4	4
2020-09-16 11:45:53	Jambi	Laki-laki	2	Negeri	Tidak	Ya	Ya	4	3	3	4	3	3	3	4	4	3	4	4	4	2	4	4	4	4	4	3	3	4	4	3	3	4
2020-09-16 12:04:46	Sumatera Selatan	Perempuan	2	Swasta	Tidak	Ya	Ya	5	4	4	5	4	4	3	5	5	4	5	4	4	3	4	4	4	4	4	3	3	4	4	4	4	5
2020-09-16 12:25:41	JAWA BARAT	Perempuan	2	Swasta	Ya	Ya	Ya	4	4	3	5	4	4	4	5	4	4	4	4	4	3	4	3	4	4	3	3	3	4	4	3	3	5
2020-09-16 12:34:55	Jawa Barat	Perempuan	2	Swasta	Tidak	Ya	Ya	5	5	4	5	4	5	5	5	4	5	5	5	5	5	5	5	5	5	5	5	5	5	5	5	5	5
2020-09-16 13:11:11	Jawa Tengah	Perempuan	2	Swasta	Ya	Ya	Ya	4	4	4	4	4	4	4	2	2	2	2	2	4	4	2	2	2	2	4	2	2	4	4	2	2	4
2020-09-16 13:39:23	Jawa Tengah	Laki-laki	2	Swasta	Tidak	Ya	Ya	5	5	3	4	4	5	4	3	3	2	3	3	3	2	3	4	5	4	3	3	3	4	4	4	4	5
2020-09-16 13:45:01	Aceh	Laki-laki	2	Negeri	Ya	Ya	Ya	5	5	5	5	5	5	5	5	5	5	5	5	5	5	5	5	5	5	5	5	5	5	5	5	5	5
2020-09-16 13:47:05	Aceh	Perempuan	2	Negeri	Ya	Ya	Ya	5	5	5	5	5	4	5	5	5	5	5	5	5	5	5	5	5	5	5	5	4	5	5	4	5	5
2020-09-16 13:49:44	Aceh	Perempuan	2	Negeri	Tidak	Ya	Ya	3	4	4	4	4	4	4	4	4	5	5	5	3	2	4	4	4	4	4	4	4	4	4	4	4	4
2020-09-16 13:50:31	aceh	Laki-laki	2	Negeri	Tidak	Ya	Ya	4	4	4	5	4	5	5	5	5	5	5	5	3	1	5	5	5	5	5	5	4	4		4	3	5
2020-09-16 13:52:53	Aceh	Perempuan	2	Negeri	Ya	Ya	Tidak	4	4	1	4	4	4	4	4	4	1	2	4	1	1	5	2	4	5	5	4	4	4	4	4	4	4
2020-09-16 14:10:04	Jambi	Laki-laki	2	Negeri	Tidak	Ya	Ya	5	5	5	4	3	4	4	1	2	4	3	3	4	3	4	4	3	4	3	3	3	3	3	3	3	3
2020-09-16 14:16:56	Aceh	Laki-laki	2	Negeri	Tidak	Ya	Ya	4	4	4	4	4	4	4	3	3	5	5	5	3	3	3	4	4	3	3	3	3	5	4	4	4	5
2020-09-16 14:23:55	Acej	Perempuan	2	Negeri	Tidak	Ya	Ya	5	2	2	5	1	3	5	5	5	3	5	5	3	3	3	3	3	3	3	3	3	5	5	3	3	5
2020-09-16 14:39:24	Sumatera Selatan	Perempuan	1	Negeri	Tidak	Ya	Ya	2	3	1	5	3	5	4	5	4	4	4	4	4	4	4	4	4	3	4	3	3	4	4	4	4	4
2020-09-16 14:40:27	DKI Jakarta	Perempuan	2	Negeri	Ya	Ya	Ya	5	4	4	4	4	5	5	4	4	4	4	4	5	5	5	5	4	4	5	4	4	5	5	4	4	4
2020-09-16 15:03:08	Aceh	Laki-laki	2	Negeri	Tidak	Ya	Ya	5	5	5	5	5	5	5	5	5	5	5	5	5	5	5	5	5	5	5	5	5	5	5	5	5	5
2020-09-16 15:08:22	Aceh	Perempuan	2	Swasta	Tidak	Ya	Ya	4	4	3	3	3	3	3	3	3	4	3	3	5	3	3	3	3	3	3	3	3	4	4	5	4	4
2020-09-16 15:08:51	Aceh	Perempuan	2	Negeri	Ya	Ya	Ya	5	5	4	5	5	5	5	5	5	5	5	5	5	4	5	5	5	5	5	5	5	4	5	4	4	5
2020-09-16 15:09:13	Aceh	Laki-laki	2	Negeri	Ya	Ya	Ya	3	3	3	3	3	4	3	1	1	2	3	3	5	3	3	4	4	3	4	3	3	3	3	3	3	3
2020-09-16 15:11:26	Aceh	Perempuan	2	Negeri	Ya	Ya	Ya	3	4	1	3	3	2	2	5	5	5	5	5	5	5	5	5	5	5	5	5	1	4	4	4	4	4
2020-09-16 15:14:07	Aceh	Perempuan	2	Negeri	Ya	Ya	Ya	5	5	5	5	5	5	5	4	4	4	4	4	4	4	4	4	4	4	4	4	4	4	4	4	4	4
2020-09-16 15:16:51	Aceh	Perempuan	1	Negeri	Tidak	Ya	Ya	3	3	1	3	3	3	3	4	4	4	4	4	4	4	4	4	4	3	3	3	3	4	4	4	4	4
2020-09-16 15:17:40	Aceh	Laki-laki	2	Swasta	Tidak	Ya	Ya	3	3	3	3	2	2	5	5	3	2	5	2	4	5	2	1	5	1	2	1	3				3	3
2020-09-16 15:18:06	Aceh	Perempuan	2	Negeri	Ya	Ya	Ya	5	5	5	5	4	4	4	5	3	4	4	5	3	3	3	4	3	3	4	3	3	3	3	3	3	3
2020-09-16 15:19:00	Aceh	Perempuan	2	Negeri	Tidak	Ya	Ya	5	5	4	5	5	5	4	5	5	4	4	5	5	5	4	4	4	4	5	4	3	5	5	1	1	5
2020-09-16 15:19:21	Aceh	Laki-laki	2	Negeri	Ya	Ya	Ya	5	5	5	5	5	5	5	5	4	5	4	5	4	4	4	5	4	4	5	4	5		3	3	4	5
2020-09-16 15:20:38	Aceh	Laki-laki	2	Negeri	Tidak	Ya	Ya	5	5	1	3	5	5	4	3	1	2	5	5	5	2	3	3	5	3	3	5	1	4	4	5		5
2020-09-16 15:20:58	Aceh	Perempuan	2	Negeri	Ya	Ya	Ya	2	2	2	2	1	1	2	2	1	2	2	2	4	4	3	3	4	4	5	4	4	3	3	3	3	3
2020-09-16 15:23:04	Fatmawati	Perempuan	2	Swasta	Tidak	Ya	Ya	3	3	3	3	3	3	3	3	3	3	3	3	5	5	3	3	3	3	4	2	2	5	5	5	4	5
2020-09-16 15:24:03	Aceh	Laki-laki	2	Negeri	Tidak	Ya	Ya	3	2	3	2	2	2	2	4	3	3	3	3	2	3	3	4	3	3	2	2	2	3	3	3	3	3
2020-09-16 15:25:23	Aceh	Perempuan	2	Negeri	Ya	Ya	Tidak	5	4	4	5	5	5	5	4	5	4	4	5	3	4	5	4	5	5	5	4	4	4	4	4	4	4
2020-09-16 15:27:30	Aceh	Laki-laki	2	Negeri	Ya	Ya	Ya	4	4	4	4	5	5	5	4	4	4	4	5	5	4	4	4	4	3	4	4	4	4	3	3	3	4
2020-09-16 15:27:41	Aceh	Perempuan	2	Negeri	Ya	Ya	Ya	4	5	2	5	5	5	4	5	4	5	5	4	5	5	5	5	5	5	5	5	4	4	4	4	5	5
2020-09-16 15:31:38	Aceh	Perempuan	2	Negeri	Tidak	Ya	Ya	5	5	5	5	3	5	4	3	3	3	3	4	5	3	3	4	4	4	4	3	4	4	4	4	4	4
2020-09-16 15:32:22	DRA Nur Azizah Mpd	Perempuan	2	Negeri	Ya	Ya	Ya	4	5	5	5	5	5	5	4	4	4	5	5	5	5	5	5	5	5	5	5	5	5	5	5	5	5
2020-09-16 15:34:23	Aceh	Perempuan	2	Negeri	Ya	Tidak	Ya	5	4	4	4	5	5	4	4	3	4	5	4	5	4	2	4	4	4	4	4	4		4	4	4	4
2020-09-16 15:37:10	Aceh	Laki-laki	2	Negeri	Ya	Ya	Ya	5	5	3	4	3	5	4	2	2	2	3	5	5	4	5	5	5	5	5	5	5	4	5	3	3	3
2020-09-16 15:37:28	Aceh	Laki-laki	2	Negeri	Tidak	Ya	Ya	5	5	5	5	5	5	5	4	4	4	4	4	2	2	4	4	4	3	4	4	4	4	4	4	4	4
2020-09-16 15:41:25	Jawa Barat	Perempuan	2	Swasta	Ya	Ya	Ya	4	5	4	4	2	2	2	5	5	4	4	4	4	1	3	1	1	3	3	2	3	4	3	3	2	4
2020-09-16 15:51:08	Aceh	Perempuan	2	Negeri	Ya	Ya	Ya	5	5	5	5	4	4	3	5	5	5	5	5	5	5	5	5	5	5	5	4	4	5	5	5	4	5
2020-09-16 15:57:01	ACEH	Perempuan	2	Negeri	Tidak	Ya	Ya	4	4	4	4	4	4	4	3	3	3	4	4	4	4	3	4	4	4	4	4	4	4	4	4	4	4
2020-09-16 15:57:25	Aceh	Perempuan	2	Negeri	Tidak	Ya	Ya	4	3	2	4	3	1	3	1	4	3	4	4	4	2	4	4	4	4	4	4	4	4	4	4	4	4
2020-09-16 15:58:28	Jawa Tengah	Laki-laki	2	Negeri	Ya	Tidak	Ya	4	4	2	4	4	5	5	4	4	4	4	4	5	4	4	4	4	4	4	4	4	4	4	4	4	4
2020-09-16 15:59:56	Aceh	Perempuan	2	Negeri	Tidak	Ya	Ya	5	5	5	4	5	4	4	4	4	3	3	4	4	3	4	4	4	4	4	4	3	5	5	4	4	4
2020-09-16 16:00:33	Aceh	Perempuan	2	Negeri	Ya	Ya	Ya	4	5	4	4	4	4	4	4	4	1	4	4	5	4	4	4	3	4	4	4	4	5	5	3	3	5
2020-09-16 16:04:03	Banda Aceh	Perempuan	2	Negeri	Ya	Ya	Ya	4	5	5	5	5	5	4	4	3	4	4	3	3	3	3	2	2	2	2	2	3	3	3	3	3	4
2020-09-16 16:04:37	Aceh	Laki-laki	2	Negeri	Tidak	Ya	Ya	4	3	3	3	3	3	3	3	3	3	3	3	3	3	3	3	3	3	3	3	3	5	5	4	4	5
2020-09-16 16:08:10	DI Yogyakarta	Perempuan	2	Swasta	Tidak	Ya	Ya	5	5	5	4	5	5	5	4		5	5	5	5	3	5	4	3	5	4	4	4	5	5	4	4	4
2020-09-16 16:11:26	Aceh	Perempuan	2	Swasta	Tidak	Tidak	Ya	5	5	5	5	5	5	5	5	4	4	4	5	5	5	4	5	4	4	4	5	5	5	5	5	5	4
2020-09-16 16:12:26	Aceh	Perempuan	2	Negeri	Ya	Ya	Ya	4	5	4	4	4	5	3	4	5	4	4	4	5	4	4	4	4	4	5	4	4	4	5	5	5	5
2020-09-16 16:18:01	Aceh	Laki-laki	2	Negeri	Ya	Ya	Ya	5	4	5	4	3	4	4	3	1	2	3	4	3	4	4	4	3	4	4	4	4	4	4	5	3	4
2020-09-16 16:18:20	ACEH	Perempuan	2	Negeri	Ya	Ya	Ya	4	3	3	4	4	3	4	3	3	3	3	3	5	4	3	3	3	3	4	3	3	5	4	4	4	4
2020-09-16 16:20:06	Aceh	Perempuan	1	Negeri	Tidak	Ya	Ya	4	4	4	4	4	4	4	4	4	4	4	4	5	5	4	4	4	4	4	3	4	5	5	5	5	5
2020-09-16 16:22:32	Aceh	Perempuan	2	Negeri	Ya	Ya	Ya	3	4	3	4	4	4	4	3	3	3	3	4	4	3	3	3	3	4	4	4	3	4	4	3	3	4
2020-09-16 16:25:06	Aceh	Perempuan	2	Negeri	Ya	Ya	Ya	4	5	5	5	5	5	5	4	4	5	4	5	5	4	4	4	5	4	5	4	4	4	5	4	4	5
2020-09-16 16:26:20	Aceh	Perempuan	1	Negeri	Tidak	Ya	Ya	3	3	3	3	3	3	4	4	3	2	3	3	2	2	4	3	3	3	3	3	2	3	3	3	3	3
2020-09-16 16:26:22	Aceh	Laki-laki	2	Negeri	Ya	Ya	Ya	5	5	5	5	5	4	5	5	4	5	5	5	5	4	5	5	5	4	4	4	4	4	4	4	4	4
2020-09-16 16:27:05	Aceh	Perempuan	2	Negeri	Tidak	Ya	Ya	4	5	4	5	4	4	4	4	5	4	4	5	5	3	4	4	4	4	5	4	4	5	2	2	3	5
2020-09-16 16:28:49	Aceh	Perempuan	2	Negeri	Ya	Ya	Ya	4	4	4	4	4		4	4	4	4	4	4	5	5	4	3	5	4	5	4	4	4	3	3	3	4
2020-09-16 16:30:04	Aceh	Perempuan	2	Negeri	Tidak	Ya	Ya	5	2	2	2	2	4	4	4	4	2	4	4	3	3	4	4	4	4	2	2	2	5	5	5	5	5
2020-09-16 16:34:00	aceh	Perempuan	2	Negeri	Ya	Ya	Ya	4	4	4	3	4	3	3	4	4	4	4	4	4	4	4	4	4	4	4	4	3	4	4	4	4	4
2020-09-16 16:34:14	Sulawesi selatan	Perempuan	2	Swasta	Ya	Ya	Ya	4	5	5	5	5	4	3	5	5	5	5	5	5	5	5	4	5	5	5	5	5	5	5	5	5	5
2020-09-16 16:34:36	Jawa Barat	Laki-laki	2	Negeri	Ya	Ya	Ya	5	5	5	5	5	5	5	5	5	5	5	5	5	5	5	5	5	5	5	5	5	5	5	5	5	5
2020-09-16 16:37:00	Aceh	Laki-laki	2	Negeri	Ya	Ya	Ya	5	5	5	5	4	5	5	4	5	5	5	5	4	4	5	5	4	5	5	5	5	4	4	4	4	5
2020-09-16 16:37:55	Jawa Tengah	Laki-laki	2	Swasta	Tidak	Ya	Tidak	4	4	4	4	4	4	4	4	4	4	4	4	4	4	4	4	4	4	4	4	4	4	4	4	4	4
2020-09-16 16:39:58	Aceh	Perempuan	2	Negeri	Tidak	Ya	Ya	5	5	5	4	5	1	1	3	3	1	4	5	5	3	4	4	4	4	4	4	4	5	5	5	5	5
2020-09-16 16:46:58	Lampung	Laki-laki	2	Negeri	Ya	Ya	Ya	5	4	3	5	3	1	4	1	2	2	5	5	5	5	5	4	4	5	4	4	3	3	4	3	4	4
2020-09-16 16:47:39	Aceh	Perempuan	2	Negeri	Tidak	Ya	Ya	3	3	3	3	3	3	3	4	4	3	5	4	3	2	4	4	4	3	3	3	3	3	3	3	3	3
2020-09-16 16:49:38	Jambi	Perempuan	2	Negeri	Tidak	Ya	Ya	4	4	4	4	4	4	4	3	3	3	4	4	4	3	3	4	4	4	4	3	3	4	4		4	4
2020-09-16 16:49:50	ACEH	Laki-laki	2	Negeri	Tidak	Ya	Ya	1	1	2	3	3	4	2	3	4	4	3	3	3	2	4	4	3	4	4	4	4	3	5	4	4	5
2020-09-16 16:55:40	ACEH	Laki-laki	2	Negeri	Ya	Ya	Ya	5	5	4	5	5	3	3	5	5	5	5	5	5	5	5	5	5	5	5	4	4	4	4	4	4	4
2020-09-16 16:56:01	Aceh	Perempuan	2	Negeri	Ya	Ya	Ya	4	4	2	3	4	4	4	2	4	3	2	4	5	4	2	2	2	3	4	4	4	3	3	4	4	5
2020-09-16 16:58:12	Aceh	Perempuan	2	Negeri	Ya	Ya	Ya	4	5	4	5	3	3	3	3	2	2	2	3	3	3	2	3	2	5	5	5	5	4	4	3	3	3
2020-09-16 16:58:48	NAD	Perempuan	2	Negeri	Tidak	Ya	Ya	5	5	5	5	5	5	5	5	4	4	5	4	5	4	4	4	4	4	4	4	4	4	4	4	4	4
2020-09-16 17:00:07	Aceh	Perempuan	2	Negeri	Ya	Ya	Ya	5	4	4	5	4	4	5	5	4	4	4	4	5	4	4	4	4	4	4	4	5	4	4	4	4	4
2020-09-16 17:04:58	Aceh	Laki-laki	2	Negeri	Ya	Ya	Ya	4	4	4	4	4	4	4	4	4	3	4	4	5	4	4	4	4	4	4	3	3	4	4	4	4	4
2020-09-16 17:10:15	Aceh	Perempuan	2	Negeri	Ya	Ya	Ya	3	2	3	3	3	3	3	3	3	3	4	3	3	4	3	4	4	4	4	3	3	4	4	3	3	4
2020-09-16 17:10:18	ACEH	Perempuan	2	Negeri	Tidak	Ya	Ya	4	4	4	4	4	4	4	4	4	2	4	4	3	2	3	3	2	3	4	4	4	3	3	3	4	4
2020-09-16 17:24:50	Aceh	Perempuan	2	Negeri	Ya	Ya	Ya	4	5	5	5	5	5	5	5	5	5	5	5	5	5	5	5	5	5	5	5	5	5	5	5	5	5
2020-09-16 17:28:11	Aceh	Laki-laki	2	Negeri	Ya	Tidak	Ya	4	5	4	5	5	5	5	5	5	5	4	4	5	3	5	5	5	4	4	5	4	5	4	4	4	4
2020-09-16 17:29:21	Aceh	Laki-laki	2	Negeri	Ya	Ya	Ya	5	5	5	5	5	3	3	5	4	4	4	5	5	3	4	4	5	4	4	4	4	5	4	4	4	5
2020-09-16 17:33:39	Aceh	Perempuan	2	Negeri	Ya	Ya	Tidak	5	5	3	3	3	4	5	5	1	5	5	5	5	5	5	5	5	3	5	3	3	5	3	3	3	5
2020-09-16 17:33:41	Aceh	Perempuan	2	Negeri	Ya	Ya	Tidak	4	5	4	5	5	4	4	4	4	3	3	3	4	3	3	3	3	3	3	4	4	5	5	5	4	5
2020-09-16 17:36:09	Aceh	Laki-laki	2	Negeri	Ya	Ya	Ya	4	4	4	4	4	4	4	4	3	4	4	4	4	3	3	4	4	4	4	4	4	4	4	4	4	4
2020-09-16 17:39:16	Aceh	Perempuan	2	Negeri	Tidak	Ya	Ya	4	3	3	4	3	3	3	4	3	3	3	4	3	3	3	3	3	4	3	3	3	3	3	3	3	3
2020-09-16 17:42:36	Aceh	Perempuan	1	Negeri	Tidak	Ya	Ya	5	4	4	5	4	4	4	4	4	4	4	4	4	3	4	5	3	4	5	4	3	4	4	4	4	4
2020-09-16 17:43:59	ACEH	Perempuan	2	Negeri	Tidak	Ya	Ya	2	2	2	2	2	2	2	2	2	2	2	2	2	2	2	2	2	2	2	2	2	2	2	2	2	2
2020-09-16 17:44:14	Aceh	Perempuan	2	Negeri	Ya	Ya	Ya	3	4	3	4	3	4	4	3	4	3	4	4	5	5	4	4	3	3	4	3	3	4	4	3	3	4
2020-09-16 17:46:26	ACEH	Perempuan	1	Negeri	Tidak	Ya	Ya	4	4	5	3	3	3	4	2	2	3	2	3	3	3	4	3	3	2	3	3	3	4	3	3	3	3
2020-09-16 17:49:08	Aceh	Perempuan	2	Negeri	Ya	Ya	Ya	4	4	4	4	4	4	4	4	4	4	4	4	5	4	4	4	4	4	4	4	4	4	4	3	4	4
2020-09-16 17:49:39	Aceh	Laki-laki	2	Negeri	Ya	Tidak	Ya	4	4	2	2	2	4	2	2	4	2	4	4	5	4	3	3	4	3	4	3	2	4	3	4	1	4
2020-09-16 17:51:31	Aceh	Laki-laki	2	Negeri	Ya	Ya	Ya	4	4	4	4	4	4	4	4	4	4	4	4	4	2	3	3	3	4	4	4	4		4	4	4	4
2020-09-16 17:51:41	Aceh	Laki-laki	2	Negeri	Ya	Ya	Ya	5	4	4	5	5	5	5	2	2	4	4	2	5	5	5	5	5	5	5	4	5	4	4	2	3	4
2020-09-16 17:58:34	Aceh	Laki-laki	1	Negeri	Tidak	Ya	Ya	3	3	3	3	3	3	3	3	3	3	3	3	3	3	3	3	3	3	3	3	3	3	3	3	3	3
2020-09-16 18:00:18	Aceh	Perempuan	2	Negeri	Ya	Ya	Ya	4	4	4	3	3	4	4	4	3	2	4	3	4	4	4	3	4	2	3	2	2	4	4	2	2	4
2020-09-16 18:04:01	Aceh	Laki-laki	2	Negeri	Ya	Ya	Ya	4	4	2	3	4	2	3	4	3	3	4	5	5	4	3	3	4	4	4	3	4	4	4	3	3	4
2020-09-16 18:05:39	Aceh	Laki-laki	2	Negeri	Ya	Ya	Ya	5	5	4	5	4	5	4	4	3	4	4	5	5	2	5	4	5	5	5	5	4	5	5	5	5	5
2020-09-16 18:09:06	ACEH	Laki-laki	1	Negeri	Tidak	Ya	Ya	4	4	4	5	5	5	5	5	4	4	4	4	5	3	4	4	4	4	4	4	5	4	4	3	4	4
2020-09-16 18:10:35	NAD	Laki-laki	2	Negeri	Tidak	Ya	Ya	1	1	1	1	1	2	1	3	1	1	2	2	4	3	1	1	1	1	1	2	1	1	1	2	1	3
2020-09-16 18:12:09	ACEH	Laki-laki	2	Negeri	Ya	Ya	Ya	4	4	2	3	3	3	3	4	3	4	3	3	2	2	4	3	3	3	3	3	3	3	4	4	3	3
2020-09-16 18:13:13	ACEH	Perempuan	2	Negeri	Tidak	Ya	Ya	4	4	4	4	4	4	4	4	4	4	4	4	5	5	4	4	4	4	4	4	4	5	5	5	5	5
2020-09-16 18:14:25	Aceh	Laki-laki	2	Negeri	Ya	Ya	Ya	5	5	4	4	3	3	5	4	4	4	4	4	5	4	5	5	4	4	4	3	4	4	4	4	4	4
2020-09-16 18:17:07	Aceh	Perempuan	1	Negeri	Tidak	Ya	Ya	3	3	3	3	4	3	3	4	4	4	4	4	4	4	3	4	4	3	3	3	3	4	5	5	3	5
2020-09-16 18:17:58	Aceh	Laki-laki	1	Negeri	Tidak	Ya	Ya	4	5	3	4	4	2	2	5	3	5	4	5	5	2	1	5	3	4	4	3	4	3	5	5	3	4
2020-09-16 18:18:26	Aceh	Laki-laki	2	Negeri	Ya	Ya	Ya	4	4	3	3	3	3	3	4	4	3	4	4	5	5	4	4	4	4	4	4	4	4	3	3	3	4
2020-09-16 18:25:42	Aceh	Laki-laki	2	Negeri	Ya	Ya	Ya	5	5	5	5	5	4	4	5	3	4	4	4	5	4	5	3	4	5	5	4	4	4	4	4	5	4
2020-09-16 18:26:44	ACEH	Perempuan	2	Negeri	Tidak	Ya	Ya	3	4	4	4	3	3	3	3	3	3	3	3	4	3	3	3	3	3	4	4	4	4	4	4	4	4
2020-09-16 18:30:53	Aceh	Laki-laki	2	Negeri	Ya	Ya	Ya	4	4	4	4	4	4	4	4	4	4	4	4	4	4	4	4	4	4	4	4	4	4	4	4	4	4
2020-09-16 18:31:01	Aceh	Laki-laki	2	Negeri	Ya	Ya	Ya	5	5	5	5	5	5	5	5	5	5	5	5	4	5	4	5	4	4	4	4	5	4	5	3	4	5
2020-09-16 18:31:51	Aceh	Laki-laki	2	Negeri	Ya	Ya	Ya	2	3	3	4	2	1	3	2	2	3	3	2	3	1	3	3	3	3	3	4	2	4	4	3	4	4
2020-09-16 18:32:02	Aceh	Perempuan	2	Negeri	Tidak	Ya	Ya	4	4	4	4	3	4	4	3	3	4	4	4	4	4	3	4	3	4	4	4	4	4	4	4	4	4
2020-09-16 18:32:51	Aceh	Laki-laki	2	Negeri	Tidak	Ya	Ya	3	4	3	3	2	4	4	2	2	3	4	4	2	2	4	3	3	4	4	3	3	4	4	4	4	4
2020-09-16 18:36:25	Aceh	Perempuan	2	Negeri	Tidak	Ya	Tidak	4	4	3	4	5	3	4	5	4	2	4	5	4	3	2	2	3	5	5	4	4	4	5	4	4	4
2020-09-16 18:41:48	Aceh	Perempuan	2	Negeri	Tidak	Ya	Ya	4	5	4	4	4	4	3	4	4	3	4	4	4	4	3	4	4	4	4	3	3	4	4	4	4	4
2020-09-16 18:44:19	Aceh	Perempuan	2	Negeri	Ya	Ya	Ya	4	3	3	4	3	4	4	4	3	3	3	5	5	5	3	3	4	2	3	3	3	4	4	3	3	4
2020-09-16 18:45:18	Aceh	Laki-laki	2	Negeri	Tidak	Tidak	Ya	5	4	4	4	4	4	4	3	4	4	4	4	5	5	4	4	4	4	4	4	4	3	4	3	3	4
2020-09-16 18:46:29	Aceh	Perempuan	1	Negeri	Tidak	Ya	Ya	3	3	3	3	3	4	3	1	4	1	4	4	3	3	3	3	2	1	3	5	3	4	4	3	3	4
2020-09-16 18:50:33	Aceh	Laki-laki	2	Negeri	Ya	Ya	Ya	5	5	5	5	3	5	3	5	4	5	5	5	4	4	5	5	5	5	5	5	4	5	5	5	5	5
2020-09-16 18:56:42	Aceh	Perempuan	2	Negeri	Ya	Ya	Ya	3	5	3	4	4	2	3	3	4	3	4	4	5	5	3	4	4	4	5	3	4	4	5	3	3	5
2020-09-16 18:56:53	Aceh	Perempuan	2	Negeri	Ya	Ya	Ya	3	5	3	4	4	2	3	3	4	3	4	4	5	5	3	4	4	4	5	3	4	4	5	3	3	5
2020-09-16 18:57:14	Aceh	Perempuan	2	Negeri	Ya	Ya	Ya	3	5	3	4	4	2	3	3	4	3	4	4	5	5	3	4	4	4	5	3	4	4	5	3	3	5
2020-09-16 19:03:15	Aceh	Perempuan	1	Negeri	Tidak	Ya	Ya	5	5	4	3	3	2	2	4	5	5	5	4	5	4	5	5	5	5	5	5	4	4	5	3	5	5
2020-09-16 19:04:02	DKI Jakarta	Perempuan	1	Swasta	Tidak	Ya	Ya	4	4	5	5	4	5	5	4	4	4	4	5	5	4	4	4	4	3	4	3	4	5	5	4	5	5
2020-09-16 19:04:11	Aceh	Perempuan	2	Negeri	Ya	Ya	Ya	4	4	3	4	3	4	4	4	4	4	4	4	4	4	4	4	4	4	4	4	4	4	4	4	4	4
2020-09-16 19:04:23	Aceh	Laki-laki	2	Swasta	Ya	Ya	Ya	4	5	2	5	2	5	3	4	2	3	3	4	4	5	4	2	3	3	5	4	4	3	3	4	4	4
2020-09-16 19:05:12	Banten	Laki-laki	2	Negeri	Ya	Ya	Ya	5	5	5	4	5	4	3	5	5	4	5	5	5	5	5	5	5	5	5	5	5	5	5	3	4	5
2020-09-16 19:10:56	Aceh	Perempuan	2	Negeri	Ya	Ya	Ya	4	4	4	4	5	5	1	4	2	4	2	2	5	4	4	2	4	4	4	4	5	5	5	4	4	4
2020-09-16 19:14:36	Aceh	Laki-laki	2	Negeri	Tidak	Ya	Tidak	5	5	4	5	5	5	5	4	4	4	4	4	5	3	5	4	5	4	5	5	5	5	5	5	4	4
2020-09-16 19:18:58	Aceh	Perempuan	2	Swasta	Tidak	Ya	Tidak	5	5	5	4	4	4	1	4	4	4	4	4	3	3	4	4	4	4	4	4	4	3	4	2	2	5
2020-09-16 19:20:29	Aveh	Perempuan	2	Negeri	Ya	Ya	Ya	5	5	5	5	5	5	5	5	5	5	5	5	5	5	5	5	5	5	5	5	5	5	5	5	5	5
2020-09-16 19:20:38	Aceh	Laki-laki	2	Swasta	Tidak	Ya	Ya	5	5	5	5	4	4	4	5	4	4	4	4	4	3	4	4	4	4	4	4	4	4	4	4	4	4
2020-09-16 19:20:51	Aceh	Perempuan	2	Negeri	Tidak	Ya	Tidak	4	5	2	4	2	4	2	2	2	2	2	4	2	2	2	2	4	4	4	4	3	4	4	4	4	4
2020-09-16 19:21:35	Aceh	Perempuan	2	Negeri	Ya	Ya	Ya	4	4	3	4	2	4	3	2	2	2	4	4	3	3	3	3	4	4	4	3	3	4	4	4	4	4
2020-09-16 19:22:58	Aceh	Laki-laki	2	Negeri	Ya	Ya	Ya	5	4	5	5	4	2	2	5	5	4	4	5	4	3	5	5	3	4	4	4	5	4	4	4	4	4
2020-09-16 19:23:00	Aceh	Laki-laki	2	Negeri	Tidak	Ya	Ya	3	3	3	3	3	3	3	3	3	3	3	3	3	3	3	3	3	3	3	3	3	3	3	3	3	3
2020-09-16 19:23:51	Aceh	Perempuan	2	Negeri	Tidak	Ya	Ya	4	4	3	4	4	4	3	3	3	3	4	3	4	3	3	3	3	3	4	4	3	5	4	4	4	4
2020-09-16 19:23:51	Aceh	Perempuan	2	Negeri	Tidak	Ya	Ya	4	4	3	4	4	4	3	3	3	3	4	3	4	3	3	3	3	3	4	4	3	5	4	4	4	4
2020-09-16 19:25:02	Aceh	Perempuan	2	Negeri	Ya	Ya	Ya	4	4	3	3	4	4	4	4	3	3	4	4	4	3	3	3	4	4	4	4	3	4	4	3	3	3
2020-09-16 19:26:14	Aceh	Laki-laki	2	Negeri	Tidak	Ya	Ya	3	3	3	3	3	3	3	3	3	3	3	3	3	3	3	3	3	3	3	3	3	3	3	3	3	3
2020-09-16 19:27:58	aceh	Laki-laki	2	Negeri	Tidak	Ya	Ya	5	5	5	3	3	5	4	5	5	5	5	5	3	2	4	4	5	5	5	5	5	5	5	5	5	5
2020-09-16 19:28:42	ACEH	Laki-laki	2	Negeri	Ya	Ya	Ya	5	4	4	5	5	4	4	4	4	4	4	4	4	4	5	5	5	4	4	4	3	4	4	3	3	4
2020-09-16 19:33:05	Aceh	Laki-laki	2	Negeri	Ya	Ya	Ya	4	4	3	4	4	4	4	4	3	3	3	4	4	4	4	4	4	3	4	4	3	4	4	4	4	4
2020-09-16 19:34:52	ACEH	Laki-laki	2	Negeri	Ya	Ya	Ya	4	4	4	4	4	2	2	4	4	4	4	4	4	4	4	4	4	4	4	3	3	4	4	4	4	4
2020-09-16 19:35:28	SUMATERA SELATAN	Laki-laki	2	Swasta	Tidak	Ya	Ya	5	5	3	4	4	3	3	5	5	5	5	5	3	2	5	5	5	5	5	5	3	4	4	4	4	5
2020-09-16 19:35:30	ACEH	Perempuan	2	Negeri	Ya	Ya	Ya	5	5	5	4	5	4	4	5	4	5	5	5	5	5	5	5	5	5	5	4	4	5	5	4	5	5
2020-09-16 19:38:39	Aceh	Laki-laki	2	Negeri	Ya	Ya	Ya	5	5	4	4	5	4	3	5	5	5	5	5	5	3	5	5	4	4	5	4	4	5	4	4	5	5
2020-09-16 19:38:52	Nangro Aceh Darusalam	Laki-laki	1	Negeri	Ya	Ya	Ya	5	5	5	5	5	5	5	5	5	5	5	5	5	5	5	5	5	5	5	5	5	5	5	5	5	5
2020-09-16 19:38:57	Aceh	Laki-laki	2	Negeri	Tidak	Ya	Ya	5	5	5	5	5	5	5	5	5	5	5	5	5	4	5	5	5	5	5	5	5	5	5	5	5	5
2020-09-16 19:39:04	Aceh	Laki-laki	2	Negeri	Ya	Ya	Ya	5	5	4	5	4	4	4	4	4	4	4	5	4	4	4	4	4	4	4	3	3	4	4	3	3	5
2020-09-16 19:40:07	Aceh	Laki-laki	2	Negeri	Ya	Tidak	Ya	1	1	1	5	1	1	1	1	1	1	1	1	5	1	5	1	5	1	1	1	1	1	5	5	5	5
2020-09-16 19:41:07	Aceh	Laki-laki	2	Negeri	Ya	Ya	Ya	3	3	3	4	4	4	4	4	4	3	4	4	5	4	4	4	4	4	4	4	4	5	5	5	5	5
2020-09-16 19:41:43	Aceh	Laki-laki	2	Negeri	Ya	Ya	Ya	2	3	5	4	4	5	4	2	3	2	4	4	4	4	4	5	4	4	5	5	4	4	4	4	4	5
2020-09-16 19:42:06	Jambi	Perempuan	1	Negeri	Tidak	Ya	Ya	5	5	5	4	3		5	4	4	5	5	5	4	4	5	5	5	5	5	4	4	5	5	5	5	5
2020-09-16 19:43:01	Aceh	Perempuan	2	Negeri	Ya	Ya	Tidak	4	5	5	5	5	1	4	4	3	4	3	3	5	3	3	3	3	3	3	3	3	3	3	3	3	3
2020-09-16 19:43:40	Aceh	Perempuan	2	Negeri	Ya	Ya	Ya	4	4	4	4	3	3	4	3	3	3	3	4	4	2	3	3	3	4	3	4	3	4	3	4	3	4
2020-09-16 19:45:57	Aceh	Perempuan	2	Negeri	Tidak	Ya	Ya	5	5	5	4	4	4	4	4	3	4	4	4	4	4	4	4	4	4	5	4	5	4	4	4	3	4
2020-09-16 19:51:28	Aceh	Laki-laki	2	Negeri	Tidak	Ya	Ya	4	4	3	4	3	4	4	3	4	3	4	4	5	5	5	5	5	4	5	4	4	5	5	5	5	5
2020-09-16 19:52:27	Aceh	Laki-laki	2	Negeri	Ya	Ya	Ya	5	5	3	3	4	4	3	3	4	3	4	4	3	3	4	4	4	4	4	4	4	4	4	4	4	4
2020-09-16 19:57:14	Aceh	Perempuan	2	Negeri	Ya	Ya	Ya	4	4	5	4	4	3	4	3	2	2	4	3	4	4	4	4	4	4	4	4	3	4	4	4	4	4
2020-09-16 19:58:26	Aceh	Perempuan	2	Negeri	Ya	Ya	Ya	3	3	2	2	2	2	1	4	5	5	2	3	2	2	3	3	3	3	2	2	3	2	2	3	3	2
2020-09-16 19:58:33	Jawa Barat	Laki-laki	2	Swasta	Tidak	Ya	Tidak	4	2	4	4	4	4	2
2020-09-16 20:04:02	IRIYANTI,S.Pd	Perempuan	2	Negeri	Tidak	Ya	Ya	3	4	4	4	4	4	2	4	5	5	4	2	4	4	4	4	4	4	4	4	2	4	2	2	2	4
2020-09-16 20:06:37	Aceh	Perempuan	2	Negeri	Tidak	Ya	Ya	4	4	4	4	4	4	4	4	4	4	4	4	4	4	4	4	4	4	4	4	4	4	4	4	4	4
2020-09-16 20:10:21	ACEH	Perempuan	2	Negeri	Tidak	Ya	Ya	3	3	1	3	4	5	4	3	3	3	3	5	3	3	3	3	5	3	3	3	3	3	3	3	3	3
2020-09-16 20:10:31	ACEH	Perempuan	2	Negeri	Tidak	Ya	Ya	3	3	1	3	4	5	4	3	3	3	3	5	3	3	3	3	5	3	3	3	3	3	3	3	3	3
2020-09-16 20:10:44	ACEH	Perempuan	2	Negeri	Tidak	Ya	Ya	3	3	1	3	4	5	4	3	3	3	3	5	3	3	3	3	5	3	3	3	3	3	3	3	3	3
2020-09-16 20:14:53	Aceh	Perempuan	2	Negeri	Tidak	Ya	Tidak	3	2	4	4	5	5	4	2	3	2	2	2	5	3	4	4	4	4	3	2	1	4	3	2	3	5
2020-09-16 20:18:58	Aceh	Perempuan	2	Negeri	Ya	Ya	Ya	5	5	5	4	4	4	4	4	3	3	3	4	4	3	3	3	3	3	3	3	3	4	4	3	3	3
2020-09-16 20:30:12	Banda Aceh	Laki-laki	1	Negeri	Tidak	Ya	Ya	1	5	5	5	5	1	5	3	4	3	4	4	5	5	5	4	3	4	3	5	5	5	4	5	5	5
2020-09-16 20:45:58	ACEH	Perempuan	2	Negeri	Tidak	Ya	Ya	4	4	4	4	4	4	4	4	4	4	4	4	2	1	4	4	4	4	4	5	4	5	5	5	5	5
2020-09-16 20:55:02	Aceh	Perempuan	2	Negeri	Tidak	Tidak	Ya	4	4	3	3	4	3	3	3	3	4	4	5	4	4	3	4	4	4	4	4	4	4	4	4	4	5
2020-09-16 20:58:37	Aceh	Laki-laki	2	Negeri	Tidak	Ya	Ya	3	3	2	3	3	4	4	2	2	3	4	4	4	4	4	4	4	4	4	4	4	4	4	2	2	4
2020-09-16 21:01:46	aceh	Perempuan	2	Negeri	Tidak	Tidak	Tidak	4	3	3	4	3	4	4	2	3	3	4	2	4	3	2	3	3	3	4	3	3	4	4	4	4	4
2020-09-16 21:02:17	Aceh	Perempuan	2	Negeri	Ya	Ya	Ya	3	4	4	2	4	4	2	4	2	4	3	4	5	3	4	4	4	3	3	2	2	5	4	2	2	3
2020-09-16 21:03:36	Aceh	Perempuan	2	Negeri	Ya	Ya	Ya	4	4	4	4	4	4	4	3	3	4	4	4	4	3	4	3	4	4	4	4	4	4	4	4	4	4
2020-09-16 21:08:22	Aceh, NAD	Perempuan	1	Swasta	Tidak	Ya	Ya	5	5	4	5	3	4	5	3	3	4	5	5	4	2	5	5	5	5	5	3	4	5	5	5	4	4
2020-09-16 21:13:00	Aceh	Perempuan	2	Negeri	Tidak	Ya	Ya	5	5	4	5	5	5	5	3	3	3	5	5	5	4	5	5	5	5	5	4	5	5	5	5	4	5
2020-09-16 21:14:14	Aceh	Laki-laki	2	Negeri	Tidak	Ya	Ya	5	4	4	4	5	4	3	4	3	4	4	4	5	3	4	4	4	4	4	4	4	4	4	4	4	4
2020-09-16 21:17:01	Aceh	Laki-laki	2	Negeri	Tidak	Ya	Ya	4	4	4	4	4	4	4	4	4	4	4	4	4	4	4	4	4	4	4	4	4	4	4	4	4	4
2020-09-16 21:17:30	Aceh	Laki-laki	2	Negeri	Tidak	Ya	Ya	4	4	4	4	4	4	4	4	4	4	4	4	4	4	4	4	4	4	4	4	4	4	4	4	4	4
2020-09-16 21:23:03	Aceh	Laki-laki	2	Negeri	Ya	Ya	Ya	5	5	3	4	4	5	5	5	5	5	5	5	4	4	5	5	5	4	4	5	5	5	5	4	4	4
2020-09-16 21:25:24	ACEH	Perempuan	2	Negeri	Ya	Ya	Ya	3	2	2	5	4	4	3	4	2	2	4	4	4	3	2	3	2	2	5	3	3	5	5	4	3	4
2020-09-16 21:27:07	Aceh	Laki-laki	2	Negeri	Ya	Ya	Ya	4	4	4	4	4	4	4	4	4	4	4	4	4	4	4	4	4	4	4	4	4	4	4	4	4	4
2020-09-16 21:33:17	Aceh	Perempuan	1	Negeri	Tidak	Ya	Ya	4	4	4	4	4	3	3	4	3	3	3	3	4	3	4	4	4	4	4	4	3	4	4	4	4	4
2020-09-16 21:39:11	Aceh	Laki-laki	2	Negeri	Ya	Ya	Ya	5	5	4	5	5	2	2	2	2	3	5	5	5	5	3	4	4	3	3	3	4	4	3	2	2	5
2020-09-16 21:41:13	Aceh	Laki-laki	1	Negeri	Tidak	Ya	Ya	5	5	5	5	4	4	4	5	4	4	4	5	3	2	4	5	3	5	5	3	3	3	4	3	3	3
2020-09-16 21:43:04	Aceh	Laki-laki	1	Negeri	Ya	Ya	Ya	4	4	4	4	5	4	4	4	3	4	4	3	3	3	4	4	4	4	4	3	2	4	3	3	3	4
2020-09-16 21:45:02	Aceh	Perempuan	2	Negeri	Tidak	Ya	Ya	4	4	4	4	4	4	4	4	4	4	4	4	4	4	4	4	4	4	4	4	4	4	4	4	4	4
2020-09-16 21:46:15	aceh	Perempuan	2	Negeri	Tidak	Ya	Ya	5	5	5	5	5	5	5	4	4	4	4	4	5	2	4	4	4	4	4	4	4	5	5	5	5	5
2020-09-16 21:50:53	JAWA BARAT	Perempuan	2	Swasta	Tidak	Ya	Ya	5	5	4	5	5	5	4	5	5	3	5	5	5	5	4	5	5	5	5	5	5	5	5	5	5	4
2020-09-16 21:52:47	Aceh	Perempuan	2	Swasta	Tidak	Ya	Ya	4	4	3	4	3	3	4	3	2	3	4	4	4	1	3	4	4	4	4	3	3	3	3	4	4	4
2020-09-16 21:53:12	Aceh	Perempuan	2	Swasta	Tidak	Ya	Ya	4	4	3	4	3	3	4	3	2	3	4	4	4	1	3	4	4	4	4	3	3	3	3	4	4	4
2020-09-16 21:55:40	Aceh	Perempuan	2	Negeri	Tidak	Ya	Ya	5	5	5	5	5	4	5	4	4	4	4	5	5	5	4	4	4	4	5	4	4	5	4	1	4	4
2020-09-16 22:00:44	Aceh	Laki-laki	2	Negeri	Ya	Ya	Ya	5	5	4	5	5	5	4	3	4	4	4	4	4	4	3	4	4	4	4	4	4	4	4	4	4	4
2020-09-16 22:04:53	Aceh	Perempuan	1	Negeri	Tidak	Ya	Ya	4	3	4	4	4	4	4	4	4	4	3	4	4	2	4	2	4	4	5	4	4	4	4	4	4	4
2020-09-16 22:18:13	Aceh	Laki-laki	2	Negeri	Ya	Tidak	Ya	4	4	5	4	4	4	4	3	4	4	4	4	5	3	4	4	4	4	4	4	4	4	4	4	4	4
2020-09-16 22:23:47	Aceh	Laki-laki	2	Negeri	Ya	Ya	Ya	5	5	4	4	4	4	4	1	3	4	4	4	3	3	4	4	4	5	5	4	3	5	4	4	5	5
2020-09-16 22:26:07	Aceh	Perempuan	2	Negeri	Tidak	Ya	Ya	5	5	4	4	4	1	1	4	4	3	3	4	4	2	5	5	4	5	5	5	5	4	5	5	5	4
2020-09-16 22:32:13	Aceh	Laki-laki	2	Negeri	Tidak	Ya	Ya	3	4	3	4	3	4	3	3	3	4	4	4	5	5	4	4	5	4	4	3	4	4	4	3	4	3
2020-09-16 22:36:04	Aceh	Perempuan	2	Negeri	Ya	Ya	Ya	4	4	4	5	4	4	4	4	3	3	4	4	5	5	3	4	4	4	5	4	4	5	5	4	4	5
2020-09-16 22:37:59	aceh	Laki-laki	2	Negeri	Tidak	Ya	Ya	4	4	3	3	2	2	4	2	3	2	1	5	2	1	2	1	1	5	3	3	3	3	2	2	2	2
2020-09-16 22:38:46	Aceh	Laki-laki	2	Negeri	Tidak	Ya	Ya	5	5	5	5	5	5	5	5	5	5	5	5	5	5	4	4	5	4	3	5	4	5	4	4	4	4
2020-09-16 22:39:37	Jambi	Laki-laki	1	Negeri	Tidak	Ya	Ya	5	5	2	4	3	4	4	5	5	5	5	5	4	3	5	5	5	4	5	5	5	4	4	3	4	4
2020-09-16 22:41:55	Aceh	Laki-laki	2	Negeri	Ya	Ya	Ya	5	5	4	4	4	4	4	4	4	4	4	5	4	3	4	4	5	4	4	4	4	3	3	3	3	4
2020-09-16 22:45:29	ACEH	Perempuan	2	Negeri	Ya	Ya	Ya	5	5	5	5	4	4	5	4	3	3	4	3	4	4	4	4	4	4	4	4	4	4	3	3	3	3
2020-09-16 22:47:45	Jambi	Laki-laki	1	Negeri	Tidak	Ya	Ya	3	3	2	4	3	3	3	4	3	2	3	3	3	3	3	3	3	3	3	3	3	3	3	3	3	3
2020-09-16 22:53:43	ACEH	Laki-laki	2	Negeri	Tidak	Ya	Ya
2020-09-16 23:05:39	Aceh	Laki-laki	2	Negeri	Tidak	Ya	Tidak	5	5	1	5	5	5	5	2	2	2	2	4	3	1	3	5	4	3	4	4	4	4	4	5	4	4
2020-09-16 23:21:46	Aceh	Laki-laki	2	Swasta	Tidak	Ya	Tidak	3	3	3	4	3	3	3	4	3	4	3	3	3	3	4	4	3	3	4	3	3	3	3	3	3	3
2020-09-16 23:22:28	Aceh	Laki-laki	2	Negeri	Ya	Ya	Ya	5	5	5	4	5	5	4	4	4	3	3	3	2	4	5	4	4	4	4	4	3	3	3	3	3	4
2020-09-16 23:38:09	Aceh	Laki-laki	2	Negeri	Ya	Ya	Ya	5	5	5	3	5	2	4	5	4	4	4	5	3	5	5	5	5	5	5	5	5	5	5	5	5	5
2020-09-16 23:38:45	Aceh	Laki-laki	2	Negeri	Ya	Ya	Ya	3	3	4	3	4	2	4	4	3	4	4	3	2	2	1	3	3	3	2	3	3	3	3	3	3	3
2020-09-16 23:59:27	Aceh	Laki-laki	1	Negeri	Tidak	Ya	Ya	4	4	4	4	3	3	4	3	4	4	2	3	4	4	3	3	4	4	4	3	3	3	3	2	3	3
2020-09-17 00:03:58	Aceh	Laki-laki	1	Negeri	Tidak	Ya	Ya	4	4	4	4	4	4	4	4	3	3	4	4	4	4	3	3	3	3	3	3	4	4	4	4	4	4
2020-09-17 00:05:50	Aceh	Laki-laki	2	Negeri	Tidak	Ya	Tidak	5	5	5	5	5	5	5	5	5	5	5	5	5	5	5	5	5	5	5	5	5	4	5	5	5	5
2020-09-17 00:12:56	Aceh	Perempuan	2	Negeri	Ya	Ya	Ya	4	4	4	3	3	3	3	3	3	3	3	3	4	2	3		3	4	4	4	3	4	4	4	4	4
2020-09-17 00:25:24	Aceh	Laki-laki	2	Negeri	Tidak	Ya	Ya	4	4	4	4	3	4	3	3	2	2	4	2	3	3	2	4	2	4	4	4	3	4	4	4	4	4
2020-09-17 01:19:50	Aceh	Perempuan	2	Negeri	Ya	Ya	Ya	4	4	3	4	4	4	4	4	3	3	3	4	4	5	4	4	3	3	4	3	3	4	4	4	4	4
2020-09-17 03:48:23	Jambi	Perempuan	2	Negeri	Ya	Ya	Ya	5	5	5	5	3	4	4	4	3	4	4	4	3	5	3	4	4	4	4	4	4	4	4	4	3	3
2020-09-17 04:59:33	Aceh	Perempuan	2	Negeri	Tidak	Ya	Ya	5	5	5	5	1	4	5	4	3	4	3	3	3	2	3	3	3	4	4	4	3	3	3	3	3	2
2020-09-17 06:02:51	Aceh	Perempuan	2	Negeri	Tidak	Ya	Tidak	5	5	5	3	3	5	3	2	1	2	2	3	3	3	3	3	3	3	5	3	2	2	3	3	2	2
2020-09-17 06:05:44	ACEH	Laki-laki	2	Negeri	Ya	Ya	Ya	5	1	2	4	3	3	2	3	3	3	4	4	4	4	3	3	3	4	4	3	3	3	3	3	3	3
2020-09-17 06:30:43	Jambi	Perempuan	1	Swasta	Tidak	Ya	Ya	5	4	4	4	5	2	2	4	5	5	5	4	5	5	4	4	4	5	5	4	4	5	4	4	4	4
2020-09-17 07:08:50	Aceh	Laki-laki	2	Negeri	Ya	Ya	Ya	3	3	3	3	3	3	3	4	4	3	3	3	4	4	4	4	3	4	4	4	4	3	3	4	4	4
2020-09-17 07:18:31	Jawa barat	Perempuan	2	Negeri	Ya	Ya	Ya	5	5	5	4	4	4	3	5	3	4	5	5	5	5	2	3	3	4	5	4	3	4	5	4	4	4
2020-09-17 07:39:38	Provinsi Aceh	Laki-laki	1	Negeri	Tidak	Ya	Tidak	1	1	1	5	5	5	1	1	1	1	5	5	1	1	5	3	1	2	4	4	4	4	4	4	4	4
2020-09-17 07:53:07	JAWA TENGAH	Laki-laki	2	Negeri	Ya	Ya	Ya	1	1	2	1	1	1	2	1	1	1	1	1	5	5	4	5	5	5	5	5	5	5	5	4	5	5
2020-09-17 08:09:55	Aceh	Laki-laki	2	Negeri	Tidak	Ya	Ya	4	4	4	4	4	4	2	4	2	4	4	4	3	3	2	2	2	4	3	3	4	4	4	4	4	4
2020-09-17 08:15:27	Aceh	Laki-laki	2	Negeri	Ya	Ya	Ya	4	4	4	4	3	4	4	4	2	4	4	4	4	4	4	4	4	4	4	4	4	4	4	4	4	4
2020-09-17 08:30:22	jambi	Perempuan	2	Negeri	Ya	Ya	Ya	4	4	3	5	4	3	4	3	4	3	5	5	5	4	4	4	5	3	4	4	3	4	5	5	4	5
2020-09-17 08:42:26	Aceh	Laki-laki	2	Negeri	Ya	Ya	Ya	4	3	3	4	5	4	4	3	3	3	3	3	3	3	3	3	3	3	3	3	3	3	3	3	3	3
2020-09-17 09:06:34	Aceh	Laki-laki	2	Negeri	Tidak	Ya	Ya	5	5	5	5	5	3	5	5	4	5	5	5	3	2	5	4	3	5	5	5	5	5	5	4	5	5
2020-09-17 09:09:00	ACEH	Perempuan	2	Negeri	Tidak	Ya	Ya	4	4	5	4	4	4	5	4	3	4	4	4	4	4	3	4	4	4	4	4	5	4	4	4	4	4
2020-09-17 09:09:28	Aceh	Perempuan	1	Negeri	Tidak	Ya	Ya	5	4	3	4	3	3	3	4	3	2	4	4	4	1	4	4	4	4	4	4	4	4	4	4	4	4
2020-09-17 09:11:09	Aceh	Perempuan	2	Negeri	Tidak	Ya	Ya	4	4	4	3	4	4	4	3	4	4	4	4	4	3	3	3	3	2	2	2	3	2	3	2	2	4
2020-09-17 09:12:39	Aceh	Perempuan	1	Negeri	Tidak	Ya	Ya	3	3	3	3	4	3	2	2	3	2	4	4	3	2	4	3	3	3	3	3	3	4	3	3	3	3
2020-09-17 09:17:36	Aceh	Laki-laki	2	Negeri	Tidak	Ya	Ya	1	1	1	1	1	1	2	3	3	2	2	1	1	2	2	1	3	1	2	2	3	2	2	3	2	2
2020-09-17 09:24:31	Aceh	Perempuan	2	Negeri	Ya	Ya	Ya	4	4	4	4	4	4	4	5	5	5	5	5	5	5	5	4	5	5	5	4	4	5	4	4	4	4
2020-09-17 09:24:48	Aceh	Perempuan	2	Negeri	Ya	Ya	Ya	4	5	4	4	4	3	3	2	1	3	4	3	4	5	4	3	4	4	4	4	4	4	4	4	4	4
2020-09-17 09:34:48	Aceh	Perempuan	2	Negeri	Tidak	Ya	Ya	4	4	4	4	4	4	4	4	4	4	4	4		5	5	5	5	5	5	5	5	4	4	4	4	4
2020-09-17 09:36:41	Jawa Barat	Laki-laki	2	Swasta	Ya	Ya	Ya	3	1	1	4	3	4	3	1	1	1	3	1	3	4	3	2	2	1	2	1	1	1	1	1	2	3
2020-09-17 09:41:55	Aceh	Laki-laki	2	Negeri	Tidak	Ya	Ya	5	4	3	3	4	3	3	3	3	3	4	4	4	3	4	4	3	4	4	3	3	4	4	3	3	4
2020-09-17 09:43:27	Aceh	Perempuan	2	Negeri	Tidak	Ya	Tidak	4	4	4	4	4	4	4	3	3	3	4	4	3	2	3	3	3	4	4	4	4	4	4	4	4	4
2020-09-17 09:50:05	Aceh	Perempuan	2	Negeri	Tidak	Ya	Ya	3	5	5	4	5	1	2	4	3	4	5	5	5	3	4	3	3	4	5	4	4	2	4	3	4	4
2020-09-17 09:51:19	Aceh	Perempuan	2	Negeri	Ya	Ya	Ya	3	4	3	4	3	3	2	3	3	3	4	4	4	3	4	4	3	4	4	2	2	4	4	3	4	4
2020-09-17 09:51:58	Aceh	Perempuan	2	Negeri	Ya	Ya	Ya	3	4	2	4	3	4	4	3	3	3	4	3	4	4	3	4	4	4	4	4	4	4	4	3	3	4
2020-09-17 09:52:01	Aceh	Laki-laki	2	Negeri	Tidak	Ya	Ya	4	4	4	4	4	4	4	3	4	4	4	2	4	2	4	3	4	4	3	4	4	4	4	4	4	4
2020-09-17 10:04:01	Aceh	Perempuan	2	Negeri	Ya	Ya	Ya	3	4	2	4	1	4	3	1	1	4	4	2	5	5	5	4	4	3	4	3	2	5	4	3	4	5
2020-09-17 10:07:41	Aceh	Perempuan	2	Negeri	Tidak	Ya	Ya	4	4	4	4	4	4	4	3	3	2	4	3	2	3	3	3	3	4	4	4	4	4	4	4	4	4
2020-09-17 10:10:17	Aceh	Laki-laki	2	Negeri	Tidak	Ya	Tidak	3	3	2	5	5	3	3	4	4	4	1	4	3	1	4	4	4	4	4	3	3	3	2	3	3	4
2020-09-17 10:12:04	Aceh	Laki-laki	2	Negeri	Tidak	Ya	Ya	5	5	5	4	4	4	3	3	3	4	5	4	4	3	4	5	4	5	5	4	4	5	5	4	4	5
2020-09-17 10:18:07	Aceh	Perempuan	2	Negeri	Ya	Ya	Ya	4		4	4	4	4	4	4	4	4	4	4	4	4	4	4	4	4	4	4	4	4	4	4	4	4
2020-09-17 10:31:17	Aceh	Perempuan	2	Negeri	Ya	Ya	Ya	5	4	4	4	4	4	4	4	4	4	4	4	5	4	4	4	4	4	4	4	4	4	4	4	4	4
2020-09-17 10:37:46	Aceh	Perempuan	2	Negeri	Ya	Ya	Ya	4	3	3	4	4	5	4	4	3	3	4	4	4	4	3	3	4	3	4	4	3	5	3	5	3	4
2020-09-17 10:41:59	Elvira Monalisa	Perempuan	2	Swasta	Tidak	Ya	Tidak	4	2	2	3	3	3	4	2	2	2	2	2	5	2	4	4	4	2	2	2	2	5	5	2	2	5
2020-09-17 10:46:32	Elvira Monalisa	Perempuan	1	Negeri	Tidak	Ya	Tidak	4	2	2	3	2	4	4	2	2	2	2	2	5	2	4	3	4	4	4	3	2	5	5	2	5	5
2020-09-17 11:06:59	Aceh	Perempuan	1	Negeri	Tidak	Ya	Ya	3	4	4	4	1	1	3	3	3	3	3	3	3	2	3	3	3	3	3	3	3	4	4	4	4	4
2020-09-17 11:07:20	Aceh	Perempuan	1	Negeri	Tidak	Ya	Ya	3	4	4	4	1	1	3	3	3	3	3	3	3	2	3	3	3	3	3	3	3	4	4	4	4	4
2020-09-17 11:10:05	aceh	Laki-laki	2	Negeri	Tidak	Ya	Ya	5	5	5	5	5	5	5	5	5	5	5	5	3	4	5	5	5	5	5	5	5	5	5	5	5	5
2020-09-17 11:15:06	Aceh	Perempuan	2	Negeri	Ya	Ya	Ya	4	5	4	4	4	5	4	4	4	2	2	3	5	5	5	4	5	4	5	4	4	4	4	4	4	4
2020-09-17 11:25:20	JAMBI	Perempuan	2	Negeri	Tidak	Ya	Ya	4	4	4	4	4	4	2	4	3	4	5	5	4	3	4	4	4	4	4	4	4	4	4	4	4	4
2020-09-17 11:27:33	Aceh	Laki-laki	2	Negeri	Ya	Ya	Ya	4	4	4	4	4	4	4	4	3	4	4	4	4	2	3	4	4	4	4	4	3	4	4	4	3	4
2020-09-17 11:56:39	Aceh	Laki-laki	2	Negeri	Ya	Ya	Ya	4	4	4	5	4	4	4	4	4	4	4	4	3	4	4	4	4	4	4	4	4	4	4	3	4	4
2020-09-17 11:58:34	Aceh	Perempuan	2	Negeri	Tidak	Ya	Ya	3	5	5	4	4	4	4	4	3	3	4	4	2	2	4	4	3	4	4	4	4	5	5	5	5	5
2020-09-17 12:11:33	ACEH	Laki-laki	2	Negeri	Tidak	Ya	Tidak	4	4	3	3	3	4	4	4	3	3	3	4	2	1	3	4	3	3	4	4	3	3	3	4	4	4
2020-09-17 12:38:04	jambi	Perempuan	2	Negeri	Ya	Ya	Ya	4	4	3	4	4	4	3	3	3	3	3	4	5	4	4	3	4	4	4	3	3	3	3	3	3	4
2020-09-17 13:04:41	Jatim	Laki-laki	2	Swasta	Tidak	Ya	Ya	5	5	5	5	5	4	1	5	5	4	5		1	1	5	4	5	4	4	5	5	5	4	4	5	5
2020-09-17 13:36:46	aceh	Perempuan	2	Negeri	Ya	Ya	Ya	4	4	4	4	4	4	4	4	4	4	4	4	4	4	4	4	4	4	4	4	4	4	4	4	4	4
2020-09-17 16:04:17	Aceg	Perempuan	2	Negeri	Ya	Ya	Ya	3	3	3	3	3	3	3	2	3	4	3	3	2	3	3	4	4	4	4	4	5	5	5	5	5	5
2020-09-17 17:09:55	Aceh	Perempuan	2	Negeri	Ya	Ya	Ya	4	5	4	5	4	5	4	5	5	5	5	5	5	5	5	5	5	5	5	5	5	5	5	5	5	5
2020-09-17 17:55:12	Jawa Barat	Perempuan	2	Negeri	Tidak	Ya	Ya	4	4	3	4	4	3	3	4	4	4	2	4	4	2	3	3	4	5	5	4	3	5	5	5	5	5
2020-09-17 18:14:32	JAWA BARAT	Laki-laki	2	Swasta	Tidak	Ya	Ya	5	5	3	4	5	4	4	4	4	3	4	4	3	3	3	4	4	4	4	4	4	4	4	4	4	4
2020-09-17 18:36:36	Jawa Barat	Perempuan	2	Swasta	Tidak	Ya	Ya	5	5	5	2	3	4	3	3	3	3	4	4	5	3	4	3	4	5	5	4	4	4	4	3	4	5
2020-09-17 19:27:29	Aceh	Perempuan	2	Negeri	Tidak	Ya	Ya	3	3	2	2	2	3	3	3	3	3	3	3	3	3	3	3	3	3	2	2	2	3	3	3	3	3
2020-09-17 19:38:08	sumatera selatan	Laki-laki	2	Negeri	Ya	Ya	Ya	5	5	5	5	5	5	3	3	5	2	5	5	5	1	3	4	5	5	5	5	4	3	4	4	3	4
2020-09-17 19:55:34	Aceh	Perempuan	2	Negeri	Ya	Ya	Ya	4	4	4	3	4	4	4	4	4	4	4	4	5	4	4	4	4	4	4	4	4	4	4	4	3	4
2020-09-17 20:51:34	Aceh	Perempuan	2	Negeri	Tidak	Ya	Ya	4	4	3	3	4	4	4	3	3	4	4	4	4	2	3	4	4	3	3	4	4	4	4	3	4	4
2020-09-17 21:31:25	Jambi	Perempuan	2	Negeri	Ya	Tidak	Ya	5	5	5	5	5	5	5	5	5	4	4	4	4	3	5	5	5	5	4	5	5	4	4	4	4	4
2020-09-18 03:46:25	Jawa barat	Perempuan	2	Swasta	Tidak	Ya	Tidak	2	4	4	4	1	4	4	5	4	4	3	4	3	2	4	3	4	3	4	4	4	4	4	4	4	4
2020-09-18 07:49:54	jambi	Laki-laki	2	Negeri	Ya	Ya	Ya	4	5	3	2	5	3	4	4	4	3	4	3	5	1	4	4	3	3	3	3	3	3	3	3	3	3
2020-09-18 10:07:05	Aceh	Perempuan	2	Negeri	Tidak	Ya	Ya	4	3	3	3	3	3	3	3	3	3	3	3	4	2	3	4	3	3	4	3	4	4	4	4	3	3
2020-09-18 10:11:58	ACEH	Perempuan	2	Negeri	Ya	Ya	Ya	3	3	3	4	3	3	4	3	3	3	3	3	3	3	3	3	4	4	4	3	3	4	3	3	3	3
2020-09-18 10:13:04	Aceh	Perempuan	2	Negeri	Tidak	Ya	Ya	4	4	4	4	4	3	3	3	3	3	3	3	5	2	4	4	3	4	4	3	3	5	5	5	5	5
2020-09-18 10:13:43	Propinsi aceh	Perempuan	2	Negeri	Tidak	Ya	Ya	4	3	3	3	3	3	3	2	2	2	2	3	5	3	3	4	5	5	5	4	4	5	5	5	4	5
2020-09-18 10:14:03	Aceh	Perempuan	2	Negeri	Tidak	Ya	Ya	3	3	3	3	3	3	3	3	3	3	3	3	2	2	3	3	3	4	4	3	3	2	5	2	2	5
2020-09-18 11:00:57	Sumatera Selatan	Perempuan	2	Swasta	Tidak	Ya	Ya	2	2	2	3	3	3	3	3	3	3	3	3	4	2	3	3	3	3	3	3	3	3	3	3	3	3
2020-09-18 12:13:52	Sumatera Selatan	Perempuan	2	Negeri	Ya	Ya	Ya	5	5	4	4	3	5	3	5	5	3	5	5	5	4	4	5	5	5	5	4	5	5	5	1	5	5
2020-09-18 13:22:27	Jambi	Perempuan	2	Negeri	Ya	Ya	Ya	4	4	4	4	4	4	4	3	3	3	4	4	4	4	4	4	4	4	4	4	4	4	4	4	4	4
2020-09-18 18:52:29	Jambi	Perempuan	1	Swasta	Tidak	Ya	Ya	5	5	5	4	5	4	4	4	5	4	5	4	4	2	4	4	5	5	4	5	4	5	4	4	4	5
2020-09-18 18:59:43	Jambi	Laki-laki	2	Swasta	Ya	Ya	Ya	5	5	5	4	4	4	4	3	3	4	4	4	4	4	4	4	4	4	4	4	4	5	5	5	4	4
2020-09-18 20:02:31	Jambi	Laki-laki	2	Negeri	Ya	Ya	Ya	5	5	5	5	5	5	5	5	5	5	5	5	5	5	5	5	5	5	5	5	5	5	5	5	5	5
2020-09-18 20:09:41	Jambi	Perempuan	1	Swasta	Tidak	Ya	Ya	4	2	3	3	3	4	3	3	2	2	3	2	2	3	3	3	3	3	3	4	3	3	3	2	3	3
2020-09-18 20:09:41	Jambi	Laki-laki	1	Swasta	Tidak	Ya	Ya	5	5	5	5	5	5	1	5	5	5	5	5	5	3	5	5	5	5	5	5	5	5	5	5	5	5
2020-09-18 20:15:35	Jambi	Perempuan	2	Swasta	Ya	Ya	Ya	5	5	5	5	5	4	5	5	5	4	5	4	5	5	4	4	4	5	5	5	5	5	4	4	5	5
2020-09-18 21:06:00	Jambi	Perempuan	2	Negeri	Ya	Ya	Ya	4	4	4	3	3	4	3	2	4	3	4	4	4	2	2	3	2	3	4	2	2	5	3	2	3	4
2020-09-18 21:45:50	Jambi	Laki-laki	1	Swasta	Tidak	Ya	Ya	5	5	4	5	5	4	5	5	5	5	5	4	5	4	5	4	4	5	5	5	5	4	4	4	4	5
2020-09-18 22:19:13	Jambi	Laki-laki	2	Negeri	Ya	Ya	Ya	5	5	4	4	5	5	4	5	5	4	4	4	4	4	5	4	4	5	4	4	5	4	4	4	4	4
2020-09-19 00:14:39	Jambi	Perempuan	2	Swasta	Tidak	Ya	Ya	4	4	4	4	4	4	4	3	4	3	4	4	5	3	4	4	4	3	3	3	3	5	5	3	3	3
2020-09-19 08:51:13	Jambi	Perempuan	2	Negeri	Ya	Ya	Ya	4	4	4	4	3	3	4	3	4	4	4	4	4	4	3	3	4	4	4	4	3	4	4	3	3	5
2020-09-19 20:56:12	Ali Suhendro	Laki-laki	2	Swasta	Ya	Ya	Ya	3	4	2	4	4	4	5		4	3	5	4	3	2	3	2	4	3	3	3	3	4	4	3	2	4
2020-09-20 08:30:22	Lampung	Laki-laki	2	Swasta	Ya	Ya	Ya	5	5	3	4	1	1	2	3	3	2	2	2	2	1	1	2	2	2	1	2	1	1	1	1	1	1
2020-09-20 08:36:13	Lampung	Perempuan	2	Swasta	Tidak	Ya	Ya	4	4	4	4	4	4	4	4	4	4	4	4	4	3	4	4	4	4	4	4	4	4	4	4	4	4
2020-09-20 08:38:17	Lampung	Laki-laki	1	Swasta	Tidak	Ya	Ya	5	5	3	5	4	5	3	3	4	5	5	5	5	3	5	5	5	5	3	3	3	3	4	3	4	4
2020-09-20 08:57:01	Bali	Laki-laki	2	Negeri	Ya	Ya	Ya	5	5	5	5	5	1	3	5	4	4	5	3	5	4	4	5	4	4	4	4	4	4	4	4	4	5
2020-09-20 08:58:49	Bali	Laki-laki	2	Negeri	Ya	Ya	Ya	5	5	5	5	4	3	4	5	5	4	5	5	5	3	5	5	5	5	5	5	5	5	5	5	4	5
2020-09-20 09:06:37	Bali	Perempuan	2	Negeri	Ya	Ya	Ya	5	5	4	4	4	2	2	5	5	4	5	5	4	3	5	4	4	4	4	4	4	5	4	4	4	4
2020-09-20 09:07:35	Bali	Laki-laki	1	Negeri	Tidak	Ya	Ya	3	3	3	4	5	3	3	4	2	3	4	4	2	4	4	4	1	2	2	2	2	4	3	3	3	3
2020-09-20 09:20:51	BALI	Laki-laki	1	Negeri	Tidak	Ya	Ya	5	5	3	4	4	5	3	5	5	5	5	5	5	4	5	5	5	5	5	5	4	5	4	4	4	5
2020-09-20 09:29:50	Bali	Laki-laki	1	Negeri	Tidak	Ya	Ya	5	5	5	5	3	4	3	4	4	3	5	5	5	5	5	4	4	4	4	3	3	5	3	3	3	4
2020-09-20 09:30:15	Bali	Perempuan	1	Negeri	Tidak	Ya	Ya	3	3	2	4	2	4	4	4	4	3	3	3	5	4	4	4	3	3	4	3	2	4	4	4	3	5
2020-09-20 09:36:05	Bali	Perempuan	1	Negeri	Ya	Ya	Ya	5	5	4	5	3	4	3	4	4	4		4	5	5	5	5	4	5	4	4	4	4	5	4	4	4
2020-09-20 09:36:53	Bali	Perempuan	1	Negeri	Tidak	Ya	Ya	5	5	4	5	4	3	4	5	5	5	5	4	5	5	5	5	5	5	5	5	5	5	5	5	5	5
2020-09-20 09:39:08	Bali	Laki-laki	2	Negeri	Ya	Ya	Ya	4	4	4	4	4	3	1	4	4	4	4	4	5	5	4	3	4	3	4	2	2	4	4	4	2	4
2020-09-20 09:39:22	Bali	Perempuan	2	Negeri	Tidak	Ya	Ya	5	5	4	5	4	3	3	3	4	4	5	5	5	3	4	4	4	5	5	5	5	5	5	3	5	5
2020-09-20 09:48:45	Bali	Perempuan	2	Negeri	Ya	Ya	Ya	5	5	4	5	3	4	5	5	5	4	4	4	5	5	4	3	4	4	4	3	3	4	4	3	3	4
2020-09-20 09:49:13	Bali	Laki-laki	2	Negeri	Tidak	Ya	Ya	5	5	3	4	5	4	3	5	5	5	5	5	4	2	4	3	5	3	4	4	3	5	4	2	1	5
2020-09-20 09:54:09	bali	Laki-laki	1	Negeri	Tidak	Ya	Ya	4	4	3	3	3	4	4	4	5	4	4	4	3	3	4	4	4	4	4	4	3	4	3	4	3	4
2020-09-20 09:56:08	Bali	Perempuan	2	Swasta	Tidak	Ya	Ya	3	3	2	4	4	4	3	5	5	3	4	4	3	3	4	4	4	3	4	3	3	4	2	2	2	4
2020-09-20 09:56:48	Bali	Perempuan	2	Negeri	Ya	Tidak	Ya	5	5	5	5	5	5	4	4	5	4	5	5	4	3	3	3	5	3	4	3	3	4	4	4	4	3
2020-09-20 09:59:34	Bali	Laki-laki	1	Negeri	Tidak	Ya	Ya	5	4	5	5	4	4	4	5	5	5	5	5	5	4	5	5	5	5	5	5	4	5	5	5	5	5
2020-09-20 10:03:17	Bali	Laki-laki	1	Negeri	Tidak	Ya	Ya	4	4	4	5	2	3	3	5	5	5	5	5	2	3	5	4	5	4	4	3	4	5	5	4	4	5
2020-09-20 10:03:19	Bali	Laki-laki	1	Negeri	Tidak	Ya	Ya	5	4	4	5	5	5	5	5	4	3	5	5	5	2	5	3	4	5	5	4	3	5	5	4	4	4
2020-09-20 10:05:25	Bali	Perempuan	1	Swasta	Tidak	Ya	Ya	4	5	5	4	4	4	4	3	5	3	4	5	4	4	4	3	3	3	4	3	3	4	4	4	3	4
2020-09-20 10:06:01	Bali	Perempuan	2	Negeri	Ya	Ya	Ya	5	5	4	5	4	4	5	5	4	5	5	5	5	5	4	5	5	5	5	5	5					5
2020-09-20 10:08:12	Bali	Laki-laki	2	Swasta	Tidak	Ya	Ya	5	4	3	5	4	4	3	5	5	4	4	5	4	3	4	4	4	4	4	4	4	5	5	4	4	5
2020-09-20 10:12:04	Jambi	Perempuan	1	Swasta	Tidak	Ya	Ya	3	2	2	3	1	3	2	1	2	1	2	2	2	2	2	2	2	2	2	2	2	2	3	2	2	3
2020-09-20 10:12:52	BALI	Laki-laki	2	Negeri	Tidak	Ya	Ya	5	5	5	5	3	3	3	4	4	3	3	3	4	3	4	4	5	3	5	5	4	5	5	3	3	5
2020-09-20 10:15:07	Bali	Laki-laki	2	Negeri	Ya	Ya	Ya	5	5	5	5	5	4	4	4	5	4	5	4	4	4	4	4	4	4	4	4	4	4	4	4	4	4
2020-09-20 10:15:16	Bali	Perempuan	2	Negeri	Ya	Ya	Ya	3	3	3	4	3	3	3	4	4	3	3	3	3	3	3	3	4	3	4	3	3	3	3	3	3	4
2020-09-20 10:16:44	Bali	Perempuan	2	Negeri	Tidak	Tidak	Tidak	4	4	4	4	4	4	4	5	5	5	5	5	5	5	5	5	5	5	5	5	5	5	5	5	5	5
2020-09-20 10:21:10	BALI	Perempuan	2	Negeri	Ya	Ya	Ya	4	4	4	5	5	5	3	4	3	3	4	5	5	5	3	4	4	4	4	4	4	4	4	3	4	4
2020-09-20 10:21:37	Bali	Perempuan	2	Negeri	Tidak	Ya	Ya	4	5	5	5	4	4	4	4	4	4	4	5	4	4	3	4	4	4	4	4	4	4	4	4	4	5
2020-09-20 10:23:27	Bali	Perempuan	2	Negeri	Ya	Ya	Ya	4	4	3	4	4	4	4	4	4	4	4	4	5	5	4	4	4	4	4	3	3	4	4	4	3	4
2020-09-20 10:24:32	Bali	Laki-laki	2	Negeri	Tidak	Ya	Ya	4	2	2	4	3	3	4	4	4	3	3	4	5	5	4	4	4	4	4	4	4	4	4	4	4	4
2020-09-20 10:26:23	Bali	Laki-laki	2	Negeri	Ya	Ya	Ya	5	5	5	5	5	5	5	5	5	4	5	5	5	5	5	5	5	4	4	4	4	4	4	4	4	4
2020-09-20 10:29:32	Bali	Laki-laki	1	Negeri	Tidak	Ya	Ya	4	3	3	4	4	4	5	4	4	4	4	5	4	4	4	4	4	3	3	3	4	4	4	4	4	4
2020-09-20 10:29:43	Lampung	Perempuan	2	Swasta	Tidak	Ya	Ya	4	4	3	4	3	4	3	4	4	3	4	4	5	4	3	3	5	4	4	3	3	5	4	3	2	4
2020-09-20 10:33:19	Bali	Laki-laki	2	Negeri	Ya	Ya	Ya	4	4	4	4	4	4	4	5	5	5	5	5	4	4	5	5	5	4	4	4	4	4	4	4	4	4
2020-09-20 10:33:25	Bali	Laki-laki	2	Negeri	Tidak	Ya	Ya	5	5	4	5	5	5	4	4	4	4	4	4	3	3	4	4	5	5	5	4	4	5	4	4	4	4
2020-09-20 10:34:01	Bali	Laki-laki	2	Swasta	Ya	Ya	Ya	4	4	1	4	5	4	4	3	4	3	4	4	5	4	3	4	4	3	4	4	4	5	5	5	4	5
2020-09-20 10:34:05	Bali	Laki-laki	2	Negeri	Ya	Ya	Ya	3	4	4	4	4	3	3	4	4	4	4	5	5	5	4	4	4	4	5	4	4	5	5	5	5	5
2020-09-20 10:34:25	Bali	Laki-laki	2	Negeri	Ya	Ya	Ya	3	3	3	3	3	3	4	3	3	2	3	3	4	4	3	3	3	3	3	3	3	4	4	4	4	4
2020-09-20 10:34:36	Bali	Perempuan	2	Negeri	Ya	Ya	Ya	4	4	4	4	4	4	4	4	4	4	4	4	5	5	4	4	4	4	4	3	4	5	5	5	5	5
2020-09-20 10:38:21	Bali	Perempuan	2	Negeri	Ya	Ya	Ya	3	3	3	3	3	3	3	3	3	3	3	3	3	3	3	3	3	3	3	3	3	3	3	3	3	3
2020-09-20 10:39:09	Bali	Perempuan	2	Negeri	Tidak	Ya	Ya	4	4	4	4	3	3	3	4	4	4	4	4	5	5	4	4	4	3	4	3	3	5	5	4	5	5
2020-09-20 10:39:36	Bali	Laki-laki	2	Negeri	Ya	Ya	Ya	4	4	2	4	4	4	4	4	4	4	4	4	3	4	3	3	3	4	4	3	2	4	4	4	3	4
2020-09-20 10:39:54	Bali	Perempuan	2	Swasta	Tidak	Ya	Ya	4	5	4	4	5	4	4	5	4	4	5	5	5	4	3	4	4	4	4	4	3	5	5	4		4
2020-09-20 10:41:29	Bali	Laki-laki	2	Negeri	Tidak	Ya	Tidak	2	2	2	4	4	4	4	3	4	3	4	4	2	3	4	4	3	4	4	2	3	4	3	4	4	4
2020-09-20 10:43:10	Bali	Perempuan	2	Negeri	Ya	Ya	Ya	5	5	4	5	5	4	5	4	5	5	5	4	5	5	4	4	4	4	5	5	5	4	4	4	4	4
2020-09-20 10:44:19	Bali	Laki-laki	2	Negeri	Ya	Ya	Ya	4	4	2	5	5	5	5	4	5	4	5	5	4	4	4	5	5	3	5	4	3	5	4	5	4	5
2020-09-20 10:51:00	Bali	Perempuan	2	Negeri	Ya	Ya	Ya	4	4	4	4	4	3	4	4	5	5	5	5	5	3	5	5	5	5	5	5	5	4	4	3	4	4
2020-09-20 10:52:23	LUH NETI SURYANI	Perempuan	1	Negeri	Tidak	Ya	Ya	4	4	4	4	4	2	5	4	4	4	4	4	5	4	4	3	4	4	4	4	3	5	5	4	4	4
2020-09-20 10:52:58	Bali	Laki-laki	2	Negeri	Ya	Ya	Ya	3	2	2	3	3	4	4	4	3	2	3	3	2	5	3	3	2	3	4	3	3	3	3	3	3	4
2020-09-20 10:55:04	Bali	Perempuan	2	Negeri	Tidak	Ya	Ya	5	4	4	4	4	4	4	4	4	4	5	5	5	5	4	4	4	4	4	4	4	5	5	5	5	5
2020-09-20 10:58:26	BALI	Perempuan	2	Negeri	Tidak	Ya	Ya	4	4	3	4	3	3	4	5	4	5	5	5	3	3	4	4	4	3	4	4	3	5	5	5	4	5
2020-09-20 10:58:28	Ya	Laki-laki	1	Swasta	Ya	Ya	Tidak		5		5	5	5	5	5	5	5	5	5	1	1	5	5	5	5	5	5	5	5	5	5	5	5
2020-09-20 10:58:52	Bali	Perempuan	2	Negeri	Tidak	Ya	Ya	3	3	3	3	3	3	3	3	3	3	3	3	5	5	3	3	3	3	3	3	3	4	4	4	4	4
2020-09-20 11:03:38	Bali	Perempuan	2	Negeri	Tidak	Ya	Ya	5	5	5	4	5	4	4	4	4	3	4	4	5	5	4	3	4	5	5	4	4	5	5	5	5	5
2020-09-20 11:03:42	Bali	Laki-laki	2	Negeri	Ya	Ya	Ya	4	4	4	4	4	4	4	4	4	4	4	4	4	4	4	4	4	4	4	4	4	4	4	4	4	4
2020-09-20 11:03:51	Bali	Laki-laki	2	Swasta	Tidak	Ya	Ya	5	4	5	4	4	5	4	4	5	4	4	4	3	2	4	4	4	4	4	4	4	4	4	4	4	5
2020-09-20 11:07:58	Bali	Perempuan	2	Negeri	Tidak	Ya	Ya	5	5	5	5	5	3	3	4	4	4	4	4	5	5	4	4	5	5	5	5	4	5	5	5	5	5
2020-09-20 11:11:21	Bali	Laki-laki	2	Negeri	Ya	Ya	Ya	4	5	5	5	5	5	5	4	4	4	5	4	4	4	3	3	3	4	4	4	4	4	4	4	4	4
2020-09-20 11:13:02	Bali	Laki-laki	2	Negeri	Ya	Ya	Ya	4	4	4	4	4	4	4	4	4	5	4	4	4	3	4	4	4	4	4	4	4	5	5	5	4	5
2020-09-20 11:15:06	Bali	Perempuan	1	Swasta	Tidak	Ya	Ya	4	5	5	4	4	4	4	3	5	3	4	5	4	4	4	3	3	3	4	3	3	4	4	4	3	4
2020-09-20 11:33:10	Bali	Perempuan	2	Negeri	Tidak	Ya	Ya	4	4	4	4	3	4	3	3	4	4	4	4	4	4	3	4	4	4	4	3	4	4	4	4	4	4
2020-09-20 11:35:54	Bali	Perempuan	1	Negeri	Tidak	Ya	Ya	5	4	4	5	4	4	4	4	2	2	4	4	4	3	3	3	3	4	4	4	4	4	4	2	3	4
2020-09-20 11:36:42	BALI	Perempuan	2	Swasta	Tidak	Ya	Ya	4	5	3	4	4	4	5	5	5	3	4	4	3	3	4	3	4	3	4	3	3	4	3	3	4	5
2020-09-20 11:36:49	Bali	Perempuan	2	Negeri	Ya	Ya	Ya	4	4	4	4	4	3	4	4	5	4	5	5	5	4	4	4	4	4	4	4	4	4	4	4	4	4
2020-09-20 11:40:18	BALI	Perempuan	2	Negeri	Tidak	Ya	Ya	5	3	4	5	5	5	5	4	4	4	4	5	5	5	5	5	5	5	5	5	3	5	5	5	5	5
2020-09-20 11:40:29	Bali	Laki-laki	2	Negeri	Ya	Ya	Ya	4	5	3	3	4	5	4	4	3	3	4	4	5	4	4	3	3	4	4	3	3	3	3	4	3	3
2020-09-20 11:54:29	Bali	Laki-laki	2	Negeri	Ya	Ya	Ya	5	5	5	3	4	3	3	3	3	3	3	3	3	3	3	3	3	3	3	3	3	5	4	4	4	5
2020-09-20 12:03:53	Bali	Perempuan	2	Negeri	Ya	Ya	Ya	4	4	3	4	4	4	4	4	4	4	4	3	4	4	4	4	4	4	4	3	4	4	4	4	4	4
2020-09-20 12:09:26	Bali	Laki-laki	2	Negeri	Ya	Ya	Ya	5	5	5	5	5	5	5	5	5	5	5	5	4	4	4	4	5	5	5	5	5	5	5	5	5	5
2020-09-20 12:17:38	Bali	Perempuan	1	Swasta	Tidak	Ya	Ya	4	4	3	4	4	4	4	4	3	4	4	4	5	2	5	3	3	3	3	3	3	3	3	3	3	3
2020-09-20 12:19:56	Bali	Laki-laki	2	Negeri	Tidak	Ya	Ya	3	5	5	5		5	5	4	5	4	5	5	5	2	4	5	4	5	5	4	4	5	3	3	3	5
2020-09-20 12:28:44	Bali	Perempuan	2	Negeri	Tidak	Ya	Ya	2	2	3	2	2	2	2	2	2	2	2	2	2	2	2	2	2	2	2	2	2	2	2	2	2	2
2020-09-20 12:30:25	Bali	Laki-laki	2	Negeri	Ya	Ya	Ya	5	5	5	5	5	5	5	5	5	5	5	5	5	5	5	5	5	5	5	5	5	5	5	5	5	5
2020-09-20 12:32:58	Bali	Perempuan	2	Negeri	Ya	Ya	Ya	4	3	3	4	3	4	3	4	4	3	4	4	2	2	3	3	3	3	3	3	3	4	4	4	3	4
2020-09-20 12:39:25	Bali	Laki-laki	2	Negeri	Tidak	Tidak	Ya	5	5	5	5	4	4	5	4	5	5	5	5	4	3	4	4	4	4	4	4	5	5	5	5	5	5
2020-09-20 12:40:57	BALI	Perempuan	2	Negeri	Tidak	Ya	Ya	4	4	4	4	4	4	4	3	3	4	4	4	5	4	4	4	5	4	4	4	4	4	4	4	4	4
2020-09-20 12:42:25	bali	Perempuan	2	Negeri	Ya	Ya	Ya	5	4	4	5	4	5	4	5	5	5	5	5	5	5	4	4	4	4	4	4	4	4	4	4	4	4
2020-09-20 12:45:52	Bali	Perempuan	2	Negeri	Ya	Ya	Ya	3	3	1	3	3	3	4	4	4	4	5	5	3	4	5	4	4	4	4	5	4	3	3	3	4	5
2020-09-20 12:58:22	Bali	Laki-laki	2	Negeri	Ya	Ya	Ya	4	4	4	3	4	1	3	4	4	4	4	3	5	4	4	4	4	4	4	4	3	5	4	4	4	5
2020-09-20 13:29:43	Bali	Perempuan	1	Negeri	Tidak	Ya	Ya	4	4	3	4	4	4	4	4	4	4	4	4	4	3	4	4	4	4	4	4	4	4	4	4	4	4
2020-09-20 13:41:44	Bali	Perempuan	2	Negeri	Ya	Ya	Ya	4	4	4	4	4	4	4	3	4	4	4	4	4	4	3	3	3	4	4	4	4	3	4	4	4	5
2020-09-20 13:55:45	Bali	Perempuan	2	Negeri	Tidak	Ya	Ya	4	4	4	4	4	2	2	4	4	4	4	4	5	3	4	4	4	4	4	4	4	5	5	3	3	4
2020-09-20 13:59:15	Bali	Perempuan	2	Negeri	Tidak	Ya	Ya	5	5	5	5	5	4	3	4	4	4	4	4	4	4	4	3	3	3	4	4	4	4	4	4	4	4
2020-09-20 14:01:40	Bali	Laki-laki	2	Negeri	Ya	Ya	Ya	4	3	3	4	4	4	4	4	4	4	4	4	5	2	4	4	4	4	4	4	4	4	4	4	4	4
2020-09-20 14:29:42	Bali	Laki-laki	2	Negeri	Ya	Ya	Ya	5	5	5	5	5	5	5	4	4	4	4	4	5	4	4	4	4	4	4	4	4	4	4	4	4	4
2020-09-20 14:34:06	Bali	Perempuan	2	Negeri	Ya	Ya	Ya	3	3	3	4	3	4	3	2	2	2	2	2	4	4	3	3	4	3	4	3	3	4	4	3	3	4
2020-09-20 15:17:05	Bali	Laki-laki	2	Negeri	Ya	Ya	Ya	5	5	4	4	4	4	4	4	4	4	4	4	5	4	4	4	4	4	5	4	4	4	4	4	4	5
2020-09-20 16:10:07	Bali	Laki-laki	2	Negeri	Ya	Ya	Ya	4	4	3	4	3	4	4	4	4	4	3	4	4	4	4	4	4	3	4	4	4	4	4	4	4	4
2020-09-20 16:11:03	Bali	Perempuan	2	Negeri	Ya	Ya	Ya	4	4	4	4	3	3	2	5	5	3	5	5	4	3	3	4	4	3	3	3	3	5	4	4	4	5
2020-09-20 16:16:21	Bali	Perempuan	2	Negeri	Tidak	Ya	Tidak	2	2	2	2	1	2	2	2	2	2	2	2	2	2	2	2	2	2	2	2	2	2	2	2	2	2
2020-09-20 16:23:46	Bali	Laki-laki	2	Negeri	Tidak	Ya	Ya	4	4	4	4	4	4	4	4	4	3	4	4	3	3	3	3	3	4	4	3	3	4	4	4	4	4
2020-09-20 16:39:30	Bali	Laki-laki	2	Negeri	Ya	Ya	Ya	4	4	4	4	4	3	3	4	4	4	4	4	4	3	4	4	4	4	5	4	5	4	5	4	4	4
2020-09-20 16:45:22	Bali	Laki-laki	1	Negeri	Tidak	Ya	Ya	4	4	3	4	3	4	4	4	3	4	4	4	5	5	5	4	4	4	4	4	4	4	4	4	4	5
2020-09-20 17:49:42	Bali	Laki-laki	2	Negeri	Tidak	Ya	Ya	5	5	4	4	3	4	4	5	4	4	4	5	4	2	3	4	4	4	4	4	3	4	4	3	3	4
2020-09-20 18:03:44	BALI	Perempuan	1	Negeri	Tidak	Ya	Ya	4	4	3	4	3	4	4	3	3	3	3	3	5	4	3	3	3	3	4	3	3	4	4	4	4	4
2020-09-20 18:23:21	Bali	Laki-laki	2	Negeri	Ya	Ya	Ya	5	5	5	5	5	5	5	5	5	5	5	5	5	3	4	5	5	5	5	5	5	5	5	5	5	5
2020-09-20 18:36:53	Bali	Perempuan	1	Negeri	Tidak	Ya	Ya	4	4	3	4	3	4	4	4	4	3	4	4	5	4	4	4	4	4	3	4	3	5	5	4	5	5
2020-09-20 18:37:42	Bali	Perempuan	2	Negeri	Ya	Ya	Ya	4	4	3	4	3	2	2	4	4	3	4	4	4	4	3	3	3	3	4	4	4	4	4	4	3	4
2020-09-20 18:44:40	Bali	Laki-laki	1	Negeri	Tidak	Ya	Tidak	5	5	4	4	3	3	3	4	4	3	4	5	3	3	4	4	4	4	5	4	3	4	5	3	4	5
2020-09-20 18:56:13	Bali	Laki-laki	1	Negeri	Tidak	Ya	Ya	4	4	4	4	4	4	4	3	4	3	4	4	4	4	4	4	4	4	4	4	4	4	4	4	4	4
2020-09-20 18:57:52	Bali	Laki-laki	2	Negeri	Tidak	Ya	Tidak	3	4	4	4	3	4	4	3	3	4	4	4	3	2	3	3	3	3	4	3	3	3	3	3	3	4
2020-09-20 19:00:17	Bali	Perempuan	2	Negeri	Tidak	Ya	Ya	4	5	4	4	4	4	4	4	3	3	3	3	3	4	4	3	3	3	3	3	4	4	3	3	4	2
2020-09-20 19:03:34	Bali	Perempuan	2	Negeri	Tidak	Ya	Ya	4	5	4	4	4	4	4	3	3	3	3	3	3	3	3	3	2	3	4	3	3	4	3	3	3	3
2020-09-20 19:06:28	Bali	Perempuan	2	Negeri	Tidak	Ya	Ya	4	4	4	3	3	3	3	3	3	3	3	3	2	3	3	3	3	4	4	3	4	4	4	3	4	4
2020-09-20 19:08:26	Bali	Laki-laki	2	Negeri	Ya	Ya	Ya	5	3	3	3	3	3	3	2	2	2	3	3	4	4	3	3	3	4	5	3	3	4	4	3	3	5
2020-09-20 19:09:39	Bali	Perempuan	1	Negeri	Tidak	Ya	Ya	4	5	4	4	3	3	2	4	4	4	4	4	4	4	4	4	4	5	4	3	3	5	4	1	4	5
2020-09-20 19:13:28	Bali	Laki-laki	2	Negeri	Ya	Ya	Ya	5	5	5	4	4	4	5	4	4	4	5	5	5	5	4	4	5	4	5	4	4	5	5	5	5	5
2020-09-20 19:13:40	Bali	Perempuan	2	Negeri	Ya	Ya	Ya	4	5	4	4	4	3	5	4	4	4	4	4	4	4	5	5	4	4	4	4	4	4	5	4	4	5
2020-09-20 19:26:33	Bali	Laki-laki	2	Negeri	Ya	Ya	Ya	3	3	3	3	2	3	3	3	4	3	3	3	3	3	3	3	3	3	3	3	3	4	3	2	3	3
2020-09-20 19:29:18	Bali	Laki-laki	2	Negeri	Tidak	Ya	Ya	5	4	3	5	4	4	5	4	5	3	4	5	4	4	5	5	4	5	5	4	4	5	4	5	5	4
2020-09-20 19:29:38	Bali	Laki-laki	2	Negeri	Ya	Ya	Ya	3	3	3	5	3	2	2	5	5	5	5	5	4	4	5	4	5	4	4	3	3	3	3	3	3	3
2020-09-20 19:33:39	Bali	Laki-laki	1	Swasta	Tidak	Ya	Ya	4	5	4	4	5	1	1	5	4	5	5	5	5	4	3	3	4	4	5	4	3	5	5	5	4	5
2020-09-20 19:37:55	Bali	Laki-laki	2	Negeri	Ya	Ya	Ya	4	4	4	4	4	4	5	4	4	4	4	4	4	4	4	4	4	5	4	4	4	4	4	4	4	4
2020-09-20 19:39:34	Bali	Laki-laki	1	Negeri	Tidak	Ya	Ya	4	4	4	4	2	4	4	4	4	4	4	4	4	3	4	4	4	4	4	3	4	4	4	3	4	4
2020-09-20 19:41:05	Bali	Perempuan	2	Negeri	Tidak	Ya	Ya	4	4	4	4	3	4	4	3	3	3	4	4	5	3	4	4	4	4	4	3	4	4	4	4	4	4
2020-09-20 19:42:19	Jambi	Perempuan	2	Negeri	Ya	Ya	Ya	5	5	5	5	5	5	5	5	5	5	5	5	5	5	5	5	5	5	5	5	5	5	5	5	5	5
2020-09-20 19:55:21	Bali	Perempuan	2	Negeri	Ya	Ya	Ya	5	5	4	5	5	5	5	5	5	5	5	5	5	5	5	5	5	5	5	5	5	5	5	5	5	5
2020-09-20 19:58:38	Bali	Laki-laki	2	Negeri	Ya	Ya	Ya	5	5	5	2	2	2	2	5	5	5	5	5	5	5	4	4	5	5	5	4	2	5	5	5	5	5
2020-09-20 20:11:03	Bali	Laki-laki	2	Swasta	Tidak	Ya	Ya	4	4	4	4	4	4	4	4	3	2	4	5	4	2	4	4	4	3	4	4	3	4	4	4	3	4
2020-09-20 20:18:12	Bali	Perempuan	2	Negeri	Ya	Ya	Ya	4	4	4	4	3	3	3	4	4	3	4	5	5	5	4	3	5	4	4	4	4	4	4	4	4	4
2020-09-20 21:24:45	Bali	Perempuan	2	Negeri	Ya	Ya	Ya	2	2	2	4	3	4	4	4	4	2	4	3	2	2	3	3	3	2	3	3	2	5	4	4	3	5
2020-09-20 21:33:00	Bali	Perempuan	2	Negeri	Ya	Ya	Ya	5	5	5	5	3	4	4	4	3	4	4	4	4	4	4	4	5	4	4	4	4	4	4	4	4	5
2020-09-20 22:07:22	Bali	Perempuan	1	Negeri	Tidak	Ya	Ya	5	5	4	5	4	3	4	5	5	5	5	4	5	5	5	5	5	5	5	5	5	5	5	5	5	5
2020-09-21 06:10:45	Bali	Laki-laki	2	Negeri	Tidak	Ya	Tidak	3	3	3	3	3	4	3	4	4	3	4	4	3	3	4	3	3	3	4	3	4	4	4	4	3	4
2020-09-21 06:28:49	Bali	Perempuan	2	Negeri	Tidak	Ya	Ya	4	4	5	4	4	3	4	4	5	4	5	5	4	4	4	4	4	4	4	4	4	4	4	4	4	4
2020-09-21 06:30:20	Bali	Laki-laki	2	Negeri	Ya	Ya	Ya	5	5	3	5	5	5	5	5	5	5	5	5	5	5	5	3	5	5	5	5	5	5	5	5	5	5
2020-09-21 07:07:38	Bali	Perempuan	2	Negeri	Tidak	Ya	Ya	4	4	3	3	4	4	4	4	4	3	4	4	4	4	4	3	4	3	3	3	3	4	4	4	4	4
2020-09-21 07:34:01	Bali	Perempuan	1	Negeri	Tidak	Ya	Ya	4	4	4	4	4	3	3	3	3	3	4	4	3	3	4	3	4	4	4	3	3	4	4	4	4	4
2020-09-21 07:39:42	Bali	Perempuan	2	Negeri	Tidak	Ya	Ya	3	3	3	3	3	3	3	3	3	3	3	3	2	3	3	3	2	3	3	2	2	3	2	3	3	3
2020-09-21 07:40:03	Bali	Laki-laki	2	Swasta	Tidak	Ya	Ya	3	3	3	4	4	4	4	4	4	3	3	3	4	3	3	3	4	3	3	3	3	4	4	4	4	3
2020-09-21 07:45:33	Bali	Perempuan	2	Negeri	Ya	Ya	Ya	5	5	4	4	5	4	5	4	5	4	5	5	5	5	5	5	5	5	5	5	5	5	5	5	5	5
2020-09-21 08:26:46	ACEH	Perempuan	2	Negeri	Ya	Ya	Ya	4	4	4	4	4	4	4	4	4	4	4	4	4	4	4	4	4	4	4	4	4	4	4	4	4	4
2020-09-21 09:52:00	Aceh	Perempuan	2	Negeri	Ya	Ya	Ya	3	3	3	3	3	3	4	3	3	4	3	3	2	2	3	3	3	3	3	3	3	3	5	5	5	5
2020-09-21 12:10:02	ACEH	Perempuan	1	Negeri	Tidak	Ya	Ya	1	1	1	1	1	1	1	1	1	1	1	1	1	1	1	1	1	1	1	1		5	5	5	5	5
2020-09-21 14:30:15	Bali	Laki-laki	2	Swasta	Ya	Ya	Ya	4	4	2	4	4	4	4	4	4	4	4	4	4	3	4	4	4	4	4	4	3	4	4	4	4	4
2020-09-21 14:31:22	BALI	Perempuan	2	Negeri	Ya	Ya	Ya	5	4	5	4	4	4	4	5	3	4	4	5	5	5	4	4	4	4	4	4	4	4	4	4	4	5
2020-09-21 19:02:25	Aceh	Perempuan	2	Negeri	Ya	Ya	Ya	4	4	4	4	4	4	4	4	4	4	4	4	2	2	4	4	4	4	4	4	4	5	5	4	4	4
2020-09-22 05:45:20	Bali	Laki-laki	2	Negeri	Tidak	Ya	Ya	4	4	3	4	4	4	4	3	3	4	4	4	4	4	4	3	4	4	4	3	3	4	4	4	4	4
2020-09-22 09:30:03	Lampung	Perempuan	1	Swasta	Tidak	Ya	Ya	4	4	3	4	3	2	2	4	5	5	4	5	4	3	4	4	5	3	3	3	3	4	4	4	4	3
2020-09-23 04:24:35	Bali	Perempuan	2	Negeri	Ya	Ya	Ya	4	5	4	4	4	3	5	4	4	4	4	4	4	4	5	5	4	4	4	4	4	4	5	4	4	5
2020-09-23 14:10:43	Aceh	Laki-laki	2	Negeri	Ya	Ya	Ya	4	4	3	4	3	3	4	4	3	2	4	4	4	5	3	4	4	5	5	4	4	3	3	2	2	3
2020-09-23 18:26:30	aceh	Perempuan	1	Negeri	Tidak	Ya	Ya	5	5	5	5	5	5	5	5	5	5	5	5	5	5	5	5	5	5	5	5	5	5	5	5	5	5
2020-09-23 19:22:19	aceh	Laki-laki	2	Negeri	Tidak	Tidak	Ya	2	4	5	3	3	2	4	3	2	5	4	3	4	3	4	5	4	3	2	4	3	2	3	3	3	3
2020-09-23 19:54:27	Jawa Tengah	Perempuan	2	Negeri	Tidak	Ya	Ya	4	5	4	4	4	4	4	4	4	4	4	4	5	4	4	4	4	4	4	4	3	5	5	3	4	4
2020-09-24 08:55:11	Aceh	Perempuan	2	Negeri	Ya	Ya	Ya	4	4	4	4	4	5	5	3	3	4	4	4	4	5	4	3	4	3	4	3	3	3	3	3	4	4
2020-09-24 09:48:52	Bali	Laki-laki	2	Negeri	Ya	Ya	Ya	5	3	4	5	3	4	4	3	3	1	3	3	4	3	3	2	3	3	4	3	3	3	3	3	2	3
2020-09-24 19:41:11	Jambi	Laki-laki	2	Negeri	Ya	Ya	Ya	5	5	5	5	3	2	3	5	5	5	5	5	5	5	5	5	5	5	5	5	5	5	5	5	5	5
2020-09-25 18:48:59	Bali	Perempuan	1	Negeri	Tidak	Ya	Ya	5	4	4	5	4	4	4	4	2	2	4	4	4	3	3	3	3	4	4	4	4	4	4	2	3	4
2020-09-29 11:51:10	Bali	Laki-laki	2	Swasta	Tidak	Ya	Ya	3	3	3	4	4	4	4	4	4	3	3	3	4	3	3	3	4	3	3	3	3	4	4	4	4	3
2020-09-29 21:26:20	Aceh	Perempuan	2	Negeri	Ya	Ya	Ya	3	4	4	4	5	3	3	4	4	4	4	4	5	4	5	3	5	4	4	4	3	4	4	4	4	4
2020-09-30 06:36:12	Bali	Perempuan	1	Negeri	Tidak	Ya	Ya	5	5	4	5	4	3	4	5	5	5	5	4	5	5	5	5	5	5	5	5	5	5	5	5	5	5
2020-10-01 07:59:14	Jambi	Laki-laki	2	Negeri	Ya	Ya	Ya	4	4	4	4	4	4	3	3	4	4	4	4	4	2	3	4	4	3	3	4	3	4	3	3	3	3
2020-10-05 10:34:51	Bali	Laki-laki	2	Negeri	Tidak	Ya	Tidak	3	4	4	4	3	4	4	3	3	4	4	4	3	2	3	3	3	3	4	3	3	3	3	3	3	4
2020-11-03 06:30:14	Sumatera Selatan	Laki-laki	2	Swasta	Tidak	Ya	Ya	4	4	4	4	4	5	4	4	4	4	4	4	4	4	4	5	5	4	4	4	4	5	5	5	5	5
2020-12-18 11:04:36	Bali	Laki-laki	2	Negeri	Tidak	Ya	Tidak	3	4	4	4	3	4	4	3	3	4	4	4	3	2	3	3	3	3	4	3	3	3	3	3	3	4
2021-01-01 21:02:06	BALI	Perempuan	2	Negeri	Tidak	Ya	Ya	4	4	3	4	3	3	4	5	4	5	5	5	3	3	4	4	4	3	4	4	3	5	5	5	4	5
2021-01-21 20:41:45	Jambi	Laki-laki	2	Swasta	Ya	Ya	Ya	5	5	4	5	4	4	5	3	3	4	5	4	5	5	4	5	5	4	4	5	3	5	5	2	4	4

## Sheet: Coded data
Province	Gender	Ex	School type	Certified	Smartphone use	Laptop use	MoA1	MoA2	MoA3	MoA4	MoA5	MoA6	MoA7	SA1	SA2	SA3	SA4	SA5	SA6	SA7	SA8	SA9	SA10	SA11	SA12	MA1	MA2	IU1	IU2	IU3	IU4	IU5
1	1	1	1	1	2	2	4	5	4	4	5	5	5	4	4	4	5	4	4	4	4	5	4		5	5	5	4	4	4	4	4
1	1	2	2	1	1	1	4	5	3	5	4	4	4	3	3	4	4	4	5	4	5	5	5	5	5	5	4	5	5	4	4	4
1	2	1	2	1	1	1	5	5	5	5	5	5	5	5	5	5	5	5	5	5	5	5	5	5	5	5	5	5	5	5	5	5
1	1	2	1	1	1	2	5	5	5	4	3	5	5	5	5	5	5	5	5	3	5	5	5	5	5	5	5	5	5	5	5	5
1	1	2	2	1	1	1	5	5	5	5	5	5	5	5	5	5	5	5	5	5	5	5	5	5	5	5	5	5	5	5	5	5
1	2	1	2	1	1	1	5	4	4	5	5	4	5	4	5	3	5	5	5	4	5	5	5	4	4	3	3	5	5	4	4	3
1	2	1	1	1	1	1	5	5	5	5	5	5	5	5	5	5	5	5	5	1	5	5	5	5	5	5	5	5	5	5	5	5
1	2	2	1	1	1	1	4	3	2	4	3	3	3	2	3	1	3	2	3	3	3	4	2	3	4	2	2	4	3	3	2	2
1	2	2	2	1	1	1	5	5	5	5	5	5	5	5	5	5	5	5	5	5	5	5	5	5	5	5	5	5	5	5	5	5
1	1	2	2	1	1	1	4	3	3	5	4	4	4	5	5	3	5	4	5	5	4	4	4	4	5	4	4	5	5	4	4	5
1	2	1	2	1	1	1	2	2	1	2	3	4	4	4	4	2	2	4	4	3	4	4	4	2	2	3	3	5	5	5	5	4
1	2	2	1	1	1	1	4	4	4	4	4	4	4	4	4	4	4	4	5	4	3	4	5	4	4	4	4	4	4	4	4	4
1	2	1	2	1	1	1	4	4	3	3	3	3	4	3	3	3	4	4	4	4	4	4	4	5	4	5	3	3	4	3	3	3
1	2	2	2	1	1	1	5	5	3	3	4	4	4	4	4	3	4	4	4	3	3	3	3	4	4	4	4	5	5	5	5	5
1	2	2	2	1	1	1	4	4	4	4	4	4	4	4	4	4	4	4	5	5	4	4	4	4	4	4	4	4	4	4	4	4
1	2	2	2	1	1	1	4	3	3	4	4	2	3	3	4	3	4	4	5	4	3	3	4	4	4	3	3	4	4	3	3	4
1	1	2	1	1	1	1	5	5	5	5	5	5	5	4	3	4	4	3	5	5	5	5	5	5	5	5	5	5	5	5	5	5
1	1	1	2	1	1	1	5	5	5	5	5	5	5	5	5	5	5	5	5	3	5	5	5	5	5	5	5	5	5	5	5	5
1	1	2	1	1	1	1	4	4	4	5	3	3	3	5	5	5	5	5	5	5	5	5	5	5	5	5	5	5	5	4	4	5
1	1	2	1	1	1	1	4	5	4	4	4	1	2	4	4	5	5	4	5	5	4	4	4	4	4	3	4	4	4	5	5	4
1	1	2	2	1	1	1	4	4	2	4	5	3	3	5	4	4	4	5	3	2	4	4	3	3	3	3	3	4	2	2	2	3
1	2	2	1	1	1	1	5	5	5	5	5	5	5	4	5	5	5	5	5	5	4	4	4	5	5	4	4	4	4	4	4	4
1	2	2	2	1	1	1	5	3	5	5	3	2	2	5	5	5	5	5	5	4	4	4	4	5	5	3	3	5	5	4	4	5
1	2	2	1	1	1	1	3	3	2	3	3	3	3	3	3	3	5	5	3	4	4	4	4	3	3	3	3	4	4	4	4	5
1	2	1	2	1	1	1	4	4	4	4	4	4	4	4	4	4	4	4	4	3	4	4	4	4	4	3	4	4	4	4	4	4
1	2	1	2	1	1	1	5	5	4	4	4	4	4	4	4	3	4	4	5	4	4	4	4	4	4	4	3	4	4	4	3	4
1	2	2	2	1	1	1	4	3	3	4	4	4	3	4	4	4	4	4	5	4	4	4	4	4	4	5	4	4	4	3	4	4
1	2	2	1	1	1	1	4	3	3	4	3	4	3	3	3	3	4	4	5	5	3	3	4	3	4	3	3	3	4	2	3	3
1	2	2	1	1	1	2	4	4	4	4	4	4	4	4	4	4	4	4	4	4	4	4	4	4	4	5	5	4	4	5	4	4
1	2	1	1	1	1	2	4	4	3	4	5	4	4	3	5	3	4	5	5	4	4	4	4	4	4	4	4	4	4	4	4	4
1	2	2	1	1	1	1	5	5	4	4	4	4	5	4	5	4	5	5	4	4	5	4	4	3	4	3	3	4	3	4	3	4
1	2	2	1	1	1	1	4	4	3	4	3	5	5	5	5	3	3	5	5	5	4	4	5	5	4	3	3	4	4	3	3	5
1	1	1	2	1	1	1	5	5	5	5	5	5	5	5	5	5	5	5	5	3	5	5	5	5	5	5	5	5	5	5	5	5
1	2	2	1	1	1	1	5	5	3	3	5	5	5	3	5	5	5	5	3	5	3	3	5	3	5	5	5	5	3	3	3	5
1	2	2	1	1	1	1	4	4	4	4	4	4	5	3	3	3	3	3	4	4	3	3	3	4	4	4	4	5	5	4	4	4
1	2	1	2	1	1	1	5	5	3	5	3	4	5	3	5	4			5	3	3	5	3	5	5	5	5	5	4	4	4	4
1	2	2	1	1	1	1	5	5	5	5	5	5	5	5	5	4	5	5	5	3	4	4	4	4	4	3	3	4	4	3	4	4
1	2	2	1	1	1	1	5	5	5	5	5	5	5	4	4	3	3	4	4	4	4	4	4	4	5	4	4	4	4	4	4	5
1	1	2	1	1	1	1	3	1	2	3	3	2	4	4	3	2	2	3	5	4	3	4	5	3	4	4	3	4	5	4	3	4
1	1	2	1	1	1	1	4	4	3	4	4	4	4	4	4	3	4	4	3	3	4	4	4	3	4	4	3	4	4	3	3	4
1	2	2	2	1	1	1	4	5	4	5	4	2	2	4	4	2	4	4	4	4	4	4	4	4	4	4	4	5	5	3	4	5
1	2	2	1	1	1	1	5	5	5	5	3	5	5	5	4	3	3	3	4	4	4	3	5	3	5	5	3	4	3	4	4	3
1	2	1	2	1	1	1	3	3	1	4	3	3	3	5	5	3	4	3	4	3	3	3	3	3	4	3	3	4	3	3	3	4
1	2	2	2	1	1	1	4	4	3	4	4	4	3	4	4	4	4	4	4	3	4	3	4	4	4	4	4	4	4	3	3	4
1	2	2	1	1	1	1	4	4	3	3	4	3	3	4	3	3	3	3	5	4	3	3	3	3	4	3	3	5	5	4	3	4
1	2	1	2	1	1	1	3	4	3	4	4	4	5	5	3	4	4	5	4	2	4	3	5	4	4	5	4	5	4	2	3	4
1	1	2	2	1	1	1	4	3	3	4	5	3	4	5	5	5	5	5	5	5	5	4	5	5	4	4	4	4	4	4	4	4
1	1	2	2	1	1	1	3	3	3	4	4	4	4	4	4	4	4	4	5	3	4	4	4	4	4	4	4	5	5	5	5	5
1	2	2	1	1	1	1	3	4	3	3	3	3	3	3	3	3	3	3	3	4	4	4	4	4	4	5	5	5	5	5	4	5
1	2	1	2	1	1	1	4	4	2	5	3	3	2	5	5	5	5	5	5	4	5	3	5	4	4	3	4	5	5	5	5	5
1	2	2	1	1	1	1	4	4	3	4	3	2	4	3	4	3	4	4	5	5	4	4	4	4	4	4	3	5	5	5	5	4
1	1	1	1	1	1	1	2	3	3	2	2	2	3	1	3	4	4	4	4	3	3	3	4	3	4	4	3	3	3	3	3	3
1	1	2	1	1	1	1	4	4	2	3	3	2	1	4	4	3	4	4	5	4	4	4	4	4	4	4	4	4	4	2	4	4
1	2	2	1	1	1	1	5	5	4	5	5	3	5	3	5	5	5	5	5	3	5	5	5	5	5	4	4	5	5	3	3	5
1	1	2	2	1	1	1	3	3	3	3	3	3	3	3	3	3	3	3	3	3	3	3	3	3	3	3	3	3	3	3	3	3
1	2	1	2	1	1	2	5	4	3	4	4	3	3	3	3	2	3	3	4	4	3	3	3	3	3	3	3	5	5	5	5	5
1	1	2	2	1	1	1	5	4	4	4	5	4	4	5	5	5	5	5	5	3	5	5	5	5	5	5	5	4	5	4	4	4
1	2	2	1	1	1	1	2	2	2	4	4	4	4	4	4	3	4	4	5	4	2	3	3	3	4	3	2	4	4	3	3	4
1	2	2	1	1	1	1	5	5	4	5	5	5	5	4	5	3	5	5	5	3	4	3	5	4		4	4	5	5	4	4	5
1	2	1	2	1	1	1	4	5	5	5	4	4	5	4	3	3	4	4	4	4	3	4	3	3	4	3	4	4	4	4	3	4
1	2	2	2	1	1	1	4	4	3	4	3	3	3	2	2	2	4	4	5	5	5	4	4	4	3	3	3	4	2	2	2	1
1	2	2	1	1	1	1	4	4	4	4	3	3	4	4	4	3	4	4	5	5	5	5	5	4	4	4	3	4	4	4	4	4
1	2	1	2	1	1	1	3	3	3	3	3	5	5	5	5	3	5	5	5	3	5	5	4	3	5	3	4	5	5	5	5	5
1	1	2	1	1	1	1	5	4	4	4	5	3	4	4	4	3	4	4	5	5	4	4	3	4	4	4	4	5	4	4	4	4
1	2	1	1	1	1	1	5	5	5	5	5	5	5	5	5	5	5	5	5	4	5	5	5	5	5	5	5	5	5	5	5	5
1	2	2	1	1	1	1	4	4	3	4	4	4	4	4	4	4	4	4	5	4	4	4	4	4	4	4	5	5	5	5	5	5
1	1	2	2	1	1	1	4	3	3	3	3	3	3	3	3	3	3	3	3	3	3	3	3	3	3	3	3	4	4	4	4	4
1	2	1	2	1	1	1	4	4	5	5	3	4	4	5	5	4	5	5	4	3	3	3	4	4	5	4	4	3	3	3	3	3
1	2	2	1	1	1	1	5	5	5	5	4	5	3	4	4	5	4	5	5	4	3	4	3	4	5	4	3	5	5	4	4	4
1	2	2	2	1	1	1	4	4	4	4	4	3	4	3	3	3	4	4	5	3	4	4	3	4	4	4	2	4	3	3	3	4
1	2	1	2	1	1	1	5	5	4	4	4	5	5	4	4	5	5	5	5	4	4	4	4	4	5	5	5	5	4	4	5	5
1	1	2	1	1	1	1	5	5	4	5	4	5	5	4	3	4	4	4	4	3	3	4	4	4	4	4	4	4	4	4	3	3
1	1	2	1	1	1	1	3	3	2	3	4	3	3	2	3	3	3	3	2	1	4	4	3	3	3	3	3	3	3	3	3	3
1	2	2	2	1	1	1	5	5	4	4	4	4	4	5	5	5	5	5	5	5	5	5	5	5	5	5	5	5	5	5	5	5
1	1	2	2	1	2	1	4	4	4	4	4	4	4	3	4	4	4	4	4	5	4	3	4	4	4	4	4	4	4	4	4	4
1	1	2	1	1	1	1	4	4	4	4	4	4	4	4	4	4	4	4	5	5	4	4	4	4	4	5	5	5	5	5	5	5
1	2	2	1	1	1	1	4	4	4	4	4	4	4	4	4	4	4	4	4	4	3	3	4	4	4	4	4	4	3	3	3	3
1	2	2	1	1	1	1	3	3	4	4	4	4	4	3	3	3	3	3	5	5	3	3	3	3	4	3	3	3	3	3	3	3
1	2	2	1	1	1	1	4	4	3	4	2	4	2	4	4	3	4	4	4	2	4	4	4	4	4	4	4	4	4	4	4	4
1	2	2	1	1	1	1	5	5	3	5	5	5	4	4	5	5	5	5	4	3	4	3	5	5	5	5	4	5	5	4	4	5
1	2	1	1	1	1	1	5	5	5	5	3	4	4	5	5	3	5	5	4	3	5	5	5	5	5	4	4	5	4	3	3	5
1	1	1	1	1	1	1	4	4	2	3	2	4	4	3	2	5	5	5	2	1	3	3	4	3	3	4	4	3	3	4	3	4
1	1	1	2	1	1	1	4	3	4	5	5	4	5	4	5	3	5	5	4	3	4	3	4	5	5	4	4	5	5	5	5	5
1	2	2	1	1	1	1	4	3	5	5	5	4	3	4	4	3	3	4	4	2	3	4	4	3	4	4	3	5	3	5	3	4
1	2	2	1	1	1	1	4	3	5	5	5	4	3	4	4	3	3	4	4	2	3	4	4	3	4	4	3	5	3	5	3	4
1	2	1	2	1	1	1	5	5	2	3	4	4	4	5	5	4	3	4	4	2	4	4	4	3	3	3	3	4	4	4	4	4
1	2	2	1	1	1	1	4	3	5	5	5	4	3	4	4	3	3	4	4	2	3	4	4	3	4	4	3	5	3	5	3	4
1	2	2	1	1	1	1	5	5	5	5	5	5	5	4	4	3	5	5	4	4	5	5	5	5	5	5	5	5	5	5	5	5
1	1	2	2	1	1	1	4	4	4	4	4	4	4	5	5	5	5	5	5	5	5	5	5	5	5	4	4	5	4	4	4	4
1	2	2	1	1	1	1													4	3	3	2	3	2	4	2	2	4	4	2	1	3
1	2	2	1	1	1	1	4	4	4	4	4	4	3	4	4	4	4	4	4	4	4	4	4	4	4	4	4	3	3	4	4	3
1	2	2	1	1	1	1	5	5	5	5	5	5	5	5	5	5	5	5	5	5	5	5	5	5	5	5	5	5	5	5	5	5
1	2	2	2	1	1	1	5	5	5	5	5	5	5	4	4	5	5	3	4	3	3	3	5	5	5	4	4	5	5	4	5	5
1	1	2	1	1	1	1	4	5	3	3	3	5	4	5	5	4	4	5	4	3	4	4	4	3	4	4	3	5	4	4	3	3
1	1	2	1	1	2	1	5	5	5	5	5	5	5	5	5	4	5	5	4	3	4	5	4	5	5	5	3	4	5	3	3	5
1	2	2	1	1	1	1	4	3	3	4	3	4	3	4	4	3	4	4	4	3	3	3	3	3	4	3	3	4	4	3	4	4
1	1	2	1	1	1	1	3	5	5	5	5	5	5	5	5	5	5	5	5	5	5	5	5	5	5	5	5	5	5	5	5	5
1	2	2	1	1	1	1	4	5	4	4	4	4	4	3	3	4	4	4	5	4	4	3	4	4	4	4	4	5	4	3	4	4
1	2	2	1	1	1	1	4	4	4	4	4	4	4	4	4	4	4	4	5	4	4	4	4	4	4	4	4	5	5	5	5	5
1	1	2	1	1	1	1	3	4	4	5	3	4	4	3	3	3	5	5	4	4	4	4	4	3	3	3	3	5	4	3	3	5
1	2	2	1	1	1	1	4	4	3	4	4	4	5	3	5	3	4	5	5	3	4	4	4	4	4	4	4	5	4	4	3	4
1	2	1	2	1	1	1	4	5	4	4	3	4	4	3	4	4	5	5	4	4	5	4	5	4	4	4	4	5	4	3	4	5
1	1	2	1	1	1	1	5	5	5	5	5	5	5	5	5	5	5	5	5	5	5	5	5	5	5	5	5	5	5	5	5	5
1	2	2	1	1	1	1	5	5	4	4	4	5	5	5	5	4	4	4		5	4	4	4	5	5	5	5	5	5	4	4	5
1	1	2	1	1	1	1	4	4	4	5	4	4	4	4	3	4	4	4	4	4	4	4	3	4	4	4	4	3	3	4	4	3
1	1	2	2	1	1	1	4	4	3	4	4	4	4	4	4	3	4	4	4	4	4	4	4	4	4	4	3	4	4	4	4	4
1	2	2	1	1	1	1	5	5	5	5	3	5	5	5	5	5	5	5	5	3	3	4	2	4	5	3	3	5	4	3	3	3
1	1	2	1	1	1	1	5	5	5	5	5	5	5	5	5	5	5	5	5	1	5	5	5	5	5	5	5	5	5	5	5	5
1	2	2	1	1	2	1	5	5	5	5	4	5	4	4	4	4	4	4	5	5	4	5	5	5	5	5	5	5	5		5	5
1	1	1	2	1	1	2	3	1	1	3	3	3	3	4	5	1	3	3	4	3	2	1	4	4	5	3	3	4	4	4	3	5
1	1	2	1	1	1	1	5	5	5	5	5	5	5	3	4	5	5	5	5	5	5	5	5	5	5	5	5	5	5	5	5	5
1	2	2	1	1	2	1	4	5	5	5	5	5	5	4	4	4	4	4	4	4	4	4	4	4	4	4	4	5	5	4	4	4
1	2	2	2	1	1	1	4	4	4	4	2	4	4		2	3	3	4	4	3	4	4	4	4	3	2	4	4	4	4	3	3
1	1	2	1	1	1	1	4	4	4	4	4	4	5	4	4	4	5	5	5	3	5	4	5	4	4	3	4	4	5	3	3	4
1	2	1	1	1	1	1	1	3	3	4	4	3	4	4	3	4	3	4	4	4	3	4	4	3	3	3	3	3	2	3	3	5
1	2	2	1	1	1	1	5	4	4	4	4	4	5	4	4	3	4	4	5	5	4	4	4	4	5	4	3	5	5	5	4	5
1	2	2	1	1	1	1	4	4	4	4	3	3	3	3	3	3	3	4	3	3	4	4	4	3	5	3	3	4	4	4	4	4
1	2	2	1	1	1	1	4	4	3	3	4	4	3	4	3	3	3	4	3	4	3	2	3	4	2	3	3	4	4	4	4	4
1	2	2	1	1	1	1	5	5	5	5	5	5	5	5	5	5	5	5	5	5	5	5	5	5	5	5	5	5	5	5	5	5
1	1	2	2	1	1	1	5	4	4	4	4	5	4	4	4	4	4	4	5	5	4	4	4	4	4	4	4	5	4	4	4	4
1	2	2	1	1	1	1	4	5	4	5	3	5	4	3	3	2	3	3	5	5	4	3	3	4	5	3	3	3	3	3	3	3
1	2	1	2	1	1	1	3	3	2	3	3	3	3	3	5	1	2	1	2	3	3	3	1	2	3	2	1	5	4	2	3	5
1	2	2	1	1	1	1	5	5	3	4	4	5	5	3	4	4	4	5	5	3	4	4	4	5	5	4	4	5	5	3	3	4
1	2	2	1	1	2	1	4	5	4	5	4	5	4	4	4	4	4	4	4	4	4	4	4	5	5	5	5	5	5	5	5	5
1	2	2	1	1	1	1	5	5	5	5	5	5	5	5	4	4	5	5	5	5	5	4	4	4	4	4	4	5	5	5	5	5
1	2	2	1	1	2	1	5	5	5	5	5	5	5	3	3	3	5	4	4	4	4	4	4	4	4	4	4	4	4	2	4	4
1	2	2	1	1	1	1		5	4	4	4	4	4	4	4	3	4	4	4	4	3	3	4	4	4	3	4	5	5	4	5	5
1	1	2	1	1	1	1	5	5	5	5	5	5	5	4	4	4	4	4	4	3	5	5	5	5	5	5	5	5	5	5	5	5
1	2	2	1	1	1	1	4	5	3	5	3	4	5	3	5	5	5	5	4	4	4	4	4	4	5	4	4	5	5	3	3	4
1	2	1	2	1	1	1	5	5	4	4	4	4	4	4	4	4	4	5	4	4	4	4	4	5	5	4	3	5	5	5	5	5
1	1	1	1	1	1	1	5	5	5	5	5	5	5	5	5	5	5	5	5	3	5	5	5	5	5	4	4	5	5	5	4	4
1	2	2	1	1	1	1	4	4	2	4	2	2	2	4	2	2	4	2	4	3	4	4	4	4	4	4	4	4	4	3	4	3
1	1	2	1	1	1	1	5	5	5	5	5	5	5	5	5	5	5	5	5	4	5	5	5	4	5	5	5	4	4	4	3	3
1	1	2	2	1	1	1	5	5	3	4	4	5	5	5	2	3	5	4	5	4	3	3	4	4	3	5	4	4	4	5	4	5
1	1	2	2	1	1	1	4	5	3	3	3	4	3	4	4	3	4	4	3	2	3	3	4	4	3	3	2	2	3	2	2	2
1	2	2	2	1	1	1	5	5	5	5	5	5	5	5	4	4	5	4	5	5	5	5	5	5	5	5	5	5	5	5	5	5
1	2	2	2	1	1	1	4	4	3	3	4	4	3	4	3	3	3	3	4	4	3	2	3	3	3	3	2	3	3	3	3	3
1	2	2	1	1	1	1	4	4	3	5	3	3	3	4	4	4	4	4	5	4	4	4	4	4	4	4	4	4	4	4	3	4
1	2	2	1	1	1	1	5	5	5	5	4	4	2	5	5	5	5	5	5	2	5	5	5	5	5	4	5	4	5	4	5	5
1	2	2	1	1	1	1	4	4	3	4	4	4	4	4	4	3	4	4	4	4	4	4	4	3	4	4	4	4	4	4	4	4
1	2	2	2	1	1	2	4	4	4	4	3	3	4	4	3	4	4	4	4	4	4	3	4	4	4	4	3	4	4	4	4	4
1	1	2	1	1	1	1	5	5	4	5	5	5	5	4	4	4	4	5	4	4	3	4	4	4	4	4	3	4	4	4	4	4
1	2	2	2	1	1	1	4	4	4	5	5	4	4	4	4	4	4	4	5	4	2	2	2	4	4	4	4	4	4	4	4	3
1	1	1	1	1	1	1	1	1	2	1	1	2	2	2	2	2	2	2	5	5	2	2	2	4	5	4	4	5	5	4	4	5
1	2	2	1	1	1	1	3	3	4	4	4	5	4	4	5	4	4	4	3	4	4	4	4	4	4	4	4	4	4	4	4	3
1	1	2	1	1	1	1	5	5	5	5	4	4	4	5	4	4	4	5	5	5	5	4	5	5	5	5	5	5	5	4	4	5
1	2	1	1	1	1	1	5	4	3	4	3	4	5	4	4	3	4	5	4	3	4	5	5	4	4	3	3	5	5	4	5	5
1	1	1	1	1	1	1	5	5	5	5	5	4	5	5	5	5	5	5	5	5	5	4	5	5	5	5	5	5	5	4	4	4
1	2	2	1	1	1	1	4	5	4	4	4	4	4	3	4	3	5	5	5	5	4	5	4	5	5	4	5	5	5	4	5	5
1	1	2	1	1	2	1	4	4	4	4	5	4	5	3	3	3	3	4	4	5	3	4	4	3	4	4	4	4	4	4	4	5
1	2	2	1	1	1	1	3	2	1	3	1	5	5	2	4	2	3	3	5	5	4	4	4	2	5	1	3	5	5	5	5	5
1	2	2	1	1	1	1	4	4	4	4	4	4	4	4	4	4	4	4	4	4	4	4	4	4	4	4	4	4	4	3	4	4
1	2	2	2	1	1	1	4	5	4	4	4	4	4	4	4	4	4	4	5	5	4	4	5	5	5	4	4	4	2	2	3	5
1	1	1	1	1	1	1	3	3	4	4	3	3	4	3	3	3	4	4	4	4	4	4	4	3	4	3	3	4	3	4	3	4
1	2	2	1	1	1	1	4	4	4	4	4	4	4	3	3	3	3	3	5	4	4	3	4	4	4	4	4	5	5	4	4	5
1	1	1	1	1	1	1	5	4	5	4	4	4	4	4	4	5	5	4	4	3	4	4	4	5	4	4	4	5	4	4	4	5
1	2	1	1	1	1	2	3	3	3	3	4	4	4	5	5	5	5	5	4	3	5	5	5	5	5	5	5	5	5	5	5	5
1	1	1	1	1	1	1	5	4	3	5	5	5	5	5	5	5	5	5	4	2	5	5	5	5	5	5	5	5	5	5	5	5
1	1	2	1	1	1	1	5	5	3	5	4	4	3	4	5	4	4	4	4	3	3	4	4	4	4	4	3	4	3	3	3	3
1	1	2	1	1	1	1	5	5	3	5	4	4	3	4	5	4	4	4	4	3	3	4	4	4	4	4	3	4	3	3	3	3
1	1	2	1	1	1	1	5	5	3	5	4	4	3	4	5	4	4	4	4	3	3	4	4	4	4	4	3	4	3	3	3	3
1	1	1	1	1	1	1	4	4	4	4	4	4	4	4	4	4	4	4	5	3	4	4	4	4	4	4	4	4	4	4	4	4
1	2	2	1	1	1	1	4	4	4	4	4	4	4	4	4	4	4	4	5	5	4	4	4	4	4	4	4	4	4	4	4	4
1	1	1	1	1	1	1	3	3	3	3	3	3	3	4	4	3	4	4	3	3	3	3	3	3	3	3	3	4	3	3	3	3
1	2	2	1	1	1	1	4	2	1	2	1	2	2	3	3	3	3	3	2	3	2	3	4	4	4	4	1	2	2	2	2	2
1	2	2	1	1	1	1	4	4	2	3	2	3	3	3	3	2	3	3	5	5	2	3	3	2	3	2	2	4	5	4	5	4
1	2	1	2	1	1	1	5	5	5	5	1	3	5	5	5	5	5	5	5	5	5	5	5	5	5	5	5	5	5	3	3	3
1	1	2	1	1	1	1	3	4	5	1	1	3	3	4	4	5	5	5	4	2	5	5	5	5	5	2	2	5	5	5	4	4
1	2	2	1	1	1	1	5	5	5	5	5	1	1	5	5	5	5	5	5	5	5	5	5	5	5	5	5	5	5	5	5	5
1	2	1	2	1	1	1	4	3	2	5	4	3	4	4	4	3	3	3	3	5	3	5	3	2	5	2	4	4	3	2	3	3
1	2	2	2	1	2	1	4	2	2	4	3	3	3	2	2	2	2	4	4	2	2	2	4	2	4	2	2	4	4	1	1	2
1	2	1	2	1	1	1	4	5	3	4	4	4		3	3	3	3	3	4	3	3	4	3	4	4	3	4	4	4	3	3	3
1	1	2	1	1	1	1	5	5	1	5	5	1	5	5	5		5	5	4	4	5	5	5	5	5	5	5	5	5	5	5	5
1	2	2	1	1	1	1	5	5	4	4	5	5	5	4	4	4	4	5	5	4	4	4	4	4	5	4	3	4	4	4	4	4
1	2	2	1	1	1	1	4	4	4	4	4	3	4	3	3	3	4	4	4	3	4	3	4	4	4	4	3	4	4	3	3	4
1	2	2	1	1	1	1	5	5	5	5	4	4	5	5	5	4	4	5	5	5	4	4	5	5	5	5	4	5	5	4	5	5
1	2	2	1	1	1	1	4	4	4	4	4	4	4	4	4	4	4	4	5	5	3	3	5	3	4	3	3	3	4	3	4	4
1	2	2	1	1	1	1	4	5	5	5	5	5	4	5	5	4	4	5	5	5	5	5	4	5	5	5	5	5	5	5	5	5
1	2	2	1	1	1	1	5	5	5	4	4	4	4	5	5	4	5	5	5	5	4	4	4	4	4	4	4	5	4	4	4	4
1	1	2	2	1	1	1	5	5	2	5	5	5	5	3	4	5	5	4	5	3	3	4	4	4	5	4	4	4	5	5	4	5
1	2	1	1	1	1	1	4	5	3	3	4	4	3	5	5	4	4	5	4	4	4	4	5	4	4	4	4	5	5	5	5	5
1	2	2	1	1	1	1	5	5	5	5	5	5	5	5	5	5	5	5	5	5	5	5	5	5	5	5	5	5	5	5	5	5
1	2	2	1	1	1	1	5	5	5	5	4	5	5	4	3	2	4	3	5	5	4	3	4	4	4	4	4	5	5	5	5	5
1	2	1	1	1	1	1	4	4	4	4	4	4	4	4	4	4	4	4	4	4	4	4	4	4	4	4	4	4	4	4	4	4
1	1	1	1	1	1	2	1	2	3	4	5	5	5	4	5	5	5	5	5	4	4	4	4	3	4	4	4	5	5	5	5	5
1	1	2	1	1	1	1	4	2	2	3	3	3	3	4	4	4	4	4	5	5	4	3	4	2	3	4	3	4	4	3	3	5
1	2	1	1	1	1	1	4	4	4	3	3	3	3	3	3	3	3	3	5	4	4	4	3	3	3	3	4	5	5	5	4	3
1	2	2	1	1	1	2	4	4	4		3	4	4	3	3	3	3	3	2	5	1	3	3	3	4	3	3	5	5	2	3	5
1	2	2	1	1	1	1	5	5	4	4	4	4	4	4	5	4	4	5	4	4	4	4	4	4	4	4	4	4	4	4	4	5
1	1	2	1	1	1	1	4	3	2	3	3	4	4	4	4	4	4	4	4	4	3	3	3	4	4	4	4	4	4	4	4	4
1	2	2	1	1	1	1	4	4	4	5	4	4	4	4	4	4	4	4	4	4	5	4	4	4	5	4	3	5	5	4	5	2
1	1	2	2	1	1	1	5	5	4	5	5	4	4	3	4		5	4	4	4	4	4	4	4	4	5	3			5	4	5
1	1	2	2	1	1	2	4	4	4	4	4	4	4	3	3	4	4	4	4	3	2	4	4	4	4	4	4	3	4	3	4	4
1	1	2	1	1	1	1	5	4	2	5	4	4	5	5	5	4	4	5	5	3	4	3	4	4	3	3	3	4	4	3	4	5
1	1	2	2	1	1	2	4	4	4	4	4	4	4	3	3	4	4	4	4	3	2	4	4	4	4	4	4	3	4	3	4	4
1	2	2	1	1	1	1	5	5	4	4	4	4	4	4	4	4	5	5	5	5	4	4	4	4	4	4	4	4	4	4	4	4
1	1	1	2	1	1	1	4	4	1	2	1	2	4	4	4	4	5	5	2	1	4	4	4	4	2	2	2	4	4	4	4	4
1	1	2	1	1	1	1	2	2	2	2	2	2	2	2	2	3	2	2	2	2	3	2	2	2	2	2	2	5	5	5	5	5
1	1	2	1	1	1	1	4	5	3	3	3	3	3	4	4	3	5	5	5	3	5	3	5	4	4	3	3	4	5	3	3	5
1	2	2	2	1	1	1	4	4	3	4	3	5	1	5	5	3	5	5	5	5	3	3	3	3	4	3	4	5	5	3	4	5
1	1	2	1	1	1	1	4	4	4	4	4	4	4	4	4	4	4	4	5	2	4	4	4	4	4	4	4	5	5	5	5	5
1	2	2	1	1	1	1	5	5	5	5	5	5	5	4	5	4	5	5	5	5	4	5	5	5	5	4	4	5	5	5	5	5
1	2	2	1	1	1	1	5	5	5	5	5	5	5	4	5	4	5	5	5	5	4	5	5	5	5	4	4	5	5	5	5	5
1	1	1	1	1	1	1	4	4	4	4	3	4	3	5	5	3	4	5	5	2	3	3	5	4	5	3	3	4	5	2	3	5
1	1	2	1	1	1	1	4	4	3	3	2	2	2	3	3	3	3	3	4	4	3	2	3	4	3	3	3	4	4	3	4	4
1	1	2	1	1	1	1	5	5	3	5	4	4	5	3	5	5	4	5	5	3	3	3	5	5	5	4	4	5	5	5	5	5
1	1	2	1	1	1	1	1	2	2	2	2	2	2	1	1	1	1	2	1	1	1	1	2	1	1	1	1	1	1	1	1	1
1	1	2	1	1	1	1	4	3	3	3	4	3	3	3	3	3	3	3	3	3	3	3	3	3	4	4	4	4	4	5	5	5
1	1	2	2	1	1	2	5	5	5	5	5	5	5	5	5	5	5	5	5	5	3	3	3	5	5	3	3	5	5	3	3	5
1	2	2	1	1	1	1	5	5	5	5	5	4	5	3	4	4	4	4	4	3	4	3	5	3	4	4	3	5	5	3	4	5
1	1	2	1	1	1	1	5	4	3	5	4	4	4	4	4	3	3	4	4	4	4	4	4	4	4	4	4	4	4	4	3	5
1	1	1	1	1	1	1	3		4	3		3	3	4		3	3	3	3	3	3		3	3		3	3	4		4	4	4
1	2	2	2	1	1	1	3	4	5	2	3	3	2	5	5	4	5	5	5	5	3	4	5	4	5	2	4	5	4	2	5	5
1	2	2	1	1	1	1	4	4	4	4	3	4	4	3	4	3	4	5	5	5	4	4	4	4	4	4	4	4	4	4	4	4
1	1	2	1	1	1	1	4	3	2	3	3	4	3	5	5	4	3	4	4	3	4	3	5	3	3	2	3	4	3	3	1	3
1	1	2	1	1	2	1	4	4	3	5	4	5	5	2	2	2	2	2	4	4	2	2	3	2	4	4	3	4	4	1	2	4
1	2	2	1	1	1	1	5	5	4	4	4	5	5	4	5	4	4	4	4	5	4	4	4	5	5	5	5	4	4	3	4	5
1	1	2	1	1	1	1	4	4	4	3	4	2	3	4	4	4	4	4	5	5	3	4	3	3	4	4	2	4	5	4	4	5
1	2	2	2	1	1	1	4	4	2	4	2	4	4	4	4	3	4	4	4	3	2	4	4	4	4	4	4	4	4	2	4	4
1	1	1	2	1	1	1	4	5	5	4	4	4	4	5	5	4	4	4	4	3	4	4	5	5	4	4	4	4	4	4	4	4
1	1	1	2	1	1	1	4	4	4	4	5	5	4	4	4	5	4	4	5	1	4	4	4	5	4	4	4	5	5	5	5	5
1	2	2	1	1	1	1	5	5	5	4	5	5	5	5	5	5	5	5	5	4	5	5	5	5	5	5	5	5	5	5	5	5
1	1	1	2	1	1	1	4	4	3	4	4	4	4	5	5	5	5	5	5	2	5	5	5	3	4	4	2	3	4	3	4	5
1	2	1	2	1	1	1	5	5	4	4	4	2	4	4	4	5	5	5	5	2	4	4	4	4	4	4	4	4	4	4	4	4
1	2	2	1	1	1	1	3	4	3	3	3	4	4	4	3	3	4	4	4	4	3	3	4	3	4	3	3	4	3	3	4	4
1	2	1	2	1	1	1	5	3	3	3	3	4	3	5	5	3	5	4	5	5	3	5	3	4	4	3	3	3	3	3	3	5
1	2	2	1	1	1	1	5	5	5	4	3	3	4	4	4	4	4	5	5	5	4	4	4	4	4	4	4	5	5	4	5	4
1	2	2	1	1	1	1	4	4	4	3	4	4	4	5	5	4	4	5	3	3	3	5	5	5	5	4	4	4	4	5	3	4
1	2	1	2	1	1	1	5	5	5	5	5	4	4	3	2		3	5	5	2	5	5	5	5	5	5	5	5	4	4	5	4
1	2	2	1	1	1	1	4	4	3	5	4	3	3	2	3	3	4	3	3	4	3	3	4	3	4	3	4	4	4	4	4	4
1	2	2	1	1	1	1	4	4	4	5	4	4	4	4	4	4	4	5	5	4	4	4	4	3	4	4	3	4	3	3	4	3
1	2	2	1	1	1	1	4	4	4	4	4	4	4	4	3	3	4	4	4	4	3	3	4	4	4	3	4	5	5	4	4	5
1	2	2	2	1	1	1	5	5	5	5	5	5	4	5	5	3	3	5	5	3	3	4	4	5	5	5	5	5	5	3	4	5
1	2	2	2	1	2	2	1	1	1	3	2	2	2	3	3	3	3	3	5	5	5	5	5	5	5	3	3	4	4	3	5	5
1	2	2	1	1	1	1	1	1	1	1	1	1	1	1	1	1	1	1	4	5	5	2	3	3	2	2	2	4	3	2	2	3
1	2	2	1	1	1	1	4	4	3	4	5	4	4	4	4	4	4	4	4	4	4	4	4	4	4	4	4	5	4	4	4	4
1	2	1	2	1	1	1	5	5	5	5	3	4	3	3	4	4	4	4	4	4	4	4	4	4	3	4	3	4	4	4	4	4
1	1	2	1	1	1	1	5	5	4	4	2	3	2	2	2	2	3	4	5	4	3	3	3	2	3	3	2	4	4	3	3	4
1	2	1	2	1	1	1	5	4	2	3	2	3	3	4	5	5	5	5	5	2	5	4	5	5	5	4	4	4	4	4	4	5
1	2	2	1	1	1	1	4	4	4	4	4	4	4	4	4	4	4	3	5	3	4	4	4	4	4	4	4	5	5	5	5	5
1	2	2	1	1	1	1	4	4	3	4	3	3	4	4	4	3	3	4	4	4	3	3	3	3	4	3	3	5	5	5	3	4
1	1	2	1	1	1	1	4	3	3	3	3	3	3	3	2	3	3	3	5	5	3	3	3	3	3	3	3	4	4	3	3	4
1	1	1	1	1	1	1	3	4	3	4	3	4	4	2	3	2	3	3	3	4	4	4	3	3	3	3	3	4	3	3	3	4
1	2	2	2	1	1	1	3	3	3	3	3	3	3	4	4	4	4	4	3	3	3	3	4	4	4	4	4	4	4	4	4	4
1	1	1	2	1	1	1	4	3	3	3	2	3	2	5	5	2	4	3	5	3	5	5	5	5	5	5	5	5	5	5	5	5
1	1	2	1	1	1	1	4	3	3	4	3	4	4	3	3	2	2	3	4	3	3	3	3	3	4	3	3	4	4	4	3	4
1	1	2	1	1	1	1	3	4	4	4	5	4	4	4	4	4	4	4	5	2	3	4	4	4	4	4	4	4	4	4	4	3
1	1	2	1	1	1	1	4	5	4		5	3	4	4	4	5	5	5	4	4	5	4	5	4	5	4	4	4	5	4	4	5
1	2	2	2	1	1	1	4	4	3	5	4	4	4	2	4	2	4	3	3	2	4	3	3	3	4	3	4	5	4	5	5	5
1	1	2	1	1	1	1	4	4	4	5	4	4	4	4	3	4	4	4	4	4	4	5	5	4	4	2	2	4	2	4	4	4
1	2	2	1	1	1	1	4	4	4	4	2	4	4	4	3	3	4	4	4	4	3	3	3	3	4	4	4	4	3	3	3	4
1	2	1	2	1	1	1	3	3	3	3	3	3	3	3	3	3	5	5	3	3	3	3	2	3	4	3	2	3	3	3	2	4
1	2	2	1	1	1	1	4	3	3	4	4	3	4	4	5	4	5	5	5	4	4	4	4	3	4	3	3	5	5	4	5	5
1	2	2	1	1	1	1	4	4	3	4	3	3	4	3	3	3	4	4	4	4	3	3	3	4	4	4	4	3	3	3	3	3
1	2	2	2	1	1	1	5	5	4	5	5	5	5	4	5		5	5	5	4	5		4	5	5	5	5	4	5	5	4	5
1	2	2	1	1	1	1	4	5	4	5	5	4	4	4	5	4	5	5	5	5	4	4	4	4	4	4	4	5	5	1	5	5
1	2	2	1	1	1	1	4	4	4	5	4	4	4	4	4	3	3	4	4	3	2	2	2	3	4	3	3	4	4	4	4	4
1	2	2	2	1	1	1	4	4	5	5	5	5	5	4	4	4	4	4	5	4	3	4	4	4	4	4	4	5	5	5	4	5
1	1	2	1	1	1	1	4	4	4	4	4	4	4	4	4	4	4	4	5	5	4	4	4	4	4	5	5	5	5	5	5	5
1	1	2	2	1	1	1	4	5	4	4	4	5	5	5	4	4	4	5	5	4	5	4	5	4	5	5	5	4	4	5	5	5
1	2	2	1	1	1	1	5	4	5	4	4	5	3	4	5	4	3	4	4	3	4	4	4	5	4	4	4	5	5	3	3	5
1	1	2	2	1	1	1	4	5	4	4	4	4	4	4	4	4	4	4	5	4	4	5	4	4	4	4	4	4	4	3	4	4
1	2	2	1	1	1	2	3	4	4	4	4	4	4	2	3	4	4	4	4	2	4	4	4	3	4	4	4	5	4	4	4	5
1	2	1	1	1	1	1	4	5	5	4	5	4	4	3	4	4	4	4	3	2	3	3	3	3	3	3	3	3	3	3	2	2
1	2	2	2	1	1	1	3	4	3	3	4	4	5	4	4	3	4	3	3	2	3	2	3	3	4	3	3	4	4	4	4	4
1	2	2	2	1	1	1	4	2	2	4	2	4	3	4	2	2	3	4	4	2	3	4	4	3	4	3	3	4	4	3	3	4
1	2	1	2	1	1	1	4	3	2	3	3	4	4	4	4	3	4	4	2	2	3	3	3	3	3	3	3	3	3	3	3	4
1	2	1	1	1	1	1	5	5	4	5	5	4	4	4	4	4	4	4	5	5	3	3	3	4	4	4	4	4	4	4	4	4
1	2	2	1	1	1	1	5	5	5	5	3	5	2	5	5	5	5	5	5	5	5	5	5	5	5	5	2	5	5	5	5	5
1	1	2	1	1	1	1	4	4	3	4	4	5	4	4	3	2	3	3	5	5	5	5	5	4	4	4	4	4	4	4	4	4
1	2	1	1	1	1	1	4	4	3	4	4	4	4	4	4	4	4	4	4	3	4	4	4	3	4	4	3	4	4	4	4	4
1	2	2	2	1	1	1	4	4	3	4	2	3	4	4	3	2	3	4	2	3	2	2	3	4	3	4	3	4	3	2	3	4
1	1	2	2	1	1	1	4	4	3	3	5	5	4	5	4	4	4	4	5	5	4	4	4	4	4	4	4	5	5	5	5	5
1	1	2	1	1	1	1	5	5	4	5	5	5	5	5	5	5	5	5	5	5	5	5	5	5	5	5	5	5	5	5	5	5
1	1	2	1	1	1	1	5	5	5	4	5	5	4	4	4	4	4	4	4	5	5	4	5	4	4	4	4	5	5	5	4	5
1	2	2	1	1	1	1	4	5	4	4	3	3	3	4	4	3	4	5	4	2	4	4	4	4	5	3	3	3	4	4	3	4
1	2	1	1	1	1	1	5	5	5	5	4	5	5	4	5	3	4	4	5	5	5	5	4	4	5	4	5	5	5	3	4	5
1	2	2	1	1	1	1	4	3	3	4	4	4	4	4	4	4	4	4	5	5	4	4	4	3	4	3	3	5	5	5	5	5
1	2	1	1	1	1	1	4	4	3	4	3	3	3	5	5	4	4	5	3	2	3	4	4	4	4	3	3	4	4	4	4	4
1	2	2	1	1	1	1	3	5	3	3	4	5	2	4	4	2	4	5	5	4	4	3	3	2	4	3	3	4	3	2	3	5
1	2	1	1	1	1	1	4	3	1	2	3	3	3	3	3	2	3	3	2	2	4	2	3	3	2	3	3	2	3	3	3	3
1	1	2	1	1	1	1	4	5	4	4	4	3	3	4	3	3	3	3	3	3	3		3	3	3	3	3	3	3	3	3	3
1	1	2	1	1	1	1	5	5	5	5	4	5	4	4	5	5	5	5	5	4	5	4	5	5	5	5	5	5	5	5	5	5
1	1	2	2	1	1	1	3	3	3	4	3	4	5	2	3	3	4	3	4	3	3	4	2	3	4	3	4	3	3	3	4	3
1	2	2	1	1	1	1	4	4	4	4	4	4	4	4	4	4	4	4	4	4	4	4	4	4	4	4	4	4	4	4	4	4
1	1	2	2	1	1	1	1	1	1	1	1	1	1	2	3	2	2	2	2	3	4	4	4	4	5	4	4	3	4	5	5	5
1	1	2	1	1	1	1	3	4	3	3	5	3	2	5	5	3	3	5	5	5	3	3	3	3	3	2	3	3	3	4	3	3
1	1	1	1	1	1	1	5	5	5	5	4	5	4	5	5	5	5	5	4	4	5	5	5	5	5	5	5	5	5	5	5	5
1	1	2	1	1	1	1	4	5	3	4	3	5	5	3	3	4	4	4	4	4	5	5	5	4	5	4	4	4	5	4	4	5
1	2	2	1	1	1	1	4	4	3	4	4	4	3	4	4	3	4	4	5	5	4	4	4	4	4	3	3	4	4	4	3	4
1	2	2	1	1	1	1	5	5	4	4	2	4	4	4	5	2	4	5	4	4	2	2	2	4	5	2	4	5	5	5	4	5
1	1	2	1	1	1	1	5	5	5	5	5	5	5	5	5	5	5	5	5	5	5	5	5	5	5	5	5	5	5	5	5	5
1	2	2	1	1	1	1	4	4	3	4	3	3	3	2	2	2	2	2	5	5	4	2	4	3	3	3	3	3	3	3	3	5
1	2	2	1	1	1	1	4	4	4	4	5	5	4	4	5	4	4	4	4	4	4	4	4	3	4	3	3	3	3	3	3	4
1	2	2	1	1	1	2	3	4	4	4	3	4	4	3	3	4	4	3	5	2	4	4	4	4	4	4	4	5	5	5	5	5
1	1	2	2	1	1	1	5	4	4	4	4	4	4	4	5	5	5	5	5	2	5	5	5	5	5	5	5	5	5	5	5	5
1	2	1	1	1	1	1	4	5	2	5	5	4	5	4	4	5	5	5	5	4	3	3	5	3	4	4	4	5	5	5	5	5
1	1	2	2	1	2	1	5	5	5	5	5	5	5	5	5	5	5	5	5	5	5	5	5	5	5	5	5	5	5	5	5	5
1	2	1	1	1	1	1	3	3	2	3	4	3	3	3	3	3	3	3	3	3	3	3	3	3	3	3	3	3	3	3	3	3
1	1	2	2	1	1	1	5	5	5	5	4	4	4	4	5	4	5	5	4	3	5	5	5	5	5	4	5	4	4	4	4	4
1	1	2	2	1	1	1	4	3	4	4	3	3	2	4	1	2	2	2	2	2	2	2	3	2	2	2	3	2	3	2	2
1	2	2	1	1	1	1	3	4	4	4	4	3	4	3	4	4	4	4	5	5	4	3	4	3	4	3	3	5	4	3	4	4
1	1	2	1	1	1	1	3	3	3	2	2	4	3	4	2	3	3	3	4	3	3	4	3	3	4	3	3	3	5	4	4	4
1	2	2	2	1	1	1	5	5	3	5	4	4	4	4	4	4	4	4	4	4	4	4	4	3	4	4	3	4	4	4	4	4
1	2	2	1	1	1	1	4	2	2	3	3	4	3	3	4	2	2	3	4	3	2	2	2	2	2	2	2	4	3	3	2	3
1	1	2	1	1	1	2	5	3	3	3	3	5	5	1	1	1	5	5	3	3	2	3	1	3	4	5	3	3	3	3	3	3
1	2	2	2	1	1	1	4	3	3	3	3	4	4	4	4	3	3	4	4	3	3	3	3	3	4	3	3	4	4	4	4	4
1	2	2	1	1	1	1	5	5	5	4	4	5	4	5	5	5	5	5	4	3	4	5	5	5	5	4	4	5	5	5	5	5
1	2	2	2	1	1	1	5	5	4	5	5	5	5	5	5	5	5	5	5	1	4	5	5	5	5	5	3	3	5	3	5	5
1	2	1	2	1	1	1	5	5	4	5	4	1	4	5	4	4	5	5	4	4	4	4	4	5	5	4	4	5	5	5	4	4
1	1	2	1	1	1	1	5	5	5	5	5	4	5	2	1	1	3	4	5	3	5	5	5	5	5	5	5	5	5	5	5	5
1	2	1	1	1	1	2	3	3	3	3	3	3	3	2	3	3	3	3	3	2	3	3	3	3	3	3	3	3	3	3	3	3
1	1	2	1	1	1	1	4	4	4	4	4	2	2	4	4	2	4	4	4	3	2	2	2	4	4	4	4	4	4	4	4	4
1	2	2	1	1	1	1	4	4	5	4	5	2	4	4	4	3	4	4	4	5	2	3	4	4	4	4	4	4	4	3	4	4
1	2	2	1	1	1	1	4	4	4	4	4	4	2	2	3	2	4	4	5	5	4	4	4	4	4	4	3	5	4	4	3	5
1	1	2	1	1	1	1	5	5	4	5	4	5	5	4	4	5	5	4	5	4	5	5	5	5	5	5	4	5	5	4	5	5
1	2	1	2	1	1	1	4	4	3	4	3	3	4	3	3	2	3	4	4	2	4	4	4	3	4	2	2	2	3	4	3	4
1	1	1	1	1	1	1	3	3	2	3	2	2	2	2	3	3	3	3	3	2	3	3	3	3	3	3	3	3	3	3	2	3
1	1	1	1	1	1	1	5	5	3	3	4	4	4	5	5	4	5	5	4	3	4	4	4	4	4	4	4	5	5	4	4	5
1	2	2	2	1	1	1	2	4	2	3	3	4	2	2	1	1	2	3	3	4	3	2	2	3	4	3	2	2	2	1	2	2
1	1	2	2	1	1	1	4	4	3	4	4	4	4	4	4	4	5	5	5	4	4	4	5	4	4	4	4	4	4	4	4	4
1	1	2	2	1	1	1	4	3	2	3	2	3	2	1	2	2	2	4	2	2	2	2	2	5	3	3	3	3	3	3	3	3
1	2	2	1	1	1	1	5	4	4	4	5	5	5	5	5	4	5	5	5	5	4	3	3	4	5	5	5	5	5	5	5	5
1	2	1	2	1	1	1	5	2	2	5	3	4	3	4	4	3	3	3	4	4	4	3	3	4	4	4	5	4	4	4	4	4
1	1	2	1	1	1	1	4	4	4	5	5	4	4	4	4	4	4	5	4	3	4	4	4	4	4	3	3	4	4	4	3	4
1	1	2	1	1	1	1	5	5	5	5	5	5	5	5	5	5	5	5	5	5	5	5	5	5	5	5	5	5	5	5	5	5
1	2	1	2	1	1	2	3	2	2	3	2	2	4	3	3	2	3	3	2	2	2	3	2	3	3	3	3	3	3	2	2	3
2	1	2	1	1	1	1	4	3	4	4	4	4	4	3	3	3	4	4	4	3	3	4	4	4	4	4	4	4	4	3	4	4
1	1	1	2	1	1	1	4	3	3	3	3	3	3	3	3	3	3	3	3	3	3	3	3	3	3	3	3	3	3	3	3	3
1	2	1	2	1	1	1	5	5	3	5	5	5	5	5	5	5	5	5	4	5	5	5	5	5	5	3	3	4	5	5	5	5
1	2	2	1	1	1	1	5	5	4	4	4	4	4	4	4	4	4	4	4	4	4	4	4	4	4	4	4	5	5	5	5	5
1	2	1	2	1	1	1	3	3	1	3	1	2	2	3	3	4	4	5	1	5	5	4	4	5	4	3	5	3	4	4	4	4
1	1	2	2	1	1	1	5	5	5	5	4	5	5	3	5	5	5	5	4	3	5	5	5	5	5	5	5	5	5	5	4	5
1	2	2	1	1	1	1	5	5	3	5	4	4	4	3	3	2	4	4	4	4	3	4	3	3	4	4	3	4	4	4	4	4
1	2	2	1	1	1	2	4	4	4	3	3	4	4	4	3	4	4	4	5	2	4	4	4	4	4	3	3	5	5	5	5	5
1	2	2	2	1	1	1	4	4	3	4	4	3	4	3	2	4	4	4	4	3	4	4	4	3	3	4	4	3	3	3	3	3
2	1	2	1	1	1	1	5	5	4	4	4	4	3	5	3	4	4	4	4	3	4	4	4	3	4	4	4	3	3	3	3	3
1	2	2	1	1	1	1	4	4	5	5	4	4	3	3	3	4	4	4	5	5	3	3	4	3	4	4	3	4	4	3	3	4
1	2	2	2	1	1	1	5	5	5	5	5	5	5	5	4	4	5	5	5	5	4	4	5	5	5	4	5	5	5	5	5	5
2	1	1	1	1	1	1	5	5	4	5	5	4	3	5	5	5	5	5	4	4	5	5	5	4	5	4	4	5	5	5	5	5
1	1	2	1	1	1	1	5	5	5	4	1	3	4	5	5	5	5	5	5	5	4	4	4	4	4	4	4	5	5	5	5	5
2	2	2	1	1	1	1	4	4	3	4	4	3	3	4	4	4	4	4	4	5	4	3	4	4	4	3	3	4	4	3	4	5
2	1	1	1	1	1	1	5	5	5	4	4	4	4	5	5	5	5	5	4	3	4	4	4	3	3	4	4	4	4	4	4	4
2	2	1	1	1	1	1	5	5	4	4	2	2	3	1	1	3	5	5	3	3	3	3	5	3	3	3	2	5	2	1	1	5
2	1	2	1	1	1	1	3	4	3	4	4	4	4	4	3	4	4	4	4	4	4	4	4	4	4	4	4	4	4	4	4	4
2	1	2	1	1	1	1	5	5	4	5	5	5	5	5	5	4	5	5	4	2	5	5	4	5	5	5	4	5	5	4	5	5
1	1	2	1	1	1	1	5	5	5	5	5	5	4	5	5	5	5	5	5	5	5	5	5	5	5	5	5	5	5	5	5	5
1	1	2	1	1	1	1	5	5	4	5	4	3	3	4	4	4	4	4	4	4	4	4	3	4	4	4	4	5	5	5	5	5
2	1	2	1	1	1	1	5	5	5	5	5	5	5	5	5	5	5	5	5	5	5	5	5	5	5	5	5	5	5	5	5	5
2	2	2	1	1	1	1	4	4	4	4	4	4	4	3	4	4	4	4	4	4	3	3	4	4	4	4	4	3	3	3	3	3
2	1	2	1	1	1	1	1	1	2	2	2	2	2	2	2	3	3	2	1	2	2	3	3	2	2	2	2	2	2	3	2	2
2	1	2	1	1	1	1	5	5	5	5	4	4	5	4	5	5	5	5	5	5	5	4	5	4	4	4	4	4	4	4	4	4
2	1	1	1	1	1	1	5	5	4	4	5	5	5	4	4	4	4	4	3	4	4	5	4	5	5	4	4	4	4	4	4	4
2	1	2	1	1	1	1	5	3	3	5	5	4	5	5	5	5	5	5	5	4	5	5	5	4	4	4	3	5	5	5	4	5
2	2	2	1	1	1	1	5	5	5	5	5	5	4	5	4	5	5	5	4	3	5	5	5	5	5	4	5	5	5	5	5	5
1	2	2	1	1	1	1	4	4	3	3	2	3	3	3	2	3	3	3	3	2	3	3	3	3	3	3	3	3	3	3	3	3
2	2	2	1	1	1	1	5	5	5	4	4	4	4	5	4	4	5	4	5	5	4	4	5	4	5	4	5	5	5	4	5	5
2	2	2	1	1	1	1	5	5	5	5	5	5	5	5	4	4	4	4	5	5	5	5	5	5	5	5	5	5	5	4	4	5
2	1	2	1	1	1	1	4	5	5	4	5	4	4	5	5	5	5	5	5	5	5	4	5	4	5	5	4	5	5	4	4	5
2	1	2	1	1	1	1	4	4	3	5	5	4	3	4	3	4	4	4	4	3	4	4	4	4	3	3	3	4	4	4	4	4
2	1	2	1	1	1	1	1	2	1	2	1	2	4	2	2	2	2		5	2	2	2	2	4	4	2	4	2	4	2	2	4
2	2	2	1	1	1	1	5	3	4	4	5	4	4	3	3	3	4	4	5	4	3	3	3	4	4	4	4	5	4	4	4	4
1	1	1	2	1	1	1	5	5	3	4	4	4	4	4	4	4	4	4	2	3	3	3	3	3	3	3	3	4	4	4	4	4
2	2	2	1	1	1	1	4	5	3	4	4	4	2	4	4	4	4	4	4	4	4	3	4	3	4	3	3	5	5	3	4	5
1	1	2	2	1	1	1	4	4	5	4	4	5	5	5	4	4	4	4	4	4	5	5	5	4	5	4	4	5	5	5	5	5
2	1	2	1	1	1	1	5	5	5	4	4	4	4	4	4	4	4	4	4	4	3	3	3	4	5	4	4	5	5	3	4	5
1	1	1	2	1	1	1	2	4	2	4	4	4	4	2	4	4	4	4	4	2	3	3	4	4	4	2	1	1	3	4	4	4
1	1	2	2	1	1	1	4	4	3	4	4	4	4	4	4	4	4	4	5	2	4	4	4	4	4	4	4	4	4	4	4	4
2	2	1	1	1	1	1	4	3	5	4	4	3	3	5	4	4	4	4	4	4	4	4	4	4	4	3	4	4	4	3	3	4
2	2	1	2	1	1	1	5	5	5	4	4	4	5	4	4	4	4	5	4	4	3	4	4	4	4	4	4	4	4	4	4	4
2	2	2	1	1	1	1	5	5	5	5	5	5	5	5	5	5	5	5	5	5	5	5	5	5	5	5	5	5	5	5	5	5
1	1	2	2	1	1	1	5	5	3	4	5	5	5	3	3	3	4	3	3	3	3	4	4	4	4	4	3	4	4	4	3	4
1	2	1	2	1	1	1	4	4	2	2	2	2	2	2	2	2	2	3	2	3	3	2	1	2	2	2	2	2	2	2	2	2
2	2	2	1	1	1	1	4	4	4	4	4	4	5	5	3	3	4	5	4	3	2	3	2	3	4	4	4	5	4	4	3	4
1	1	1	2	1	1	1	5	5	1	5	5	5	5	5	4	4	5	5	5	5	4	4	5	5	5	4	5	5	5	5	5	5
2	2	2	1	1	1	1	5	5	4	4	5	4	4	4	4	4	4	4	5	4	4	4	4	4	4	4	4	4	4	4	4	4
1	1	1	2	1	1	1	4	4	3	4	4	5	5	5	5	4	4	4	5	4	4	4	4	4	4	4	4	4	4	4	4	4
1	2	2	2	1	1	1	5	5	4	1	2	2	1	4	3	3	5	5	5	2	5	4	5	5	5	4	4	5	5	4	4	5
1	2	2	2	1	1	1	5	5	4	1	2	2	1	4	3	3	5	5	2	3	5	4	5	5	5	4	4	5	5	4	4	5
1	2	2	2	1	1	1	5	5	4	1	2	2	1	4	3	3	5	5	5	2	5	4	5	5	5	4	4	5	5	4	4	5
1	2	1	2	1	1	1	4	4	4	4	2	3	4	2	2	2	3	3	3	3	3	3	3	3	3	2	2	3	3	3	2	3
1	2	1	2	1	1	1	2	2	2	2	1	2	3	5	5	5	5	5	3	3	5	2	5	2	3	3	3	5	5	5	5	5
2	1	2	1	1	1	1	4	4	3	4	3	4	3	3	4	4	4	4	4	4	4	4	3	3	4	4	4	4	3	3	3	3
2	1	2	1	1	1	1	5	5	5	5	5	5	5	5	5	5		5	5	5	5	5	5	5	5	5	5	5	5	5	5	5
1	2	1	2	1	1	1	5	5	3	3	3	4	4	5	5	3	5	5	4	2	2	3	3	3	5	3	3	3	3	3	3	3
1	2	1	2	1	1	1	4	4	4	3	4	3	1	4	4	3	4	4	4	2	3	3	4	3	4	3	3	4	3	3	3	4
2	1	1	1	1	1	1	4	5	4	4	4	4	3	2	4	3	4	3	4	4	4	3	3	4	4	4	3	5	4	3	4	4
1	1	1	2	1	1	1	5	5	4	4	5	4	4	5	4	4	5	4	3	3	4	4	5	4	4	4	4	4	4	4	4	4
2	2	1	1	1	1	1	4	4	3	4	5	4	4	3	3	4	4	4	5	5	4	4	4	4	5	4	4	5	5	4	4	4
1	1	2	2	1	1	1	5	4	4	4	3	4	4	5	4	3	5	4	5	3	4	4	5	4	4	4	5	4	4	4	4	4
1	2	1	2	1	1	1	4	5	5	4	4	4	4	4	4	4	5	5	5	2	3	3	3	4	4	3	4	3	4	3	3	4
1	2	1	2	1	1	1	2	2	2	2	2	2	2	2	1	1	2	1	2	2	2	2	2	1	2	2	2	2	2	2	2	2
1	2	2	1	1	1	1	4	4	3	4	3	3	4	4	4	4	4	4	5	2	4	3	4	4	4	4	3	5	4	3	3	4
1	1	1	2	1	1	1	4	4	4	4	4	4	4	4	4	4	4	4	4	4	4	4	4	4	4	4	4	4	4	4	4	4
1	2	2	1	1	1	2	4	4	4	3	3	4	4	4	3	4	4	4	5	2	4	4	4	4	4	3	3	5	5	5	5	5
2	1	2	2	1	1	1	5	5	5	5	5	5	5	5	5	5	5	5	5	5	5	5	5	5	5	5	5	5	5	5	5	5
1	2	2	2	1	1	1	4	4	3	3	3	4	4	4	4	2	4	4	5	2	2	4	4	4	4	3	4	5	5	4	5	4
1	2	2	2	1	1	1	4	4	3	4	4	4	4	4	4	3	4	4	3	3	4	4	4	4	4	4	4	4	4	3	3	4
1	2	1	2	1	1	1	3	4	4	4	4	4	3	3	3	3	3	4	3	2	3	3	4	3	4	3	4	3	4	3	3	4
2	2	2	1	1	1	1	4	4	4	4	4	4	4	4	4	4	4	4	5	5	3	4	4	4	4	4	4	5	5	5	4	4
1	2	2	2	1	1	1	5	5	4	5	5	5	5	4	4	4	4	5	5	2	4	4	4	4	4	3	4	5	5	5	5	5
1	1	2	2	1	1	1	3	3	4	3	4	3	4	3	3	3	4	4	5	3	3	3	4	3	3	3	4	3	4	4	3	4
1	2	2	2	1	1	1	5	5	5	5	5	5	5	5	5	5	5	5	5	5	5	5	5	5	5	5	5	5	5	5	5	5
1	1	1	2	1	1	1	4	4	4	3	4	4	4	5	4	4	4	5	3	3	4	4	3	4	4	3	4	4	4	4	4	4
2	1	2	1	1	1	2	5	3	4	4	4	4	4	1	1	4	3	4	5	4	5	4	4	5	5	3	4	5	4	5	3	5
2	2	1	1	1	1	1	4	4	3	4	4	4	3	3	4	3	4	4	4	4	4	3	4	4	4	3	3	3	4	3	4	4
1	1	2	2	1	1	1	5	5	4	5	5	3	4	5	5	4	5	5	1	3	5	5	5	5	5	5	5	5	5	5	5	5
1	1	2	1	1	1	1	4	4	4	4	5	1	4	4	1	3	4	4	4	1	2	4	1	5	4	2	2	2	4	3	5	5
2	1	2	2	1	1	1	5	4	4	5	5	4	4	4	4	4	3	4	5	4	4	4	3	3	4	3	4	4	4	3	3	4
1	2	2	2	1	1	1	4	3	3	3	3	3	3	4	4	3	3	3	2	2	3	3	3	3	3	3	3	4	4	2	2	3
2	1	1	2	1	1	2	3	2	4	4	4	4	3	5	5	3	5	5	5	3	3	3	3	5	5	4	4	5	5	5	4	4
1	1	2	1	1	1	1	5	5	5	4	3	3	3	2	2	3	4	3	3	4	3	3	3	4	3	3	3	4	4	3	3	3
1	2	2	2	1	1	1	5	5	5	3	5	5	5	4	3	4	5	5	5	5	5	5	5	5	4	5	4	5	5	5	5	5
2	2	1	1	1	1	1	4	5	3	5	4	4	5	4	4	4	5	5	4	4	5	4	5	5	4	3	4	5	5	4	5	4
1	2	2	2	1	1	1	5	5	5	2	4	5	4	4	4	4	4	4	4	2	4	4	4	4	4	4	4	5	5	3	3	4
1	2	2	1	1	1	2	4	4	3	3	3	4	4	4	5	3	3	3	4	2	4	4	4	3	3	3	3	4	4	3	3	4
1	1	2	2	1	2	1	5	5	5	5	4	5	5	4	4	3	4	3	4	2	3	3	3	4	4	4	3	3	3	3	4	3
1	2	2	2	1	1	1	4	4	3	4	4	4	4	3	3	3	4	4	2	2	2	3	3	3	3	3	2	3	3	3	3	2
2	2	1	1	1	1	1	3	3	2	4	3	4	4	5	5	5	4	5	5	3	5	3	4	2	4	2	2	5	5	5	5	5
2	2	2	2	1	1	1	3	4	4	4	5	4	3	5	5	4	5	5	3	3	4	5	4	4	5	4	4	4	4	4	3	4
2	2	2	1	1	1	1	4	5	5	5	4	5	4	3	3	4	3	3	5	5	3	4	4	4	5	4	3	5	4	4	4	3
1	2	1	2	1	1	1	5	5	4	5	5	5	5	5	5	5	5	5	4	5	5	5	5	5	5	4	3	5	5	4	4	5
2	1	2	1	1	1	1	3	3	3	3	3	3	3	3	3	4	4	3	3	4	3	4	3	3	3	4	3	3	4	3	3	3
1	2	2	2	1	1	1	4	4	4	3	3	4	4	2	2	2	3	3	3	3	2	3	1	3	3	2	2	3	4	3	3	4
2	2	1	2	1	1	1	4	4	3	5	3	4	4	4	3	4	4	4	5	4	3	3	3	3	4	3	3	4	4	3	3	4
1	2	1	1	1	1	1	4	4	4	4	4	4	4	4	4	4	4	4	4	4	4	4	4	4	4	4	4	4	4	4	4	4
2	2	2	1	1	1	1	5	5	5	5	4	5	5	5	5	1	1	5	5	5	5	2	5	1	3	2	2	5	5	5	5	5
2	2	1	2	1	1	1	5	5	5	5	5	5	5	5	5	5	5	5	5	4	5	5	5	5	5	5	5	5	5	5	5	5
1	2	1	1	1	1	1	4	4	4	4	4	4	4	4	4	4	4	4	4	4	4	4	4	4	4	4	4	4	4	4	4	4
1	1	2	2	1	1	1	3	3	3	3	3	3	3	4	4	4	4	4	3	3	3	3	3	4	4	4	4	4	4	4	4	4
1	2	2	2	1	1	1	5	5	4	4	5	4	4	4	4	3	4	4	4	3	3	2	4	4	4	4	4	4	4	4	4	4
2	1	2	1	1	1	1	5	2	2	4	3	5	1	5	5	5	5	5	1	5	5	5	1	2	2	3	3	2	2	2	2	3
1	1	1	1	1	1	1	5	5	5	5	5	5	5	5	5	5	5	5	5	5	5	5	5	5	5	5	5	5	5	5	5	5
2	2	2	1	1	1	1	5	5	5	5	5	5	5	5	4	4	4	5	5	5	5	4	4	5	5	5	5	5	5	5	5	5
2	1	2	1	1	1	1	5	5	5	5	4	3	4	4	4	4	4	4	4	3	4	4	4	4	4	4	4	3	3	3	3	4
1	2	2	2	1	1	1	3	4	3	4	3	4	4	3	3	4	4	4	5	5	4	4	3	4	4	4	4	5	5	5	5	5
1	2	2	1	1	1	1	2	2	2	4	3	4	4	2	2	2	2	5	4	3	3	2	2	2	2	2	2	4	4	4	4	4
1	2	1	2	1	1	2	3	3	3	3	4	4	4	3	3	2	3	2	4	3	3	3	3	3	4	4	4	4	4	2	4	4
2	2	2	2	1	1	1	5	5	5	5	5	5	5	4	4	3	4	4	3	4	4	4	4	5	5	5	5	5	5	5	5	5
1	2	2	2	1	1	1	4	4	4	4	4	4	4	3	4	4	4	4	5	3	4	4	4	4	4	4	4	4	4	4	4	4
2	2	1	2	1	1	1	5	5	5	5	5	5	5	4	4	5	5	5	5	4	5	4	5	5	5	4	4	4	5	5	4	5
2	1	2	1	1	1	2	5	5	5	4	4	4	4	4	4	4	4	4	5	3	4	4	4	4	4	4	4	4	4	4	4	4
1	2	2	2	1	1	2	1	1	1	1	1	2	1	1	1	1	2	1	5	5	5	5	5	2	3	1	1	3	3	3	3	3
2	2	2	1	1	1	1	5	5	5	5	5	5	5	5	4	5	5	5	5	4	4	5	5	5	5	5	5	5	5	5	5
1	2	1	2	1	1	1	4	4	3	4	4	4	3	5	5	4	3	4	5	5	4	3	4	4	4	3	2	5	4	1	1	5
2	2	1	1	1	1	1	4	4	4	4	4	4	3	4	4	4	4	4	3	3	4	4	4	4	4	4	4	4	4	4	4	4
2	2	1	2	1	1	2	5	3	2	3	4	4	4	5	3	4	4	3	5	4	4	4	4	3	5	3	3	4	4	3	4	4
2	2	2	2	1	1	1	5	5	4	5	4	5	4	5	5	4	5	5	5	4	5	4	5	4	5	4	4	5	5	5	5	5
2	2	2	2	1	1	1	4	4	4	4	4	3	3	4	4	4	4	4	5	4	4	4	4	4	4	4	4	4	4	4	4	4
2	1	2	1	1	1	1	1	1	2	2	2	2	2	2	2	2	2	2	5	4	4	4	4	4	4	4	4	5	5	5	5	5
2	1	2	1	1	1	1	4	4	4	4	4	3	4	4	4	4	4	4	4	4	4	4	4	4	4	4	4	4	4	4	4	5
1	1	2	2	1	1	1	5	5	4	5	4	4	4	3	4	4	4	4	4	3	4	4	4	4	5	4	5	5	5	5	4	5
2	1	1	1	1	1	1	4	4	4	4	4	4	4	4	4	4	4	4	5	4	4	4	4	4	4	4	4	4	4	4	4	4
2	1	2	1	1	1	1	4	4	4	4	4	4	4	4	4	4	4	4	4	4	4	4	4	4	4	4	4	4	4	4	4	4
1	2	2	2	1	1	1	3	2	2	2	2	5	4	3	2	1	4	2	3	4	3	2	3	3	4	3	3	4	3	3	3	4
1	1	2	1	1	1	1	5	5	5	5	5	5	5	5	5	4	5	5	5	5	5	5	5	5	5	5	5	5	5	5	5	5
2	1	2	1	1	1	1	4	4	2	3	4	4	5	4	4	3	4	4	5	4	4	4	5	4	4	3	3	4	4	4	4	4
2	2	2	2	1	1	2	4	4	3	3	3	3	4	2	1	3	4	4	4	4	3	3	4	4	4	3	3	4	4	3	3	3
1	2	2	1	1	1	2	5	4	4	4	4	4	4	3	4	3	3	3	4	4	4	4	4	4	4	3	3	3	4	3	4	3
2	1	2	2	1	1	1	5	5	5	5	5	5	5	5	5	5	5	5	5	2	5	5	5	5	5	5	5	5	5	5	5	5
2	2	2	2	1	1	1	3	3	3	4	4	3	4	3	4	3	3	3	4	3	4	3	3	4	4	3	3	4	3	3	4	4
2	1	2	1	1	1	1	4	4	4	4	4	4	4	4	4	3	3	4	4	3	3	3	4	3	4	3	4	4	4	4	4	4
2	1	2	1	1	1	1	3	5	3	5	5	4	1	5	5	4	4	5	5	3	4	4	4	4	5	3	3	5	5	5	5	5
2	1	1	1	1	1	1	5	5	3	4	4	3	3	3	3	3	4	3	4	4	4	4	4	4	4	4	4	4	4	4	4	5
2	1	1	2	1	1	2	4	4	3	5	4	4	3	3	3	3	4	3	4	2	4	3	4	4	5	4	4	5	5	4	4	4
2	1	2	1	1	1	1	5	5	5	5	5	5	5	5	5	5	5	5	5	5	5	5	5	5	5	5	5	5	5	5	5	5
2	1	1	1	1	1	1	5	4	3	4	4	4	4	4	4	4	4	4	5	2	3	4	4	4	4	3	3	5	5	4	4	4
2	1	2	1	1	1	1	4	3	4	4	4	5	4	4	4	4	4	5	5	4	5	4	4	3	5	4	3	5	5	3	4	5
1	2	2	1	1	1	1	4	5	4	4	4	5	4	3	5	4	3	4	3	4	4	3	4	4	4	5	4	4	4	4	4	4
2	1	2	2	1	1	1	2	2	5	5	3	1	1	1	1	2	2	1	4	3	2	2	4	2	4	2	1	4	4	4	2	4
1	2	1	2	1	1	1	4	4	3	3	2	4	4	4	2	4	5	5	4	3	4	3	3	4	4	3	3	4	4	4	4	5
1	2	2	1	1	1	1	4	4	3	3	3	4	4	1	4	3	4	5	5	4	4	3	5	5	4	3	2	4	4	2	3	4
2	1	2	1	1	1	1	5	5	5	4	5	5	5	5	5	5	5	5	3	3	5	5	5	5	5	5	5	5	5	5	5	5
1	2	2	2	1	1	1	5	5	5	5	5	5	5	5	5	5	5	5	5	5	5	5	5	5	5	5	5	5	5	5	5	5
2	1	2	2	1	1	1	3	2	2	3	3	4	3	4	3	4	4	4	5	1	3	5	5	5	5	5	1	5	1	3		3
2	1	2	1	1	1	1	4	5	3	3	3	5	5	4	4	4	3	4	4	4	3	3	4	4	4	4	4	4	4	3	3	4
2	1	2	1	1	1	1	5	5	4	4	4	4	4	4	4	4	4	4	5	5	4	4	4	4	4	4	4	5	5	5	5	5
2	2	2	1	1	1	1	3	4	2	4	3	4	3	3	4	3	3	4	4	3	4	3	3	3	3	2	2	3	3	3	3	4
2	1	1	1	1	1	1	3	1	1	3	1	3	1	4	4	3	4	4	4	3	3	4	4	3	4	2	1	3	3	3	3	4
2	1	2	1	1	2	1	5	5	5	5	4	4	5	3	3	3	3	3	3	3	3	3	3	4	4	4	4	4	4	4	4	5
2	1	2	1	1	1	1	4	4	4	4	4	4	4	4	4	4	4	4	4	4	4	4	4	4	4	4	4	4	4	4	4	4
2	1	2	1	1	1	1	3	3	3	4	3	3	3	4	3	3	3	3	3	3	3	3	3	3	3	3	3	3	3	3	3	3
2	1	2	1	1	1	1	5	5	4	5	5	4	4	5	4	4	4	4	4	5	5	4	4	5	5	4	4	5	4	5	4	5
2	2	2	1	1	1	1	5	5	4		3	5	5	4	4	4	3	4	4	4	3	3	4	4	4	4	3	4	4	3	4	3
1	2	2	1	1	1	2	3	3	3	1	3	2	3	3	3	3	4	4	4	4	2	3	3	3	4	3	3	4	3	3	3	4
1	2	2	1	1	1	2	3	3	3	1	3	2	3	3	3	3	4	4	4	4	2	3	3	3	4	3	3	4	3	3	3	4
1	1	2	1	1	1	1	4	4	3	4	4	4	3	4	4	3	3	3	5	4	4	4	3	4	4	3	4	4	4	4	4	4
2	1	2	2	1	1	2	4	3	3	3	3	3	3	3	3	3	3	3	3	3	3	3	3	3	3	3	3	3	3	3	3	3
1	2	2	1	1	1	1	5	5	5	5	4	4	5	5	4	3	4	5	5	5	4	4	4	5	5	5	5	4	4	4	5	5
1	1	2	1	1	1	1	4	5	4	4	3	3	3	3	3	3	3	5	3	3	4	3	3	3	3	4	4	3	3	3	3	3
2	2	1	2	1	1	1	5	5	4	5	3	4	4	5	4	4	4	5	4	4	5	5	4	4	5	4	4	4	5	5	5	5
1	2	1	1	1	1	1	3	3	2	3	3	3	3	3	3	4	4	4	4	3	3	3	4	3	3	3	3	4	4	2	2	4
2	1	2	1	1	1	1	5	5	5	5	5	5	5	5	5	3	3	3	4	3	3	3	3	4	4	4	4	4	4	4	4	4
2	1	2	1	1	1	1	5	5	3	5	5	5	5	5	3	5	5	5	5	5	5	5	5	5	5	4	4	5	4	3	4	5
1	2	2	1	1	1	1	4	3	2	4	4	4	4	4	4	4	4	4	2	2	3	4	4	4	4	4	4	5	5	5	5	5
2	2	2	2	1	1	1	3	3	2	4	4	3	4	2	2	2	4	4	4	4	3	3	2	4	4	3	3	4	4	4	4	4
2	1	2	1	1	1	1	4	4	4	5	5	5	4	3	4	3	4	5	5	5	5	4	4	4	5	4	4	5	5	5	4	5
1	2	2	2	1	1	1	5	4	4	4	4	4	4	5	4	4	4	5	5	4	4	4	5	5	4	4	4	4	4	4	4	4
1	2	2	1	1	1	1	4	4	3	4	4	4	4	4	4	4	4	3	4	4	2	4	3	4	4	4	3	5	4	4	4	4
1	1	2	1	1	1	1	4	4	4	4	4	4	4	4	3	3	4	4	4	4	4	3	3	4	4	3	3	4	4	4	4	4
2	1	1	1	1	1	1	3	3	3	4	3	4	2	5	4	4	4	4	4	2	3	3	3	3	3	3	3	4	4	1	1	5
2	2	2	1	1	1	1	5	5	4	5	5	4	5	4	5	4	4	5	5	5	5	4	4	4	4	4	4	4	4	4	4	4
1	2	2	1	1	1	1	1	1	5	3	4	3	3	5	3	4	4	2	4	5	5	3	3	3	3	3	3	5	5	5	5	5
1	2	2	1	1	1	1	4	3	3	4	4	3	3	3	4	2	5	5	5	5	4	3	3	4	5	3	2	5	5	5	5	5
2	2	2	2	1	1	1	5	5	5	5	5	5	5	5	5	5	5	5	5	5	5	5	5	5	5	5	5	5	5	5	5	5
2	1	2	1	1	1	1	4	5	4	4	5	4	4	4	1	4	4	4	5	5	3	5	5	4	3	3	4	5	5	1	4	5
2	1	1	1	1	1	1	4	4	4	4	5	5	4	4	4	3	4	4	2	2	3	3	3	4	4	4	3	4	4	2	3	4
1	2	2	1	1	1	1	4	2	2	4	2	4	4	2	2	2	2	2	5	4	2	2	4	2	2	2	2	4	4	4	4	4
2	1	2	1	1	1	1	5	5	3	5	3	5	5	5	5	5	5	5	5	5	5	5	5	5	5	5	5	5	5	5	5	5
1	2	2	2	1	1	1	4	4	4	5	5	5	5	5	4	4	4	4	3	3	4	4	5	4	5	5	5	5	5	5	4	5
1	2	2	1	1	1	1	3	4	2	4	2	4	4	3	3	2	4	3	5	5	2	3	3	4	4	3	3	5	5	3	3	5
1	2	2	1	1	1	1	5	5	4	4	5	5	4	3	3	2	5	5	5	4	4	4	4	4	4	4	4	5	5	5	4	5
2	1	1	1	1	1	1	5	5	5	4	5	3	5	5	5	5	5	5	5	5	5	5	5	5	5	5	5	5	5	4	4	5
1	1	2	1	1	1	1	4	2	2	3	3	3	2	4	4	4	4	4	3	1	4	3	3	3	3	3	3	3	3	3	3	3
2	2	2	1	1	1	1	5	5	5	5	5	5	3	5	5	5	5	5	5	5	4	5	5	5	5	5	5	5	5	4	5	5
2	1	2	1	1	1	1	5	5	5	5	5	5	5	5	5	5	4	5	5	5	5	5	5	5	5	5	5	5	5	5	5	5
2	2	1	1	1	1	2	4	4	4	4	4	4	4	4	4	4	4	4	4	4	4	4	4	4	4	4	4	4	4	4	4	4
2	2	2	2	1	1	1	5	5	3	4	3	2	4	4	2	4	4	4	5	5	4	3	4	4	4	4	3	5	5	2	4	5
2	1	2	1	1	2	1	3	2	2	5	3	5	5	3	3	2	3	4	4	4	3	4	4	3	4	3	3	2	2	3	2	3
1	2	2	1	1	1	1	3	3	3	4	3	3	3	3	4	3	4	4	4	3	3	3	3	3	3	3	2	3	3	2	2	4
2	2	2	1	1	1	1	5	5	4	5	5	5	5	5	5	4	5	5	5	5	5	5	5	4	5	5	4	5	5	5	5	5
2	1	2	1	1	1	1	4	4	4	5	4	5	5	4	4	4	4	5	5	4	5	4	5	5	5	5	5	5	5	5	4	5
2	2	2	2	1	1	1	4	5	4	4	3	3	4	5	4	3	4	4	5	3	3	4	4	4	4	4	4	4	4	4	4	4
1	1	2	1	1	1	1	4	5	5	5	5	4	4	3	4	4	3	4	5	5	5	4	4	5	5	5	5		4	5	4	3
2	2	2	1	1	1	1	5	5	4	4	4	4	4	4	4	4	4	4	3	2	4	4	4	4	4	4	4	5	5	5	5	5
1	2	2	1	1	1	1	4	4	4	5	4	5	5	3	2	2	3	3	5	5	3	4	3	4	5	3	4	4	4	4	4	3
2	1	2	2	1	1	2	5	4	4	4	3	5	4	4	3	5	4	4	4	3	3	5	4	5	5	5	5	5	5	5	4	5
2	2	2	1	1	1	1	5	5	2	5	3	4	5	4	4	4	5	5	5	5	4	4	5	5	5	5	5	5	5	5	5	5
2	2	2	1	1	1	1	4	4	4	5	4	5	5	4	4	4	4	4	4	3	4	3	3	4	4	4	4	4	4	3	3	3
2	1	2	1	1	1	1	4	3	5	5	5	3	5	4	2	3	4	3	4	5	3	4	3	3	4	3	4	3	3		2	4
2	1	2	1	1	1	1	5	5	5	5	5	5	5	5	5	5	5	5	5	5	5	5	5	5	5	5	5	5	5	5	5	5
2	2	2	2	1	1	1	4	4	3	4	4	4	4	3	3	4	4	4	5	5	4	4	5	4	4	4	4	5	5	5	5	5
2	2	2	1	1	1	1	4	4	4	4	4	4	4	2	2	2	4	4	4	4	4	3	4	4	4	4	3	4	4	3	2	4
2	2	2	1	1	1	1	4	4	4	4	4	4	4	4	4	3	3	3	4	3	3	4	4	3	4	3	3	4	4	4	4	4
1	1	2	1	1	1	1	5	5	4	5	3	3	3	3	3	3	3	3	3	3	3	3	3	3	3	3	3	3	3	3	3	3
2	1	2	2	1	1	1	5	3	2	3	4	5	5	3	3	2	3	5	5	3	5	4	4	3	4	3	1	4	5	4	1	4
2	2	2	1	1	1	2	4	4	4	4	4	4	4	3	3	3	4	3	3	4	3	3	3	4	4	4	4	3	4	4	3	3
1	2	2	2	1	1	1	4	4	2	4	4	4	4	3	4	3	4	5	4	4	4	4	4	4	4	3	4	5	5	5	5	5
2	1	2	1	1	1	1	4	5	5	5	5	5	5	4	5	5	5	5	5	4	5	5	5	5	5	5	5	5	5	5	5	5
1	2	2	2	1	1	1	4	3	4	5	4	3	4	4	4	4	4	5	3	2	3	4	3	3	4	4	3	4	4	3	3	4
1	1	2	1	1	1	1	4	4	4	4	2	2	2	4	4	4	4	3	2	2	4	3	4	4	4	4	4	4	4	4	4	3
1	1	2	1	1	1	1	4	4	4	4	2	2	2	4	4	4	4	3	2	2	4	3	4	4	4	4	4	4	4	4	4	3
1	2	2	1	1	1	1	5	5	4	5	4	4	4	5	4	3	4	4	4	4	4	4	5	4	4	4	3	4	4	4	4	4
2	1	2	1	1	1	1	5	5	3	5	4	5	5	5	5	5	5	5	4	3	5	5	5	5	5	5	5	5	5	5	5	5
2	2	2	1	1	1	1	3	5	1	3	1	1	1	1	1	4	5	5	4	2	3	3	5	5	5	2	3	2	3	1	1	5
2	1	2	1	1	1	1	5	5	5	5	3	5	5	5	5	5	5	5	3	3	5	5	5	5	5	5	5	4	4	3	3	4
2	1	2	1	1	1	1	3	4	3	3	4	4	3	3	3	3	4	4	4	4	2	4	2	3	4	3	3	5	5	4	3	5
1	1	2	1	1	1	1	4	5	5	5	3	4	3	4	3	3	4	5	5	3	4	3	3	5	5	4	4	4	4	4	3	4
2	2	2	1	1	1	1	3	3	3	3	3	3	3	3	3	3	3	3	3	3	3	3	3	3	3	3	3	4	3	4	4	4
2	1	1	2	1	1	1	5	5	5	5	2	4	5	5	4	4	5	5	2	2	4	4	3	3	4	4	4	5	5	3		4
1	2	2	1	1	1	1	5	5	5	5	5	5	5	5	5	5	5	5	5	5	5	5	5	5	5	5	5	5	5	5	5
2	2	1	1	1	1	1	5	5	5	5	5	5	5	5	5	5	5	5	5	5	5	5	5	5	5	5	3	5	5	5	5	5
2	1	2	2	1	1	1	5	4	3	4	5	4	4	4	3	3	3	3	4	3	3	4	3	3	4	4	4	4	4	4	4	4
1	2	2	1	1	1	1	5	5	5	5	5	5	5	5	5	5	5	5	4	5	5	5	5	5	5	5	5	5	5	5	5	5
1	2	2	1	1	1	2	4	4	4	4	4	4	5	3	3	3	3	3	4	2	4	4	4	4	4	4	4	4	4	4	4	4
1	2	2	1	1	1	1	5	5	5	5	5	5	5	5	5	5	5	5	5	5	5	5	5	5	5	5	5	5	5	5	5	5
2	1	2	1	1	1	1	4	4	4	4	4	4	4	4	5	4	4	4	5	4	4	4	4	4	4	4	4	4	4	4	4	4
1	2	2	1	1	1	2	5	5	5	3	5	5	5	4	5	1	5	5	5	3	3	3	3	4	4	1	1	5	5	5	5	5
2	1	1	1	1	1	1	3	4	3	3	4	3	3	4	4	4	4	4	4	3	3	4	4	3	4	3	3	4	4	3	3	3
1	1	1	2	1	1	1	5	5	5	5	5	5	5	5	5	5	5	5	5	5	5	5	5	5	5	5	5	5	5	1	5	5
2	1	2	1	1	1	1	1	1	1	2	1	3	3	2	2	1	4	5	2	1	2	3	2	1	3	1	1	5	1	3	2	5
2	1	2	1	1	1	1	4	3	3	4	4	4	4	4	4	3	4	4	5	5	5	4	5	4	4	4	4	5	5	5	5	5
2	2	2	1	1	1	2	4	4	4	4	3	4	4	2	3	2	3	3	4	3	3	3	3	3	3	3	3	4	4	4	3	4
1	1	2	1	1	1	1	3	3	3	4	4	3	3	3	4	3	4	3	4	4	4	3	3	3	3	4	3	4	4	3	3	4
1	1	2	1	1	1	1	4	5	4	4	3	3	4	3	4	3	4	3	3	4	3	3	4	3	4	3	3	5	5	5	4	3
1	1	1	2	1	1	1	3	3	3	3	3	3	3	3	3	3	3	3	3	3	3	3	3	3	3	3	3	3	3	3	3	3
2	2	2	1	1	1	1	4	4	4	4	4	4	4	4	4	4	4	4	4	4	4	4	4	4	4	4	4	4	4	4	4	4
2	1	1	1	1	1	1	1	1	1	5	5	5	5	5	5	5	5	5	3	3	4	4	4	5	5	5	5	5	5	5	5	5
2	1	1	1	1	1	2	3	3	3	4	4	4	4	4	4	4	4	4	3	3	3	3	4	4	4	4	4	5	5	5	5	5
1	2	2	1	1	1	1	4	4	4	4	4	3	4	4	3	3	4	3	4	3	3	3	4	4	4	4	4	4	4	3	3	4
2	1	1	1	1	1	1	5	5	5	5	3	5	3	4	5	5	5	5	2	2	5	5	3	3	5	3	4	4	4	4	4	4
1	1	2	1	1	1	1	5	5	5	5	5	5	5	5	5	5	5	5	5	5	5	4	5	5	5	5	5	5	5	5	5	5
2	1	2	2	1	1	1	4	4	3	4	3	3	3	4	3	3	4	4	4	3	3	2	3	4	4	3	3	4	3	3	4	3
1	1	1	2	1	1	1	5	5	3	5	5	5	4	4	3	3	5	3	5	3	3	3	3	3	3	3	3	4	5	5	5	5
1	2	2	1	1	1	1	5	4	3	4	3	3	2	3	3	3	2	2	3	3	3	4	3	3	3	4	4	2	2	3	3	3
1	2	2	1	1	1	1	5	5	5	5	5	5	5	5	5	5	5	5	5	5	5	5	5	5	5	5	5	5	5	5	5	5
1	2	2	1	1	1	1	4	4	4	5	4	4	1	3	3	3	5	5	5	4	3	4	3	5	5	4	5	5	4	4	4	5
2	1	2	1	1	1	1	5	4	4	4	5	5	4	4	4	4	4	4	4	4	4	4	4	4	5	4	5	4	4	4	4	4
2	1	2	1	1	1	1	5	4	4	4	5	5	4	4	4	4	4	4	4	4	4	4	4	4	5	4	5	4	4	4	4	4
1	2	2	1	1	1	1	2	2	2	2	2	2	2	2	2	2	2	3	4	4	3	3	4	4	3	3	4	2	3	3	3	3
1	1	2	1	1	1	1	5	5	5	4	5	5	4	5	5	5	5	5	5	5	5	5	5	5	4	4	5	4	4	4	4	4
1	2	1	2	1	1	1	5	4	4	4	4	3	3	4	3	3	4	5	4	4	3	4	4	4	5	4	4	5	4	4	4	5
2	1	1	1	1	1	1	4	4	3	4	3	3	3	3	3	4	5	5	5	5	5	4	5	3	3	3	3	4	4	3	4	4
1	1	1	1	1	1	1	5	4	4	3	3	3	5	4	4	4	4	4	5	1	5	4	5	4	4	4	4	4	4	4	4	5
1	2	2	1	1	1	1	4	4	4	4	3	4	4	4	4	3	4	4	4	4	4	4	4	3	4	4	3	5	4	4	4	4
1	2	2	1	1	1	1	4	5	4	5	3	4	3	3	5	3	5	5	5	4	4	4	5	4	5	3	4	5	5	4	4	5
1	1	1	1	1	1	1	4	4	3	4	2	2	4	4	3	4	4	4	4	3	4	5	4	4	4	4	4	4	4	4	4	4
2	1	2	1	1	1	1	1	1	1	1	1	1	1	1	1	1	1	1	1	1	1	1	1	1	1	1	1	1	1	1	1	2
2	2	2	1	1	1	1	5	5	5	5	5	3	3	5	5	4	5	5	3	5	5	5	4	4	5	5	5
2	1	2	2	1	1	1	3	3	4	4	4	4	4	4	4	3	4	4	3	3	2	3	3	4	4	4	4	4	4	4	3	3
1	1	2	2	1	1	1	5	5	3	4	4	4	3	3	3	3	3	3	5	3	4	3	3	3	5	3	3	3	4	3	4	3
1	2	2	1	1	1	2	4	4	4	4	4	4	4	3	3	4	3	4	4	3	3	3	3	3	3	3	3	3	3	4	4	4
2	1	2	1	1	1	1	5	5	5	5	5	5	5	5	5	5	5	5	5	2	4	4	5	5	5	5	5	4	4	4	4	4
2	1	2	1	1	1	1	4	4	5	5	4	5	5	5	5	5	5	5	3	3	4	5	5	5	5	5	5	5	5	4	4	5
1	1	2	1	1	1	1	3	4	4	4	2	3	3	4	3	3	4	4	5	5	4	4	4	4	4	4	3	5	4	3	4	4
2	1	2	1	1	1	1	4	4	4	5	4	4	4	4	4	4	4	5	3	3	3	3	4	4	4	3	4	4	4	3	4	4
1	2	2	1	1	1	1	3	3	4	4	3	4	4	3	4	3	3	3	3	3	3	3	4	3	3	3	3	4	4	3	3	3
1	2	2	2	1	1	1	2	5	1	3	1	3	4	5	3	3	4	4	5	3	4	3	3	4	4	3	3	3	4	3		3
1	2	2	1	1	1	1	4	3	3	3	5	5	3	4	4	3	3	3	5	5	5	4	4	3	4	3	2	4	3	3	3	5
2	2	2	1	1	1	1	5	5	5	5	4	5	4	5	4	5	5	5	4	4	5	4	5	5	5	5	4	5	5	4	4	5
2	1	2	2	1	1	1	5	5	5	5	5	5	3	3	1	4	3	4	5	3	4		4	1	5	4	2	5	3	4	5	5
1	2	2	1	1	1	1	5	5	5	4	4	4	4	4	4	4	4	4	5	5	4	4	4	4	4	4	4	5	5	5	5	5
2	1	1	1	1	1	1	5	5	5	5	5	5	5	4	5	5	5	5	4	4	4	4	4	4	5	4	4	4	4	4	4	4
1	1	1	1	1	1	1	5	4	4	4	4	4	4	4	5	4	4	4	4	3	4	4	4	4	4	4	3	4	3	4	4	4
1	1	2	1	1	1	1	4	5	3	4	4	4	4	2	2	2	3	3	4	4	3	2	2	3	3	4	4	3	3	3	3	3
2	2	2	1	1	1	1	5	5	5	5	5	4	3	4	5	4	4	5	5	5	5	4	4	4	4	4	4	5	5	5	4	4
1	2	1	1	1	1	2	4	3	2	3	4	3	2	3	1	2	4	5	2	2	4	3	3	4	4	4	2	3	4	4	3	3
1	1	2	1	1	1	1	4	4	5	4	4	5	5	4	4	4	5	5	5	5	5	4	5	5	5	5	4	4	4	4	4	4
1	1	2	1	1	1	1	4	2	2	4	4	4	4	4	4	4	4	5	4	3	4	4	5	2	4	2	2	4	4	4	4	4
1	1	2	1	1	1	1	5	5	4	5	5	5	5	5	5	5	5	5	5	5	5	5	5	4	5	5	1	5	5	5	5	5
1	2	2	1	1	1	1	5	5	5	5	4	5	5	5	5	5	5	5	3	3	3	4	3	5	5	3	3	5	5	5	5	5
2	2	2	1	1	1	1	5	5	5	5	5	5	4	4	3	3	4	4	4	5	3	3	3	4	4	4	4	4	4	4	3	4
2	1	2	2	1	1	1	2	4	4	5	3	5	3	5	5	5	5	5	5	3	5	4	5	5	5	4	5	4	4	4	4	4
1	2	2	2	1	1	1	5	4	4	4	4	4	4	3	4	4	5	3	4	3	4	4	4	3	5	4	4	4	4	3	4	4
2	1	1	1	1	1	1	5	5	4		4	4	3	4	4	4	4	4	4	4	4	3	4	4	4	3	3	5	4	3	3	5
1	2	2	1	1	1	1	4	4	4	5	4	4	4	4	4	5	5	5	5	4	4	4	5	4	4	4	4	4	4	4	4	5
1	1	2	1	1	1	1	4	4	3	4	4	3	3	4	4	3	4	5	4	4	4	3	3	4	4	3	3	3	3	3	3	3
2	1	1	2	1	1	1	3	2	2	3	3	4	2	5	5	3	4	4	3	3	3	3	4	4	4	3	3	4	3	3	3	3
1	1	2	1	1	1	1	4	5	4	3	4	3	5	5	4	5	5	5	5	4	4	5	5	5	5	3	4	5	5	5	4	5
1	2	2	1	1	1	1	5	5	4	5	4	5	4	2	2	2	4	5	5	5	5	5	4	5	5	5	5	5	5	5	5	4
1	2	2	1	1	1	1	4	4	4	4	4	4	4	4	4	4	4	5	5	5	5	4	4	4	4	4	4	4	4	4	4	4
1	1	2	2	1	1	1	4	4	2	4	3	2	2	4	4	4	4	4	4	3	3	4	4	4	4	4	4	4	3	3	3	3
2	2	1	2	1	1	1	4	3	3	4	3	3	3	3	4	4	4	4	4	2	4	3	4	3	4	3	3	4	4	1	3	3
1	2	2	1	1	1	2	5	5	4	5	5	5	5	4	4	4	3	4	5	5	4	4	5	4	5	4	4	5	5	5	4	5
1	2	2	1	1	1	2	5	5	4	5	5	5	5	4	4	4	3	4	5	5	4	4	5	4	5	4	4	5	5	5	4	5
2	1	2	2	1	1	1	5	5	4	5	5	5	5	5	5	5	5	5	4	3	5	4	5	4	5	5	5	5	5	5	5	5
1	2	2	2	1	1	1	4	4	4	4	4	4	4	4	4	4	4	4	4	4	4	4	4	4	4	4	4	3	4	3	3	3
1	2	2	2	1	1	1	5	5	4	5	5	4	4	3	3	4	4	4	5	5	4	4	4	4	4	3	2	5	4	3	3	4
1	2	2	1	1	1	1	4	4	3	4	3	4	3	3	4	3	4	4	5	5	4	3	4	3	4	3	3	4	4	3	3	4
1	2	2	2	1	1	1	5	4	4	5	4	4	4	2	2	2	2	2	5	4	5	5	5	5	5	4	4	5	5	2	2	5
2	2	1	1	1	1	1	5	5	3	5	4	4	5	5	5	4	5	5	5	4	4	5	5	4	4	4	4	5	5	5	4	5
1	1	2	1	1	1	2	4	2	4	4	1	3	1	1				3	4	1	3	1	1	3	3	3	1	3	1	3	3
2	2	1	1	1	1	1	4	4	3	4	4	4	4	4	4	4	4	5	5	5	4	3	4	4	4	4	4	5	4	4	5	5
2	2	1	2	1	1	1	4	2	4	4	2	4	4	3	3	3	4	4	5	5	4	4	4	3	4	4	4	5	5	5	5	5
2	2	2	1	1	1	1	5	5	4	5	5	5	5	5	5	5	5	5	5	4	4	4	5	5	5	4	5	5	5	5	5	5
2	2	1	2	1	1	1	5	5	5	5	5	5	5	5	5	5	5	5	4	4	5	3	5	5	5	5	5	5	5	4	4	5
2	2	2	1	1	1	1	5	5	5	5	5	5	5	5	5	5	5	5	5	4	4	4	5	4	5	5	4	5	5	5	5	5
1	2	2	2	1	1	1	4	3	4	4	3	4	4	3	3	4	3	4	5	5	4	4	5	4	4	4	3	4	4	4	4	4
1	1	1	2	1	1	2	5	5	3	3	5	4	5	5	5	5	4	4	5	3	4	3	3	3	3	3	3	3	3	3	3	3
2	1	2	2	1	1	1	5	5	5	5	5	5	5	3	5	3	5	5	5	4	3	4	3	5	5	5	4	5	5	5	4	5
1	2	2	2	1	1	1	4	4	4	4	4	4	4	2	2	2	2	4	5	5	4	4	4	4	4	4	4	4	4	2	5	5
2	2	2	2	1	1	1	5	4	4	4	4	4	4	4	4	4	4	5	4	4	4	4	4	4	4	5	3	4	4	4	4	4
2	2	2	2	1	1	1	5	5	4	5	5	4	4	4	4	4	4	4	5	5	2	4	3	4	4	3	3	5	5	4	4	5
1	1	2	1	1	1	1	5	5	5	5	5	5	5	4	4	4	4	4	5	5	4	4	5	3	4	3	3	3	3	3	3	3
2	2	2	1	1	2	1	5	5	5	5	5	5	5	4	5	4	4	4	5	4	5	5	5	4	4	4	4	5	5	3	4	5
2	2	2	1	1	1	1	3	4	2	4	3	4	5	3	4	3	4	4	5	5	4	4	5	2	5	3	2	5	4	4	4	5
1	2	2	2	1	1	1	4	5	3	4	4	4	4	3	3	2	3	2	4	2	2	2	5	3	5	4	2	4	4	4	3	4
2	1	2	2	1	1	1	4	4	5	5	5	3	5	5	5	4	5	5	5	3	4	3	5	4	5	3	4	5	4	1	5	5
2	1	2	2	1	1	1	4	4	5	5	5	3	5	5	5	4	5	5	5	3	4	3	5	4	5	3	4	5	4	1	5	5
2	2	2	1	1	1	1	5	5	5	5	5	1	1	1	1	1	5	1	5	4	2	1	2	1	3	5	5	5	5	4	4	5
2	2	2	1	1	1	1	5	5	4	4	4	4	4	4	4	4	4	4	5	5	4	4	4	4	4	4	4	5	5	5	5	5
2	2	2	1	1	1	1	5	5	5	5	5	5	5	5	5	4	5	5	5	5	5	4	5	5	5	5	5	5	5	5	5	5
1	2	1	2	1	1	1	4	5	4	3	2	3	2	4	3	3	3	3	2	2	3	3	3	3	3	3	3	3	3	3	3	3
1	2	2	2	1	1	1	4	2	2	2	2	2	2	3	2	2	2	2	2	3	2	2	2	2	3	3	3	2	2	2	3	2
2	2	1	2	1	1	1	5	5	5	5	5	5	5	5	5	5	5	5	2	2	3	5	5	5	5	5	5	5	5	5	5	5
1	1	2	1	1	1	1	5	5	5	5	5	5	5	5	5	5	3	4	4	4	4	3	3	5	5	5	5	5	5	4	3	4
2	1	2	1	1	1	1	5	5	4	4	4	5	4	4	4	4	4	4	5	5	4	4	4	4	4	4	4	5	5	4	4	5
2	1	2	1	1	1	1	4	4	5	4	4	5	4	4	4	4	4	5	4	4	4	4	5	4	5	4	5	4	4	4	5	4
2	2	2	1	1	1	1	5	5	4	5	5	5	4	4	5	4	4	3	5	5	4	4		5	5	5	5	5	5	5	5	5
2	2	1	2	1	1	1	3	3	3	3	3	3	3	4	4	4	3	3	3	3	3	3	3	3	3	3	3	4	4	4	4	4
2	2	2	2	1	1	1	4	4	3	4	3	4	4	3	3	4	4	5	5	4	4	4	4	5	4	4	4	5	5	5	4	5
2	1	2	1	1	1	1	5	4	3	4	4	4	3	4	3	3	3	3	4	4	4	4	4	5	4	5	5	5	5	3	3	5
1	2	2	1	1	1	1	5	5	4	5	5	5	4	4	5	4	4	4	4	4	5	4	4	3	4	4	4	5	4	3	4	5
2	2	2	1	1	1	1	5	5	3	5	5	3	3	1	5	3	3	5	5	5	5	3	5	4	5	5	5	4	4	3	4	5
1	2	1	1	1	1	1	5	5	5	5	5	5	5	3	5	4	5	5	5	5	5	5	5	5	5	5	5	5	5	5	5	5
1	1	2	1	1	1	1	4	4	4	4	4	4	4	4	3	4	3	3	4	4	4	4	4	4	4	4	4	3	4	4	3	4
2	1	2	1	1	1	1	4	4	4	4	4	4	4	5	5	4	4	5	5	5		5	5	4	4	4	4	5	5	4	4	4
1	2	2	1	1	1	1	4	4	3	5	4	3	3	4	4	4	5	4	4	4	3	3	4	3	4	3	3	5	5	3	4	5
1	1	2	1	1	1	1	3	4	4	4	2	2	2	5	5	5	5	5	2	2	4	4	4	4	4	4	3	5	4	4	3	4
1	2	2	1	1	1	1	4	2	2	4	4	4	2	4	4	4	4	4	4	4	4	4	2	4	4	2	2	5	2	2	2	5
1	1	2	1	1	2	2		3	3	4	3	3	4	3	4	3	2	3	2	3	4	4	3	3	3	3	4	4	3	4	3	3
2	2	1	2	1	1	1	3	3	3	4	2	4	4	3	3	4	4	4	3	2	4	4	5	3	3	3	3	3	3	3	3	3
1	2	2	1	1	1	1	5	5	5	4	4	4	4	3	3	4	4	4	4	3	4	4	4	3	4	4	4	4	4	4	4	4
2	2	2	2	1	1	1	4	3	4	5	4	4	4	4	3	3	4	4	5	2	4	4	4	4	4	4	2	5	5	2	3	5
2	2	2	1	1	1	1	4	4	5	5	3	3	3	4	4	4	4	5	4	4	4	4	3	4	4	4	4	5	5	1	4	5
2	1	1	2	1	1	1	1	1	2	3	1	3	1	4	4	4	5	5	5	1	5	3	5	5	5	5	5	4	2	3	2	4
1	1	1	1	1	1	2	5	5	5	4	4	5	4	4	3	4	3		4	4	4	5	4	4	4	4	4	4	4	5	4	5
1	1	2	1	1	1	1	5	5	4	5	5	1	5	5	5	5	5	5	5	5	5	5	5	5	5	5	5	5	5	5	5	5
2	2	2	1	1	1	1	5	5	4	5	5	5	4	5	5	4	4	4	4	4	4	3	3	4	4	3	4	4	4	4	3	4
2	2	2	1	1	1	1	4	4	4	4	4	2	4	2	4	4	4	4	4	5	2	4	4	3	4	4	3	4	4	3	3	5
1	1	2	1	1	1	2	4	4	4	5	2	4	2	4	4	4	4	5	3	2	5	4	5	4	4	4	4	4	4	3	3	4
2	2	2	2	1	1	1	4	4	3	4	4	3	3	3	3	3	3	4	4	3	4	3	4	4	4	3	3	4	4	4	3	4
2	1	2	1	1	1	1	5	5	4	5	4	4	5	4	5	5	5	5	5	5	5	5	5	5	5	5	5	5	5	4	5	5
2	1	2	1	1	2	1	4	5	4	4	5	5	5	4	4	4	3	3	4	4	4	4	4	3	4	3	4	4	4	3	3	4
2	2	2	1	1	1	1	5	5	4	5	4	5	5	5	3	3	5	5	5	4	4	4	4	4	4	5	4	5	5	2	5	5
1	1	2	1	1	1	1	4	3	2	4	4	4	4	4	4	3	4	4	4	3	3	3	4	4	4	3	2	4	4	4	2	4
2	2	1	1	1	1	1	4	5	4	4	4	3	4	5	4	4	4	5	5	5	4	4	5	4	4	4	4	4	5	4	4	4
1	2	2	1	1	1	1	4	4	4	3	4	3	3	3	3	4	4	4	3	3	3	3	4	4	4	4	4	4	4	4	4	3
2	1	1	1	1	1	2	5	5	4	4	3	5	5	3	5	5	5	5	5	3	4	4	5	5	5	5	4	5	4	5	4	5
1	1	2	1	1	1	1	5	5	5	5	5	5	5	5	5	5	5	5	5	2	5	5	5	5	5	5	5	5	5	5	5	5
2	2	2	2	1	1	1	4	4	4	4	4	4	4	3	3	4	4	4	4	4	4	4	4	4	3	4	4	4	4	3	3	4
1	2	2	1	1	1	1	5	5	2	4	4	4	4	5	5	3	4	4	5	4	3	4	5	5	5		3	3	4	4	4	4
1	1	1	2	1	1	1	4	4	4	4	4	4	4	3	3	4	4	4	4	4	4	4	4	4	4	5	4	4	4	4	4	4
1	1	2	1	1	1	1	3	4	3	4	5	4	4	2	2	1	2	3	3	1	4	2	3	3	3	3	3	4	3	3	2	4
1	2	2	1	1	1	1	4	4	4	4	4	4	4	4	4	4	4	4	5	5	4	4	4	4	4	4	4	4	4	4	4	4
1	2	1	1	1	1	1	3	3	2	4	2	3	3	2	3	2	4	4	4	2	4	4	3	4	4	3	3	4	4	3	2	3
2	1	2	2	1	1	1	5	5	5	5	5	1	1	5	5	5	5	5	5	5	5	5	5	5	5	5	5	5	5	5	5	5
1	1	2	1	1	1	1	4	4	4	4	3	4	4	4	4	3	5	5	5	3	4	4	4	4	4	1	1	4	4	4	4	4
2	1	2	1	1	1	1	2	4	4	4	4	4	4	4	4	3	4	4	5	5	2	4	4	4	4	2	2	4	5	2	4	4
1	2	1	2	1	1	1	4	4	4	4	5	5	3	5	5	5	5	5	5	3	5	5	5	5	5	5	5	5	5	5	5	5
2	2	2	2	1	1	1	4	4	3	4	4	4	4	4	4	3	3	3	4	4	3	3	3	4	4	4	4	4	4	3	4	4
2	2	1	1	1	1	1	4	5	3	5	4	5	5	3	2	3	5		4	4	4	4	4	4	5	4	4	5	5	3	4	5
2	1	2	1	1	1	1	5	4	5	5	4	5	5	4	4	5	5	4	4	4	4	4	5	5	5	4	4	4	5	5	4	5
2	2	2	1	1	1	1	5	5	4	5	4	5	4	5	3	4	5	5	5	4	4	5	5	5	5	4	3	5	4	4	3	4
2	1	2	1	1	2	1	3	3	4	3	3	3	4	4	4	4	4	5	5	4	4	4	4	4	4	4	4	4	4	4	4	4
2	1	2	1	1	1	1	2	2	2	2	2	2	2	5	5	2	5	5	5	3	4	4	5	2	2	2	1	2	2	2	2	4
2	1	1	1	1	1	1	4	4	4	4	3	4	4	3	3	4	4	4	3	2	4	4	4	4	4	4	3	4	4	4	4	4
1	2	2	2	1	1	1	4	4	3	5	4	4	3	5	4	4	5	5	4	3	3	4	4	4	4	4	4	5	5	3	4	4
2	2	2	1	1	1	1	4	4	4	4	4	4	4	4	4	4	4	4	5	4	4	4	4	4	4	4	4	4	4	4	4	4
2	1	1	1	1	1	1	5	5	5	5	5	5	5	5	5	5	5	5	5	4	5	5	5	5	5	5	5	5	5	5	5	5
2	2	2	1	1	1	1	5	5	4	5	5	5	5	4	4	4	4	4	4	4	4	3	3	4	4	4	4	4	4	4	3	3
1	1	2	1	1	1	1	5	4	4	5	4	4	5	2	2	5	1	4	5	5	5	4	5	4	4	5	4	4	4	4	4	4
2	2	2	2	1	1	1	5	5	5	4	4	3	3	4	4	3	4	3	5	4	3	3	4	4	5	4	3	5	4	4	3	5
2	2	2	2	1	1	1	4	4	3	4	3	5	4	4	4	4	4	4	4	4	4	4	4	4	4	4	4	4	4	4	4	4
2	1	2	2	1	1	1	4	4	4	3	5	4	4	4	5	4	4	5	3	3	4	4	4	4	4	3	3	4	4	3	3	3
2	1	2	1	1	1	1	4	5	4	4	4	4	4	4	4	4	4	4	4	3	4	4	4	4	4	4	4	4	4	4	4	4
2	2	2	2	1	1	1	5	5	5	5	5	5	5	5	5	5	5	5	5	5	5	5	5	5	5	5	5	5	5	5	5	5
2	1	2	2	1	1	1	3	4	3	3	3	4	3	2	3	3	3	3	3	3	3	3	4	3	3	3	3	3	3	3	3	4
2	2	1	2	1	1	1	5	4	4	4	3	3	4	3	3	3	3	3	5	3	3	3	3	3	4	3	3	5	4	3	3	5
1	2	2	1	1	1	1	5	5	4	4	4	3	3	3	4	4	4	4	4	3	4	4	4	4	5	4	4	4	4	4	4	4
1	2	1	1	1	1	1	3	3	3	3	3	3	3	3	4	3	5	5	3	3	3	3	4	3	4	4	3	3	3	3	3	3
1	2	2	1	1	1	1	5	5	5	5	5	5	4	4	5	4	5	5	5	4	3	5	5	5	4	4	4	5	5	5	5	4
1	2	2	2	1	1	1	4	4	3	4	4	2	3	4	4	4	4	4	5	4	4	4	4	4	4	4	3	5	5	5	4	4
2	1	2	2	1	1	1	4	4	2	4	4	2	2	4	4	2	4	3	5	4	3	3	4	3	4	3	3	4	4	4	3	4
1	2	2	1	1	1	2	4	4	3	4	4	4	3	3	3	2	3	3	4	4	3	4	4	4	4	3	4	4	4	4	4	3
2	2	2	2	1	1	1	5	5	5	5	5	5	5	5	5	5	5	5	5	5	5	5	5	5	5	5	5	5	5	5	5	5
1	2	2	2	1	1	1	3	3	3	3	3	3	3	3	3	2	3	3	4	4	4	3	3	3	3	4	3	4	5	5	5	5
2	1	1	2	1	1	1	5	5	5	5	5	5	5	5	5	5	5	5	5	5	5	5	5	5	5	5	5	5	5	5	5	5
1	2	2	2	1	1	1	3	2	4	4	3	4	4	3	4	4	4	4	5	3	3	3	3	3	4	3	3	4	3	3	3	4
1	1	2	1	1	1	1	4	5	5	5	5	5	4	4	4	4	5	5	5	4	4	4	4	4	5	4	3	5	3	3	4	5
1	2	2	2	1	1	1	5	5	2	3	4	4	4	1	2	3	4	5	4	4	4	4	4	3	4	4	3	5	5	3	3	3
2	1	2	1	1	1	1	4	4	4	4	4	4	4	4	4	4	4	4	4	4	4	4	4	4	4	4	4	4	4	4	4	4
1	2	2	1	1	1	1	5	5	3	5	5	3	5	5	3	3	2	2	4	4	4	4	4	5	1	4	3	4	4	4	4	5
1	1	2	2	1	1	1	3	3	3	3	3	3	3	3	3	3	3	3	3	3	3	3	3	3	3	3	3	3	3	3	3	3
1	1	2	1	1	1	1	5	5	5	5	5	5	5	5	5	5	5	5	5	4	5	5	5	5	5	5	5	5	5	5	5	5
2	2	1	2	1	1	1	5	5	5	4	4	3	4	3	3	4	3	3	3	3	4	3	3	3	3	4	5	4	3	3	3	4
1	2	2	1	1	1	1	1	4	4	4	4	4	4	4	4	3	5	5	5	4	3	3	3	4	4	4	3	5	5	5	5	5
2	2	2	2	1	1	1	5	5	4	4	4	5	4	4	4	4	4	4	4	4	3	3	3	4	4	4	4	4	4	3	4	3
2	1	1	2	1	1	1	4	4	3	4	2	4	3	4	3	4	4	4	2	3	3	3	4	3	4	3	3	3	3	2	3	4
2	2	1	2	1	1	1	4	5	4	4	5	5	5	3	5	5	5	5	5	4	3	4	4	5	5	4	5	5	5	5	5	5
1	2	2	1	1	1	1	5	4	4	4	2	3	2	4	4	2	4	4	4	5	2	2	3	3	4	4	3	4	3	3	2	4
1	2	2	1	1	1	1	5	5	5	5	4	5	5	4	3	4	4	4	3	3	4	4	4	4	4	4	4	4	4	4	4	4
2	2	2	2	1	1	1	2	2	2	4	4	4	4	4	3	2	2	2	4	2	3	3	3	3	3	2	3	4	4	3	3	3
2	2	2	2	1	1	1	4	4	4	4	4	4	4	4	4	4	4	4	5	5	5	5	5	4	4	4	4	5	5	2	4	4
2	1	1	2	1	1	1	5	5	4	5	5	5	5	5	5	5	5	5	5	4	4	4	5	5	5	5	5	4	4	4	5	4
1	2	2	1	1	1	1	4	4	3	4	4	4	3	3	3	3	4	4	4	4	3	3	3	4	4	3	3	4	4	4	4	3
2	2	2	2	1	1	1	3	4	3	4	4	4	3	4	4	4	4	4	4	3	3	2	2	2	3	3	3	4	4	3	3	4
2	1	2	2	1	1	1	5	5	5	5	5	5	5	5	5	5	5	5	5	5	5	5	5	5	5	5	5	5	5	5	5	5
2	2	2	2	1	1	1	5	4	4	5	4	4	5	3	4	2	4	2	4	4	5	4	5	5	5	3	4	5	5	5	3	5
2	1	2	2	1	1	1	4	4	3	4	4	2	4	4	3	3	4	4	4	4	4	4	4	4	4	4	4	4	4	3	4	4
2	2	2	1	1	1	1	3	3	2	4	4	2	4	2	4	2	3	4	5	4	4	4	4	2	3	3	3	5	4	4	4	4
2	2	2	1	1	1	1	3	3	2	4	4	2	4	2	4	2	3	4	5	4	4	4	4	2	3	3	3	5	4	4	4	4
1	1	1	1	1	1	1	5	5	5	5	5	5	5	4	3	3	5	4	2	1	5	4	4	4	4	4	4	5	4	5	5	5
2	2	2	2	1	1	1	5	4	4	4	4	4	4	3	4	4	4	4	4	5	4	4	4	4	4	3	4	4	4	3	3	4
1	2	1	2	1	1	1	4	5	4	4	4	5	5	5	5	4	5	5	4	4	4	5	5	5	5	4	4	5	5	5	5	5
1	2	2	1	1	1	1	2	5	5	5	5	5	5	5	5	5	5	2	5	5	3	3	3	4	4	3	3	5	5	4	5	5
1	2	1	2	1	1	2	4	4	2	5	3	5	4	4	4	3	4	4	3	1	1	1	2	4	4	4	4	3	4	4	4	3
1	1	2	2	1	1	1	4	5	4	5	5	3	3	5	4	4	5	5	5	3	4	4	5	5	5	4	4	4	4	4	4	4
2	2	2	2	1	1	1	5	5	3	3	2	3	2	5	5	5	5	5	3	2	4	5	3	1	3	3	2	3	2	2	3	5
2	2	2	2	1	1	1	3	5	4	4	4	4	4	5	4	4	4	4	5	3	4	4	4	4	4	4	4	5	5	4	4	5
1	1	2	1	1	1	1	5	5	5	5	2	4	3	5	5	5	5	5	5	3	5	5	5	5	5	5	3	5	5	5	3	5
1	1	2	1	1	1	1	5	5	5	4	4	5	5	3	5	5	4	4	5	2	4	3	4	4	4	4	4	4	4	4	3	5
1	2	2	1	1	1	1	5	4	3	4	5	1	3	4	5	3	4	4	5	5	3	4	4	4	4	4	4	5	5	2	2	5
1	2	2	1	1	1	1	4	3	3	4	4	2	4	2	3	4	4	4	5	5	4	4	4	4	4	3	2	4	3	4	3	4
2	1	2	2	1	1	1	5	5	5	5	5	5	5	5	4	5	5	5	5	4	5	5	5	5	5	5	5	5	4	4	4	4
2	2	1	2	1	1	1	4	4	4	4	4	4	4	4	4	4	4	4	4	3	4	3	4	4	4	3	4	4	4	4	4	4
2	2	2	2	1	1	1	4	4	4	4	4	4	4	3	4	4	4	4	5	5	4	4	3	4	4	4	4	4	4	3	4	4
2	1	1	2	1	1	1	4	4	2	3	2	3	3	5	5	5	5	5	5	4	5	4	5	4	5	4	4	5	4	4	4	4
1	2	2	1	1	1	1	4	5	5	4	5	5	5	4	4	4	4	4	5	4	4	4	4	4	4	4	4	5	4	1	4	4
2	1	1	2	1	1	1	4	4	3	5	3	2	3	3	3	4	4	5	4	5	4	5	4	4	4	4	3	3	3	4	4	4
1	2	1	1	1	1	1	5	5	4	5	4	4	4	4	5	4	5	5	5	4	4	4	4	4	4	4	4	5	5	4	4	5
2	2	2	2	1	1	1	3	4	3	3	3	3	4	4	4	3	3	4	4	4	4	3	4	4	4	3	4	4	4	4	4	4
1	1	1	2	1	1	1	3	5	3	4	3	4	5	4	4	4	4	4	4	3	4	4	4	4	4	4	3	3	3	3	4	3
1	2	2	2	1	1	1	4	5	4	4	4	4	4	4	4	4	4	4	5	5	4	4	4	4	4	4	4	4	4	4	4	5
1	1	2	1	1	1	1	4	5	4	3	4	2	2	5	4	4	4	5	4	3	4	4	3	4	5	4	4	4	4	3	3	4
1	2	2	1	1	1	1	4	3	2	3	4	3	3	3	3	3	3	3	4	3	3	3	3	3	3	3	3	5	4	3	3	4
1	2	2	1	1	1	1	5	5	3	5	3	5	4	3	4	4	4	5	3	3	4	4	4	4	4	3	3	4	4	4	4	5
1	2	1	1	1	1	1	5	4	2	3	4	2	3	5	5	5	5	5	5	3	4	4	5	4	5	4	3	4	4	3	3	5
1	2	2	1	1	1	1	5	5	5	5	5	5	5	4	4	4	5	5	4	4	5	5	5	5	5	5	5	5	5	5	5	5
2	2	1	2	1	1	1	4	4	3	5	4	5	4	5	5	5	5	5	5	5	5	4	4	3	4	4	3	5	5	4	4	5
1	2	2	1	1	1	1	5	5	5	5	5	5	5	5	5	5	5	5	5	5	5	5	5	5	5	5	5	5	5	5	5	5
1	2	2	1	1	1	1	5	5	3	4	3	2	2	4	4	4	4	4	4	3	3	3	3	3	4	3	3	4	4	3	4	4
1	2	1	2	1	1	1	4	4	2	4	4	4	2	4	4	4	4	4	3	3	4	4	4	4	4	4	4	4	4	4	4	4
2	2	2	1	1	1	1	4	4	3	3	4	3	3	4	4	3	4	4	4	4	4	4	4	3	4	3	4	4	4	4	4	4
1	2	2	1	1	1	1	3	3	3	4	4	4	4	3	4	3	4	4	4	2	3	3	4	4	3	3	3	4	3	4	3	4
2	1	2	2	1	1	1	5	5	5	5	5	5	5	5	5	5	5	5	5	5	5	5	5	5	5	5	5	5	5	5	5	5
2	1	1	2	1	1	1	5	5	5	5	5	5	5	5	5	5	5	5	5	3	4	4	4	4	4	4	4	4	4	4	4	4
2	2	1	2	1	1	1	4	3	3	4	3	4	3	4	4	3	4	4	3	3	2	3	2	2	3	2	3	4	4	3	3	4
1	2	1	2	1	1	1	5	5	5	4	5	5	5	3	5	4	5	4	5	4	4	5	5	5	5	4	4	5	5	5	4	5
1	2	2	1	1	1	1	5	5	4	5	3	3	3	3	5	3	4	5	5	5	5	4	4	3	4	3	3	5	5	4	4	5
1	2	1	1	1	1	1	5	4	3	4	3	4	2	4	3	3	4	4	5	4	4	3	4	4	3	3	3	4	3	3	3	4
1	2	2	1	1	1	1	3	2	3	4	3	5	4	3	4	3	3	5	3	3	3	3	3	3	3	3	3	4	4	3	3	4
1	2	2	1	1	1	1	5	5	5	5	5	5	3	5	5	4	5	5	5	4	4	5	5	5	5	5	3	5	5	5	5	5
2	2	2	2	1	1	1	5	4	4	4	5	4	5	4	5	4	4	4	5	5	4	4	4	5	4	4	4	5	5	4	4	5
1	2	1	1	1	1	1	5	5	4	5	2	4	5	4	3	2	3	4	3	3	4	4	4	5	5	4	4	4	4	4	4	4
1	2	2	1	1	1	1	4	4	4	4	4	4	4	4	4	4	4	4	4	4	4	4	4	4	4	4	4	4	4	4	4	4
1	2	2	2	1	1	1	5	4	4	5	3	4	5	4	4	3	4	5	4	3	3	3	3	3	4	3	2	4	4	2	3	3
1	1	2	1	1	1	1	5	5	3	4	3	4	4	4	4	3	4	5	5	5	4	4	4	4	4	4	3	5	4	4	4	4
2	2	2	2	1	1	1	4	4	3	4	4	4	4	3	2	4	4	3	4	4	3	3	4	4	4	3	3	4	4	4	4	3
1	2	2	1	1	1	1	3	3	1	3	1	5	5	3	4	3	4	3	3	3	3	3	3	3	3	3	3	3	3	3	3	3
1	1	2	1	1	1	1	5	4	4	3	3	4	4	3	3	3	4	4	4	3	4	3	3	3	4	3	3	3	3	3	3	3
1	1	2	1	1	1	1	5	4	4	3	3	4	4	3	3	3	4	4	4	3	4	3	3	3	4	3	3	3	3	3	3	3
2	2	2	2	1	2	1	4	4	4	4	4	4	4	4	4	4	4	4	4	4	4	4	4	4	4	4	4	4	4	4	4	4
2	2	2	2	1	2	1	4	4	4	4	4	4	4	4	4	4	4	4	4	4	4	4	4	4	4	4	4	4	4	4	4	4
1	1	2	1	1	1	1	4	4	4	5	5	5	5	4	5	5	5	5	5	5	5	5	5	5	5	5	4	5	5	5	5	5
1	2	2	1	1	1	1	2	2	2	5	2	2	2	3	5	3	3	3	5	5	3	3	3	3	3	3	3	3	3	3	3	3
2	2	1	2	1	1	1	5	5	4	4	5	4	3	5	5	5	5	5	4	4	5	5	5	5	5	5	5	5	5	5	5	5
1	1	2	1	1	1	1	4	5	4	5	4	4	4	3	5	5	5	4	4	3	4	4	4	4	4	4	4	5	4	4	4	4
1	2	2	1	1	1	1	4	4	4	5	3	2	1	4	4	3	4	4	5	5	4	3	5	4	4	4	4	5	4	5	5	5
1	2	2	1	1	1	1	5	4	3	4	4	3	3	4	4	4	4	4	3	3	4	4	4	4	4	4	4	4	4	4	4	4
2	1	2	2	1	1	1	5	5	4	4	4	4	4	3	3	4	4	4	4	4	4	3	4	4	4	4	4	4	4	4	4	4
2	2	2	2	1	1	1	4	4	3	4	5	4	4	4	3	3	2	4	5	4	4	4	4	3	5	4	4	4	4	3	4	5
2	1	2	2	1	1	1	5	1	1	5	3	5	5	4	4	1	4	4	3	3	4	4	5	5	5	4	3	5	5	5	4	5
1	1	2	1	1	1	2	5	5	5	4	4	4	4	3	1	1	4	4	2	2	1	2	1	4	4	4	4	2	2	2	2	2
1	2	2	1	1	1	1	4	5	5	4	3	5	5	3	4	3	4	3	4	4	4	3	4	3	4	3	5	5	5	5	4	5
1	2	2	1	1	1	1	3	3	3	3	3	3	3	3	3	3	3	3	5	5	4	4	4	3	3	3	3	5	5	5	5	5
1	1	1	2	1	1	1	4	4	4	4	4	4	4	5	5	4	5	5	5	3	4	4	5	5	5	5	5	4	5	5	5	5
1	2	2	2	1	1	1	4	4	3	4	5	4	4	3	4	4	3	4	4	4	4	4	4	4	4	4	4	5	5	3	4	4
1	2	2	1	1	1	1	5	5	5	4	4	4	4	4	4	4	4	4	5	5	4	4	4	4	4	4	4	5	5	4	4	5
1	2	2	1	1	1	1	4	3	3	3	3	4	4	3	3	3	3	3	4	4	3	3	3	3	3	3	3	4	3	3	3	3
1	1	2	1	1	1	1	3	3	2	4	3	4	4	3	2	2	3	3	4	5	3	3	2	3	3	3	3	4	4	2	2	3
1	2	1	2	1	1	1	3	2	2	3	1	3	2	1	2	1	2	2	2	2	2	2	2	2	2	2	2	2	3	2	2	3
2	1	2	2	1	1	1	1	2	3	1	1	1	2	4	5	4	5	5	5	3	4	3	5	5	5	4	3	5	5	5	5	5
2	1	1	2	1	1	1	4	3	3	5	4	4	4	4	4	4	4	4	4	4	4	4	5	5	4	5	5	5	5	5	5	5
1	2	1	2	1	1	1	4	4	3	3	3	4	4	3	4	2	4	4	4	3	3	3	3	3	3	3	3	4	3	3	3	4
1	2	2	2	1	1	1	4	4	3	4	3	4	4	4	4	3	3	3	2	3	3	3	3	3	3	3	3	4	4	2	3	3
2	2	1	2	1	1	1	4	4	3	3	3	4	4	4	4	3	4	4	3	3	3	3	4	2	3	3	4	4	4	4	3	4
2	2	2	2	1	1	1	5	4	4	4	4	5	5	4	3	5	4	5	5	5	4	4	4	4	5	5	5		5		5	5
1	1	2	1	1	1	1	5	5	5	3	5	3	4	5	5	5	5	5	5	4	5	4	5	4	5	4	4	5	5	5	4	5
1	2	1	2	1	1	1	4	4	3	4	4	4	3	2	4	3	4	4	4	4	3	3	4	3	4	4	3	4	3	2	2	4
1	1	2	1	1	1	1	4	5	4	4	5	4	5	5	5	4	3	5	5	5	5	5	5	4	5	4	5	5	5	4	5	5
1	2	1	1	1	1	1	3	3	3	3	3	3	2	2	3	3	3	2	4	3	3	3	3	4	4	4	4	4	4	3	4	3
2	1	2	2	1	1	1	4	5	4	4	4	5	4	4	4	4	4	5	4	3	4	4	4	4	5	4	3	4	4	4	4	5
1	2	2	1	1	1	2	5	5	5	5	5	5	5	5	5	5	5	5	5	5	5	5	5	5	5	5	5	5	5	5	5	5
2	2	2	1	1	1	1	5	5	5	5	4	4	5	3	4	4	4	4	4	3	4	3	4	4	4	4	4	3	3	3	3	4
2	2	2	2	1	1	1	4	4	4	4	4	5	4	4	4	4	4	4	4	4	4	4	4	4	4	4	4	4	4	4	4	4
1	2	2	1	1	1	1	5	5	3	5	4	5	4	2	3	2	2	3	4	5	3	3	3	3	4	3	3	4	4	2	3	4
2	1	2	2	1	1	1	3	3	2	3	4	4	4	5	4	4	4	5	5	4	3	4	4	4	4	3	2	5	3	4	3	5
1	2	2	1	1	1	1	5	5	5	4	3	4	4	4	4	2	4	4	4	3	4	3	4	3	4	3	3	4	4	4	4	4
1	1	2	1	1	1	2	4	5	5	4	3	4	4	3	3	1	3	4	3	3	2	3	3	3	3	3		4	4	4	4	4
2	2	1	2	1	1	1	3	4	2	4	3	4	3	5	4	2	3	3	1	3	3	3	2
2	1	1	2	1	1	1	5	4	4	5	5	4	5	4	3	5	5	5	4	3	5	4	5	5	4	3	2	5	5	3	4	5
2	2	2	1	1	1	1	4	2	1	2	3	2	2	2	3	1	4	4	4	4	4	2	3	2	4	3	3	3	3	3	3	3
1	2	2	1	1	1	1	5	5	2	3	3	4	3	3	3	3	3	3	3	3	3	3	3	3	3	3	3	3	3	3	3	3
1	2	2	1	1	1	1	3	5	4	4	3	5	4	5	4	5	5	5	5	5	4	4	4	5	5	4	5	5	5	5	5	4
2	2	2	2	1	1	1	4	4	4	4	3	3	3	5	4	4	4	5	5	4	3	3	4	4	4	3	3	5	5	3	4	4
1	2	2	1	1	1	1	4	4	4	3	3	4	3	4	3	2	4	4	5	4	3	4	4	4	4	3	2	4	4	2	3	4
2	1	2	2	1	1	1	4	4	4	4	5	5	5	5	5	5	5	4	4	4	5	5	5	5	5	5	4	5	5	4	5	5
2	1	2	2	1	1	1	4	4	3	4	5	4	2	3	4	3	4	4	4	3	4	4	3	3	4	3	2	4	2	4	2	4
1	2	1	1	1	1	1	3	4	4	3	3	3	3	3	4	3	4	4	4	4	4	3	3	3	4	3	3	5	4	3	4	3
2	1	2	2	1	1	1	5	5	5	5	5	5	5	5	5	5	5	5	5	5	5	5	5	5	5	5	5	5	5	5	5	5
2	1	1	2	1	1	1	3	4	3	4	4	3	3	5	5	5	5	5	5	4	4	3	5	4	4	3	3	4	3	3	3	4
1	2	1	2	1	1	1	4	4	4	4	4	4	4	3	4	3	4	4	4	4	4	3	4	4	4	3	3	3	4	3	4	4
2	2	2	1	1	1	1	5	5	5	5	5	5	5	5	5	4	4	4	5	4	4	4	4	5	5	5	5	5	5	5	5	5
2	1	2	2	1	1	1	3	3	4	4	4	4	4	4	4	4	4	4	4	4	4	4	4	4	4	4	4	4	4	4	4	4
2	1	2	2	1	1	1	5	5	3	4	5	4	5	3	3	3	4	4	4	4	4	3	5	4	4	5	4	4	4	4	4	4
2	1	2	2	1	1	1	4	5	4	4	4	4	4	4	4	4	4	4	4	3	4	4	4	4	4	4	4	5	5	5	5	5
1	1	2	1	1	1	1	4	4	3	4	3	3	3	3	3	3	4	3	4	4	4	3	4	4	4	3	3	4	4	4	4	4
1	2	2	1	1	1	1	1	5	1	5	4	5							3	1	2	3	4	3	3	3	1	4	4	5	4	4
1	1	2	1	1	1	1	5	5	5	5	5	5	5	5	5	5	5	5	5	5	5	5	5	5	5	5	5	5	5	5	5	5
1	2	2	1	1	1	1	4	4	4	4	3	3	4	4	4	4	4	4	4	3	4	4	3	4	4	4	4	5	5	4	5	5
1	1	2	1	1	1	1	4	2	1	2	2	2	2	3	2	2	2	2	3	2	4	1	2	2	2	2	1	5	3	3	3	1
1	1	2	1	1	1	1	4	4	3	4	3	3	4	3	4	4	4	3	4	3	4	4	3	3	4	3	3	3	3	4	3	3
2	2	1	2	1	1	1	4	4	4	4	4	4	3	4	4	5	5	5	4	4	5	5	5	4	5	4	4	5	5	3	3	5
2	1	2	2	1	1	1	4	4	4	4	4	4	4	4	4	4	4	4	4	4	4	4	4	4	4	4	4	4	4	4	4	4
2	1	2	2	1	1	1	3	4	3	4	3	3	3	5	5	4	3	3	4	2	3	4	4	4	4	4	4	4	4	4	4	4
2	2	1	2	1	1	1	5	5	5	5	5	5	5	2	4	5	5	5	5	5	5	3	5	4	4	4	4	5	4	3	4	5
1	1	1	2	1	1	1	4	5	4	4	4	4	2	2	4	2	4	4	4	4	4	4	4	4	4	2	4	4	4	4	4	4
2	2	2	1	1	1	1	4	4	4	4	4	4	4	4	4	4	4	4	4	4	4	4	4	4	4	3	3	5	4	4	4	4
2	1	2	1	1	1	1	5	5	4	5	5	5	5	5	5	5	5	5	5	5	5	5	5	5	5	5	5	5	5	5	5	5
2	2	2	2	1	1	2	4	4	4	4	5	4	3	5	3	3	4	4	5	4	4	3	4	5	5	4	4	5	4	4	4	5
2	1	2	1	1	2	1	1	2	2	5	5	5	5	5	5	1	5	5	5	4	3	3	3	3	3	3	3	3	3	3	3	4
1	2	1	1	1	1	1	5	4	2	3	4	2	3	5	5	5	5	5	5	3	4	4	5	4	5	4	3	4	4	3	3	5
2	1	2	2	1	1	1	5	5	4	5	5	3	4	5	5	5	5	5	5	5	5	5	5	5	5	5	5	5	5	5	5	5
2	2	2	1	1	1	1	5	4	4	5	4	4	4	3	4	4	4	5	5	5	4	4	5	4	4	4	4	5	4	4	4	4
2	2	2	2	1	1	1	4	4	4	5	4	5	4	4	3	4	4	4	3	4	4	3	4	4	4	4	4	5	5	5	4	4
2	1	2	1	1	1	1	5	4	2	4	1	3	2	4	4	3	3	2	4	3	4	3	2	2	3	3	2		4	2	1	3
1	2	1	1	1	1	2	3	4	3	4	3	4	3	4	3	3	3	3	5	3	5	4	3	3	4	3	4	3	3	4	3	3
2	2	2	2	1	1	1	5	5	3	4	5	3	5	4	3	3	3	4	4	4	4	3	3	4	4	3	3	4	4	4	4	4
2	2	2	2	1	1	1	4	4	4	4	4	3	4	4	3	3	3	4	4	3	4	3	4	5	4	4	3	5	5	4	4	4
2	2	2	1	1	1	1	4	4	3	4	4	4	4	4	4	3	4	5	5	5	5	4	4	4	4	4	4	5	5	4	5	4
2	2	2	1	1	2	1	4	4	4	4	4	4	4	4	4	4	4	4	5	5	4	4	4	4	4	4	4	4	4	4	4	4
2	1	2	1	1	1	1	3	3	3	4	3	3	4	3	4	4	4	4	3	4	3	3	4	3	3	4	3	4	3	3	3	4
2	1	2	2	1	1	1	4	4	4	3	3	3	4	2	2	2	2	2	4	4	3	3	3	3	3	3	3	3	3	4	3	3
2	1	2	2	1	1	1	4	4	4	3	3	3	4	2	2	2	2	2	4	4	3	3	3	3	3	3	3	3	3	4	3	3
2	2	1	2	1	1	1	5	5	4	5	4	5	5	5	5	5	5	5	5	4	5	4	5	5	5	4	3	5	5	5	5	5
2	2	2	2	1	1	1	5	5	5	5	5	5	5	5	5	5	5	5	5	5	5	5	5	5	5	5	5	5	5	5	5	5
2	1	2	2	1	1	1	5	5	5	5	5	5	5	3	3	5	5	5	5	3	5	5	5	5	5	5	5	5	5	5	5	5
2	1	2	1	1	1	1	5	5	4	5	4	5	5	5	5	5	5	5	5	5	5	5	5	5	5	5	5	5	5	4	4	5
1	2	2	1	1	1	1	3	5	2	5	4	4	4	5	5	5	5	5	3	2	4	5	4	4	5	5	4	5	5	2	4	5
2	2	2	1	1	1	1	4	4	4	4	4	4	4	3	4	3	5	5	5	5	4	4	5	3	4	3	3	4	4	3	3	4
2	2	2	2	1	1	1	5	5	5	5	5	5	5	3	4	4	4	5	5	4	4	5	5	5	5	5	5	5	5	5	5	5
2	1	2	2	1	1	1	4	4	2	3	3	3	3	4	4	3	4	4	4	2	4	4	4	4	4	4	3	4	2	2	2	4
2	2	2	2	1	1	1	4	4	4	4	4	4	3	4	4	4	4	4	4	5	3	3	4	3	4	3	3	4	4	4	4	4
2	2	2	2	1	1	1	4	4	4	4	4	4	4	4	4	4	4	4	4	3	4	4	4	4	4	4	4	4	4	4	4	4
1	2	2	1	1	1	1	3	1	1	2	3	3	2	1	4	2	4	1	3	3	2	2	1	1	2	1	1	5	3	2	3	4
2	2	2	2	1	1	1	4	4	4	4	3	3	3	3	3	3	4	4	4	3	4	4	4	4	4	4	4	4	4	4	4	4
2	2	2	2	1	1	1	4	4	4	4	5	4	4	4	4	4	4	4	4	4	4	3	4	4	4	4	4	4	4	4	4	4
2	2	2	1	1	1	1	5	5	5	5	5	5	3	5	5	3	5	5	5	5	5	3	5	4	5	3	3	5	3	3	3	4
2	2	2	2	1	1	1	5	5	5	5	5	5	5	4	5	5	5	5	5	5	4	5	5	5	5	5	5	5	5	5	5	5
2	2	2	2	1	1	1	5	5	4	5	5	5	5	5	4	4	4	5	5	4	3	4	4	5	5	4	4	5	5	5	4	5
2	2	1	2	1	1	1	3	4	3	4	4	4	3	4	4	3	4	4	4	3	3	3	3	3	4	3	3	4	4	3	3	4
2	1	2	1	1	1	1	4	4	4	4	4	3	3	2	4	4	4	4	4	4	4	4	4	4	4	4	3	4	4	4	3	4
1	2	2	2	1	1	1	4	3	4	4	4	3	3	4	4	4	4	4	4	2	4	4	3	4	3	3	3	4	4	4	3	4
2	2	2	1	1	1	2	3	3	3	4	3	4	3	3	4	4	4	4	3	3	3	3	3	3	3	3	3	5	4	4	4	4
2	1	2	2	1	1	1	3	3	4	2	4	5	5	5	5	4	5	5	5	4	3	3	5	4	4	3	4	4	5	5	3	5
2	1	2	1	1	1	1	5	5	5	5	5	5	5	5	5	5	5	5	5	5	5	5	5	5	5	5	5	5	5	5	5	5
2	1	2	1	1	1	1	4	2	4	2	3	2	2	3	3	3	3	3	4	3	3	3	3	3	4	3	3	3	3	3	3	4
2	1	2	2	1	1	1	5	5	4	5	4	4	4	5	5	5	5	5	5	5	4	4	4	4	5	5	4	5	5	5	5	5
1	2	2	1	1	1	1	4	4	4	4	3	4	4	4	4	3	4	4	5	4	4	4	4	4	4	3	3	4	4	4	4	4
2	1	2	1	1	1	1	5	5	5	4	3	4	4	4	4	2	3	3	3	3	3	3	3	3	3	3	4	4	3	3	3	3
1	1	2	2	1	2	1	5	4	4	3	3	4	4	4	4	3	3	3	4	3	4	5	5	4	4	4	4	4	4	4	4	4
2	1	2	1	1	1	1	5	5	4	5	4	3	3	5	5	4	5	5	5	4	4	4	5	4	5	3	4	5	5	4	5	5
1	2	2	1	1	1	1	4	5	5	5	5	5	5	5	5	5	5	5	4	4	4	4	4	4	5	4	4	5	4	5	4	5
1	2	2	1	1	1	1	5	5	5	5	5	3	3	5	5	5	5	5	5	5	5	5	5	5	5	5	5	5	5	5	5	5
2	1	2	2	1	1	1	4	4	4	5	4	4	4	3	3	3	3	4	5	5	4	4	4	4	5	4	4	4	5	5	4	4
2	1	2	2	1	2	1	4	4	4	3	4	2	2	3	3	4	4	4	3	4	4	4	3	4	4	4	4	4	4	4	4	4
2	1	2	2	1	1	1	4	4	4	5	4	4	4	3	3	3	3	4	5	5	4	4	4	4	5	4	4	4	5	4	4	4
2	1	2	2	1	1	1	4	4	2	4	5	4	4	4	3	3	4	4	3	4	4	5	5	4	4	4	4	4	4	4	5	5
2	2	1	1	1	1	1	5	5	4	5	5	5	5	4	4	4	4	3	4	4	4	4	4	4	5	4	4	4	4	4	4	4
1	2	1	1	1	1	1	5	5	3	5	3	5	4	3	4	3	4	5	5	4	4	4	4	5	5	3	4	5	5	5	5	4
1	1	2	1	1	1	1	4	5	2	4	4	4	2	2	5	3	4	5	5	3	5	5	5	2	3	3	1	4	3	1	2	5
1	1	1	1	1	1	2	3	4	4	3	3	4	4	2	2	2	3	3	5	3	3	3	3	3	3	3	3	4	4	4	4	4
1	1	2	1	1	1	1	4	4	4	4	4	4	4	4	4	3	4	3	4	5	4	4	4	4	4	4	3	4	4	4	3	4
2	2	2	2	1	2	2	5	5	3	5	5	5	5	5	1	1	1	5	5	1	5	5	5	5	5	3	1	5	5	1	1	5
2	2	2	2	1	1	1	5	5	5	5	5	5	4	4	4	4	4	4	4	4	4	4	4	4	4	4	4	4	4	4	4	4
2	1	2	1	1	1	1	5	4	4	5	5	4	4	3	3	4	5	4	3	3	4	5	5	5	5	4	4	5	5	5	5	5
2	1	1	1	1	1	1	5	5	4	4	3	4	4	3	3	3	4	4	3	2	3	3	3	3	3	3	3	3	3	3	3	3
2	2	2	1	1	1	1	5	4	3	5	3	3	5	5	5	4	4	4	5	5	3	4	4	3	3	3	3	5	5	4	4	5
2	2	2	2	1	1	1	5	5	5	5	5	5	5	4	4	4	5	5	4	3	5	4	5	5	5	5	4	5	5	5	5	5
2	1	1	2	1	1	1	4	2	3	3	2	4	4	4	2	5	5	5	4	5	5	5	5	4	4	4	4	3	3	3	4	4
2	1	2	1	1	1	1	3	3	2	3	4	4	3	3	3	4	4	4	5	4	4	4	3	3	4	3	4	4	5	4	3	5
2	2	2	2	1	1	1	5	5	4	5	4	5	5	5	5	4	5	5	5	5	5	5	5	5	5	5	5	5	5	5	5	5
2	1	1	2	1	1	1	4	4	4	4	4	4	4	4	4	4	4	4	2	2	4	4	4	4	4	4	4	4	4	4	4	4
2	2	2	1	1	1	1	3	4	2	4	3	3	3	4	3	3	3	3	3	3	2	3	3	3	4	4	3	4	3	2	2	3
2	2	2	1	1	1	1	5	4	4	4	5	4	4	4	4	4	4	4	5	4	4	4	4	4	4	4	4	4	4	5	4	4
2	1	2	1	1	1	1	5	4	3	4	3	4	4	4	3	2	4	5	5	3	4	4	5	4	5	3	4	3	4	4	3	4
2	2	1	2	1	1	1	5	5	4	4	4	4	4	3	3	3	5	5	4	3	4	4	4	4	4	4	4	5	5	5	4	4
2	2	2	2	1	1	1	5	5	5	4	5	5	5	5	5	5	5	5	5	5	4	5	4	5	5	5	5	5	5	5	5	5
2	2	2	2	1	1	1	5	5	4	5	5	3	3	4	4	5	5	5	5	4	5	4	5	5	5	5	5	4	4	3	4	5
2	1	2	1	1	1	1	5	5	3	5	4	3	2	4	3	2	4	4	4	4	4	4	4	4	4	4	3	5	5	4	3	4
2	2	2	2	1	1	1	5	5	3	4	4	5	5	5	4	3	4	5	5	4	3	5	4	5	5	5	5	5	5	5	4	5
2	2	1	2	1	1	1	3	5	4	5	3	5	4	4	4	4	5	5	5	5	5	4	5	4	5	5	5	5	5	5	5	5
1	1	2	1	1	1	1	5	5	5	4	5	5	4	4	4	3	5	5	5	2	4	4	5	4	4	4	4	4	4	4	4	4
2	1	1	1	1	1	1	5	5	5	3	4	5	4	5	5	5	5	5	5	3	5	4	4	5	5	5	4	5	5	5	5	5
2	2	2	1	1	1	2	4	4	4	4	4	4	4	3	3	3	4	3	4	4	4	4	4	4	4	4	4	4	4	3	4	4
1	2	2	1	1	1	1	5	3	3	3	4	3	4	5	5	4	4	4	4	3	5	4	3	4	4	4	3	4	4	3	3	5
2	1	2	1	1	1	1	4	5	4	4	4	4	4	4	4	4	4	4	4	4	4	4	4	4	4	4	4	4	4	4	3	3
1	2	2	1	1	1	1	5	5	3	4	5	5	5	4	4	4	5	5	5	4	5	5	5	5	5	5	4	5	5	5	5	4
1	2	1	1	1	1	1	4	5	3	4	3	2	2	4	5	4	5	5	4	4	5	4	4	4	4	3	3	4	5	4	4	5
2	1	1	2	1	1	1	5	5	5	5	4	4	4	3	5	5	5	5	5	4	5	5	5	5	5	5	5	5	5	5	5	5
2	1	1	1	1	1	2	3	2	3	3	3	3	4	4	4	3	4	4	4	3	4	4	5	2	4	3	2	4	3	4	4	3
2	2	1	1	1	1	1	4	4	3	4	3	5	5	4	3	4	5	5	2	2	3	4	3	4	5	4	4	4	4	4	4	5
2	2	1	2	1	1	1	4	4	3	5	4	4	3	5	5	4	4	4	5	5	4	4	3	4	4	4	4	5	5	5	4	5
2	1	1	2	1	1	1	4	3	4	4	4	5	4	4	3	3	4	4	4	4	5	4	4	4	5	4	5	4	4	5	5	5
2	2	1	1	1	1	1	5	5	5	5	5	5	5	4	4	4	4	4	5	5	4	4	4	4	4	4	4	5	5	5	5	5
2	2	1	1	1	1	1	5	5	5	5	5	5	5	4	4	4	4	4	5	5	4	4	4	4	4	4	4	5	5	5	5	5
2	2	1	2	1	1	1	4	4	2	4	4	4	4	4	4	4	4	4	4	4	4	4	4	4	4	4	4	4	4	4	4	4
2	1	1	1	1	1	1	5	4	3	3	2	4	4	4	4	4	5	5	4	3	5	5	5	3	4	2	4	4	4	4	4	4
2	1	2	1	1	1	1	4	4	3	4	4	4	4	4	4	4	4	4	4	4	4	4	4	4	4	3	4	4	4	4	4	4
1	2	2	1	1	1	1	5	4	4	4	4	4	2	4	5	4	4	5	4	4	4	4	4	4	4	4	3	5	4	4	3	5
1	1	2	1	1	1	1	4	4	3	4	3	2	3	2	4	3	4	4	3	4	3	4	3	3	4	4	3	4	4	3	3	3
2	2	2	2	1	1	1	4	5	4	4	4	4	4	3	3	4	4	4	4	2	4	4	4	4	4	4	4	2	4	4	2	4
1	2	2	1	1	1	1	4	4	3	4	5	5	5	2	1	4	4	4	4	4	4	4	4	4	4	4	4	4	4	4	4	4
1	2	2	1	1	1	1	4	4	3	4	4	4	4	2	2	4	4	4	5	4	4	4	4	5	4	4	4			4	4	4
1	2	2	1	1	1	1	4	4	3	4	4	4	4	2	2	4	4	4	5	4	4	4	4	5	4	4	4			4	4	4
1	2	1	1	1	1	1	5	5	3	5	5	5	5	1	1	3	5	5	3	3	3	3	3	4	4	4	3	5	5	5	4	4
1	2	2	1	1	1	2	5	4	3	5	3	4	5	5	3	2	5	5	3	2	3	3	3	5	5	5	5	5	5	5	5	4
2	2	1	1	1	1	1	2	2	2	3	2	4	4	4		2	3	3	3	3	4	3	3	3	3	2	2	3	3	3	2	3
2	1	2	1	1	1	1	5	5	5	4	5	5	5	4	5	4	5	4	5	4	4	4	5	4	5	5	4	5	5	5	4	5
1	1	1	1	1	1	2	5	5	5	5	5	5	5	5	5	2	5	5	3	3	5	5	5	5	5	5	5	5	5	5	5	5
1	2	2	1	1	1	2	5	3	1	5	3	5	5	1	1	2	2	3	2	5	3	3	4	1	4	3	3	5	5	3	3	5
2	2	1	2	1	1	1	3	4	3	4	3	4	3	4	4	3	4	4	3	3	3	3	3	3	4	3	3	4	3	3		4
2	2	2	1	1	1	1	5	5	5	5	5	5	5	5	5	5	5	5	5	5	5	5	5	5	5	5	5	5	5	5	5	5
1	2	2	1	1	1	1	3	3	3	4	3	2	2	2	3	2	3	4	2	3	3	3	4	3	3	3	2	3	3	2	3	3
2	2	2	1	1	1	1	4	4	4	4	4	4	3	3	3	3	4	4	4	4	3	3	4	3	4	3	3	4	4	3	3	3
2	2	1	2	1	1	1	5	4	4	4	4	4	4	5	4	4	4	4	5	3	4	4	4	4	4	4	4	5	5	5	4	5
2	1	2	2	1	1	1	5	5	4	4	4	4	2	2	4		4	4	4	3	4	4	4	4	4	4	4	4	4	4	4	4
2	1	2	1	1	1	1	4	3	5	5	4	4	4	4	2	4	4	2	4	3	4	3	4	5	5	4	4	4	4	4	4	4
2	1	2	1	1	1	1	5	5	5	5	3	1	5	5	3	4	4	5	5	2	4	4	4	4	4	2	4	5	4	4	2	2
2	2	2	1	1	1	1	3	4	3	4	1	1	2	5	4	3	4	5	5	4	3	2	3	4	5	5	4	5	5	4	5	5
2	1	2	2	1	1	1	4	4	4	4	4	4	4	4	4	4	4	4	4	4	4	4	4	4	4	4	4	4	4	4	4	4
2	1	2	2	1	1	1	4	4	4	2	4	4	4	4	4	4	3	4	5	3	4	4	5	4	5	3	3	4	4	3	3	4
2	2	2	1	1	1	1	5	5	3	4	3	4	4	5	5	3	4	4	4	3	2	3	3	3	4	4	3	4	4	4	4	4
2	2	1	2	1	1	1	4	4	4	4	4	4	4	4	4	4	4	4	4	4	4	4	4	4	4	4	4	4	4	4	4	4
2	2	2	1	1	1	1	5	5	4	4	4	5	4	3	3	3	4	5	5	5	3	3	3	4	4	4	4	5	5	5	5	4
1	1	2	1	1	1	1	4	4	4	4	4	4	1	5	4	5	5	5	4	3	4	4	4	4	4	4	4	4	4	3	4	5
2	1	2	1	1	1	1	5	5	5	5	5	5	5	5	5	5	5	5	5	5	5	5	5	5	5	5	5	5	5	5	5	5
2	1	2	1	1	1	1	3	2	3	4	4	4	4	4	4	2	2	4	4	4	2	2	3	4	4	3	2	4	4	4	4	4
1	1	1	1	1	1	1	5	5	5	4	4	4	4	5	4	4	5	4	5	5	4	4	5	5	4	5	4	5	4	5	4	5
2	2	2	2	1	1	1	4	5	4	5	5	5	5	4	4	3	5	4	4	2	5	5	4	4	4	4	4	4	4	4	4	5
2	2	2	2	1	1	1	4	4	3	3	3	4	4	3	3	2	3	3	4	2	4	4	4	4	4	3	2	4	4	3	2	2
2	2	2	2	1	1	1	5	5	5	4	3	3	4	4	4	4	4	4	5	4	4	4	4	4	4	4	4	5	5	5	4	5
2	1	2	1	1	1	1	3	3	3	4	2	4	4	3	3	3	4	4	5	4	3	3	3	4	4	4	4	5	5	4	4	4
2	1	2	2	1	1	1	5	5	5	5	4	4	5	5	5	5	5	5	5	1	5	3	5	5	5	5	5	5	5	5	5	5
1	2	2	1	1	1	1	5	5	5	5	3	5	5	4	4	3	4	5	4	5	4	5	4	4	4	5	4	4	5	4	4	4
1	1	2	1	1	1	1	4	3	3	4	3	3	3	4	4	3	4	4	4	2	4	4	4	4	4	3	3	4	4	3	3	4
2	2	2	2	1	1	1	5	4	4	5	4	4	3	5	5	4	5	4	4	3	4	4	4	4	4	3	3	4	4	4	4	5
2	2	2	2	1	1	1	4	4	3	5	4	4	4	5	4	4	4	4	4	3	4	3	4	4	3	3	3	4	4	3	3	5
2	2	2	2	1	1	1	5	5	4	5	4	5	5	5	4	5	5	5	5	5	5	5	5	5	5	5	5	5	5	5	5	5
2	2	2	2	1	1	1	4	4	4	4	4	4	4	2	2	2	2	2	4	4	2	2	2	2	4	2	2	4	4	2	2	4
2	1	2	2	1	1	1	5	5	3	4	4	5	4	3	3	2	3	3	3	2	3	4	5	4	3	3	3	4	4	4	4	5
1	1	2	1	1	1	1	5	5	5	5	5	5	5	5	5	5	5	5	5	5	5	5	5	5	5	5	5	5	5	5	5	5
1	2	2	1	1	1	1	5	5	5	5	5	4	5	5	5	5	5	5	5	5	5	5	5	5	5	5	4	5	5	4	5	5
1	2	2	1	1	1	1	3	4	4	4	4	4	4	4	4	5	5	5	3	2	4	4	4	4	4	4	4	4	4	4	4	4
1	1	2	1	1	1	1	4	4	4	5	4	5	5	5	5	5	5	5	3	1	5	5	5	5	5	5	4	4		4	3	5
1	2	2	1	1	1	2	4	4	1	4	4	4	4	4	4	1	2	4	1	1	5	2	4	5	5	4	4	4	4	4	4	4
1	1	2	1	1	1	1	5	5	5	4	3	4	4	1	2	4	3	3	4	3	4	4	3	4	3	3	3	3	3	3	3	3
1	1	2	1	1	1	1	4	4	4	4	4	4	4	3	3	5	5	5	3	3	3	4	4	3	3	3	3	5	4	4	4	5
1	2	2	1	1	1	1	5	2	2	5	1	3	5	5	5	3	5	5	3	3	3	3	3	3	3	3	3	5	5	3	3	5
1	2	1	1	1	1	1	2	3	1	5	3	5	4	5	4	4	4	4	4	4	4	4	4	3	4	3	3	4	4	4	4	4
1	2	2	1	1	1	1	5	4	4	4	4	5	5	4	4	4	4	4	5	5	5	5	4	4	5	4	4	5	5	4	4	4
1	1	2	1	1	1	1	5	5	5	5	5	5	5	5	5	5	5	5	5	5	5	5	5	5	5	5	5	5	5	5	5	5
1	2	2	2	1	1	1	4	4	3	3	3	3	3	3	3	4	3	3	5	3	3	3	3	3	3	3	3	4	4	5	4	4
1	2	2	1	1	1	1	5	5	4	5	5	5	5	5	5	5	5	5	5	4	5	5	5	5	5	5	5	4	5	4	4	5
1	1	2	1	1	1	1	3	3	3	3	3	4	3	1	1	2	3	3	5	3	3	4	4	3	4	3	3	3	3	3	3	3
1	2	2	1	1	1	1	3	4	1	3	3	2	2	5	5	5	5	5	5	5	5	5	5	5	5	5	1	4	4	4	4	4
1	2	2	1	1	1	1	5	5	5	5	5	5	5	4	4	4	4	4	4	4	4	4	4	4	4	4	4	4	4	4	4	4
1	2	1	1	1	1	1	3	3	1	3	3	3	3	4	4	4	4	4	4	4	4	4	4	3	3	3	3	4	4	4	4	4
1	1	2	2	1	1	1	3	3	3	3	2	2	5	5	3	2	5	2	4	5	2	1	5	1	2	1	3				3	3
1	2	2	1	1	1	1	5	5	5	5	4	4	4	5	3	4	4	5	3	3	3	4	3	3	4	3	3	3	3	3	3	3
1	2	2	1	1	1	1	5	5	4	5	5	5	4	5	5	4	4	5	5	5	4	4	4	4	5	4	3	5	5	1	1	5
1	1	2	1	1	1	1	5	5	5	5	5	5	5	5	4	5	4	5	4	4	4	5	4	4	5	4	5		3	3	4	5
1	1	2	1	1	1	1	5	5	1	3	5	5	4	3	1	2	5	5	5	2	3	3	5	3	3	5	1	4	4	5		5
1	2	2	1	1	1	1	2	2	2	2	1	1	2	2	1	2	2	2	4	4	3	3	4	4	5	4	4	3	3	3	3	3
1	2	2	2	1	1	1	3	3	3	3	3	3	3	3	3	3	3	3	5	5	3	3	3	3	4	2	2	5	5	5	4	5
1	1	2	1	1	1	1	3	2	3	2	2	2	2	4	3	3	3	3	2	3	3	4	3	3	2	2	2	3	3	3	3	3
1	2	2	1	1	1	2	5	4	4	5	5	5	5	4	5	4	4	5	3	4	5	4	5	5	5	4	4	4	4	4	4	4
1	1	2	1	1	1	1	4	4	4	4	5	5	5	4	4	4	4	5	5	4	4	4	4	3	4	4	4	4	3	3	3	4
1	2	2	1	1	1	1	4	5	2	5	5	5	4	5	4	5	5	4	5	5	5	5	5	5	5	5	4	4	4	4	5	5
1	2	2	1	1	1	1	5	5	5	5	3	5	4	3	3	3	3	4	5	3	3	4	4	4	4	3	4	4	4	4	4	4
1	2	2	1	1	1	1	4	5	5	5	5	5	5	4	4	4	5	5	5	5	5	5	5	5	5	5	5	5	5	5	5	5
1	2	2	1	1	2	1	5	4	4	4	5	5	4	4	3	4	5	4	5	4	2	4	4	4	4	4	4		4	4	4	4
1	1	2	1	1	1	1	5	5	3	4	3	5	4	2	2	2	3	5	5	4	5	5	5	5	5	5	5	4	5	3	3	3
1	1	2	1	1	1	1	5	5	5	5	5	5	5	4	4	4	4	4	2	2	4	4	4	3	4	4	4	4	4	4	4	4
1	2	2	2	1	1	1	4	5	4	4	2	2	2	5	5	4	4	4	4	1	3	1	1	3	3	2	3	4	3	3	2	4
1	2	2	1	1	1	1	5	5	5	5	4	4	3	5	5	5	5	5	5	5	5	5	5	5	5	4	4	5	5	5	4	5
1	2	2	1	1	1	1	4	4	4	4	4	4	4	3	3	3	4	4	4	4	3	4	4	4	4	4	4	4	4	4	4	4
1	2	2	1	1	1	1	4	3	2	4	3	1	3	1	4	3	4	4	4	2	4	4	4	4	4	4	4	4	4	4	4	4
2	1	2	1	1	2	1	4	4	2	4	4	5	5	4	4	4	4	4	5	4	4	4	4	4	4	4	4	4	4	4	4	4
1	2	2	1	1	1	1	5	5	5	4	5	4	4	4	4	3	3	4	4	3	4	4	4	4	4	4	3	5	5	4	4	4
1	2	2	1	1	1	1	4	5	4	4	4	4	4	4	4	1	4	4	5	4	4	4	3	4	4	4	4	5	5	3	3	5
1	2	2	1	1	1	1	4	5	5	5	5	5	4	4	3	4	4	3	3	3	3	2	2	2	2	2	3	3	3	3	3	4
1	1	2	1	1	1	1	4	3	3	3	3	3	3	3	3	3	3	3	3	3	3	3	3	3	3	3	3	5	5	4	4	5
1	2	2	2	1	1	1	5	5	5	4	5	5	5	4		5	5	5	5	3	5	4	3	5	4	4	4	5	5	4	4	4
1	2	2	2	1	2	1	5	5	5	5	5	5	5	5	4	4	4	5	5	5	4	5	4	4	4	5	5	5	5	5	5	4
1	2	2	1	1	1	1	4	5	4	4	4	5	3	4	5	4	4	4	5	4	4	4	4	4	5	4	4	4	5	5	5	5
1	1	2	1	1	1	1	5	4	5	4	3	4	4	3	1	2	3	4	3	4	4	4	3	4	4	4	4	4	4	5	3	4
1	2	2	1	1	1	1	4	3	3	4	4	3	4	3	3	3	3	3	5	4	3	3	3	3	4	3	3	5	4	4	4	4
1	2	1	1	1	1	1	4	4	4	4	4	4	4	4	4	4	4	4	5	5	4	4	4	4	4	3	4	5	5	5	5	5
1	2	2	1	1	1	1	3	4	3	4	4	4	4	3	3	3	3	4	4	3	3	3	3	4	4	4	3	4	4	3	3	4
1	2	2	1	1	1	1	4	5	5	5	5	5	5	4	4	5	4	5	5	4	4	4	5	4	5	4	4	4	5	4	4	5
1	2	1	1	1	1	1	3	3	3	3	3	3	4	4	3	2	3	3	2	2	4	3	3	3	3	3	2	3	3	3	3	3
1	1	2	1	1	1	1	5	5	5	5	5	4	5	5	4	5	5	5	5	4	5	5	5	4	4	4	4	4	4	4	4	4
1	2	2	1	1	1	1	4	5	4	5	4	4	4	4	5	4	4	5	5	3	4	4	4	4	5	4	4	5	2	2	3	5
1	2	2	1	1	1	1	4	4	4	4	4		4	4	4	4	4	4	5	5	4	3	5	4	5	4	4	4	3	3	3	4
1	2	2	1	1	1	1	5	2	2	2	2	4	4	4	4	2	4	4	3	3	4	4	4	4	2	2	2	5	5	5	5	5
1	2	2	1	1	1	1	4	4	4	3	4	3	3	4	4	4	4	4	4	4	4	4	4	4	4	4	3	4	4	4	4	4
2	2	2	2	1	1	1	4	5	5	5	5	4	3	5	5	5	5	5	5	5	5	4	5	5	5	5	5	5	5	5	5	5
2	1	2	1	1	1	1	5	5	5	5	5	5	5	5	5	5	5	5	5	5	5	5	5	5	5	5	5	5	5	5	5	5
2	1	2	1	1	1	1	5	5	5	5	4	5	5	4	5	5	5	5	4	4	5	5	4	5	5	5	5	4	4	4	4	5
2	1	2	2	1	1	2	4	4	4	4	4	4	4	4	4	4	4	4	4	4	4	4	4	4	4	4	4	4	4	4	4	4
2	2	2	1	1	1	1	5	5	5	4	5	1	1	3	3	1	4	5	5	3	4	4	4	4	4	4	4	5	5	5	5	5
2	1	2	1	1	1	1	5	4	3	5	3	1	4	1	2	2	5	5	5	5	5	4	4	5	4	4	3	3	4	3	4	4
2	2	2	1	1	1	1	3	3	3	3	3	3	3	4	4	3	5	4	3	2	4	4	4	3	3	3	3	3	3	3	3	3
2	2	2	1	1	1	1	4	4	4	4	4	4	4	3	3	3	4	4	4	3	3	4	4	4	4	3	3	4	4		4	4
2	1	2	1	1	1	1	1	1	2	3	3	4	2	3	4	4	3	3	3	2	4	4	3	4	4	4	4	3	5	4	4	5
2	1	2	1	1	1	1	5	5	4	5	5	3	3	5	5	5	5	5	5	5	5	5	5	5	5	4	4	4	4	4	4	4
2	2	2	1	1	1	1	4	4	2	3	4	4	4	2	4	3	2	4	5	4	2	2	2	3	4	4	4	3	3	4	4	5
2	2	2	1	1	1	1	4	5	4	5	3	3	3	3	2	2	2	3	3	3	2	3	2	5	5	5	5	4	4	3	3	3
2	2	2	1	1	1	1	5	5	5	5	5	5	5	5	4	4	5	4	5	4	4	4	4	4	4	4	4	4	4	4	4	4
2	2	2	1	1	1	1	5	4	4	5	4	4	5	5	4	4	4	4	5	4	4	4	4	4	4	4	5	4	4	4	4	4
1	1	2	1	1	1	1	4	4	4	4	4	4	4	4	4	3	4	4	5	4	4	4	4	4	4	3	3	4	4	4	4	4
1	2	2	1	1	1	1	3	2	3	3	3	3	3	3	3	3	4	3	3	4	3	4	4	4	4	3	3	4	4	3	3	4
1	2	2	1	1	1	1	4	4	4	4	4	4	4	4	4	2	4	4	3	2	3	3	2	3	4	4	4	3	3	3	4	4
1	2	2	1	1	1	1	4	5	5	5	5	5	5	5	5	5	5	5	5	5	5	5	5	5	5	5	5	5	5	5	5	5
1	1	2	1	1	2	1	4	5	4	5	5	5	5	5	5	5	4	4	5	3	5	5	5	4	4	5	4	5	4	4	4	4
1	1	2	1	1	1	1	5	5	5	5	5	3	3	5	4	4	4	5	5	3	4	4	5	4	4	4	4	5	4	4	4	5
1	2	2	1	1	1	2	5	5	3	3	3	4	5	5	1	5	5	5	5	5	5	5	5	3	5	3	3	5	3	3	3	5
1	2	2	1	1	1	2	4	5	4	5	5	4	4	4	4	3	3	3	4	3	3	3	3	3	3	4	4	5	5	5	4	5
1	1	2	1	1	1	1	4	4	4	4	4	4	4	4	3	4	4	4	4	3	3	4	4	4	4	4	4	4	4	4	4	4
1	2	2	1	1	1	1	4	3	3	4	3	3	3	4	3	3	3	4	3	3	3	3	3	4	3	3	3	3	3	3	3	3
1	2	1	1	1	1	1	5	4	4	5	4	4	4	4	4	4	4	4	4	3	4	5	3	4	5	4	3	4	4	4	4	4
1	2	2	1	1	1	1	2	2	2	2	2	2	2	2	2	2	2	2	2	2	2	2	2	2	2	2	2	2	2	2	2	2
1	2	2	1	1	1	1	3	4	3	4	3	4	4	3	4	3	4	4	5	5	4	4	3	3	4	3	3	4	4	3	3	4
1	2	1	1	1	1	1	4	4	5	3	3	3	4	2	2	3	2	3	3	3	4	3	3	2	3	3	3	4	3	3	3	3
1	2	2	1	1	1	1	4	4	4	4	4	4	4	4	4	4	4	4	5	4	4	4	4	4	4	4	4	4	4	3	4	4
1	1	2	1	1	2	1	4	4	2	2	2	4	2	2	4	2	4	4	5	4	3	3	4	3	4	3	2	4	3	4	1	4
1	1	2	1	1	1	1	4	4	4	4	4	4	4	4	4	4	4	4	4	2	3	3	3	4	4	4	4		4	4	4	4
1	1	2	1	1	1	1	5	4	4	5	5	5	5	2	2	4	4	2	5	5	5	5	5	5	5	4	5	4	4	2	3	4
1	1	1	1	1	1	1	3	3	3	3	3	3	3	3	3	3	3	3	3	3	3	3	3	3	3	3	3	3	3	3	3	3
1	2	2	1	1	1	1	4	4	4	3	3	4	4	4	3	2	4	3	4	4	4	3	4	2	3	2	2	4	4	2	2	4
1	1	2	1	1	1	1	4	4	2	3	4	2	3	4	3	3	4	5	5	4	3	3	4	4	4	3	4	4	4	3	3	4
1	1	2	1	1	1	1	5	5	4	5	4	5	4	4	3	4	4	5	5	2	5	4	5	5	5	5	4	5	5	5	5	5
1	1	1	1	1	1	1	4	4	4	5	5	5	5	5	4	4	4	4	5	3	4	4	4	4	4	4	5	4	4	3	4	4
1	1	2	1	1	1	1	1	1	1	1	1	2	1	3	1	1	2	2	4	3	1	1	1	1	1	2	1	1	1	2	1	3
1	1	2	1	1	1	1	4	4	2	3	3	3	3	4	3	4	3	3	2	2	4	3	3	3	3	3	3	3	4	4	3	3
1	2	2	1	1	1	1	4	4	4	4	4	4	4	4	4	4	4	4	5	5	4	4	4	4	4	4	4	5	5	5	5	5
1	1	2	1	1	1	1	5	5	4	4	3	3	5	4	4	4	4	4	5	4	5	5	4	4	4	3	4	4	4	4	4	4
1	2	1	1	1	1	1	3	3	3	3	4	3	3	4	4	4	4	4	4	4	3	4	4	3	3	3	3	4	5	5	3	5
1	1	1	1	1	1	1	4	5	3	4	4	2	2	5	3	5	4	5	5	2	1	5	3	4	4	3	4	3	5	5	3	4
1	1	2	1	1	1	1	4	4	3	3	3	3	3	4	4	3	4	4	5	5	4	4	4	4	4	4	4	4	3	3	3	4
1	1	2	1	1	1	1	5	5	5	5	5	4	4	5	3	4	4	4	5	4	5	3	4	5	5	4	4	4	4	4	5	4
1	2	2	1	1	1	1	3	4	4	4	3	3	3	3	3	3	3	3	4	3	3	3	3	3	4	4	4	4	4	4	4	4
1	1	2	1	1	1	1	4	4	4	4	4	4	4	4	4	4	4	4	4	4	4	4	4	4	4	4	4	4	4	4	4	4
1	1	2	1	1	1	1	5	5	5	5	5	5	5	5	5	5	5	5	4	5	4	5	4	4	4	4	5	4	5	3	4	5
1	1	2	1	1	1	1	2	3	3	4	2	1	3	2	2	3	3	2	3	1	3	3	3	3	3	4	2	4	4	3	4	4
1	2	2	1	1	1	1	4	4	4	4	3	4	4	3	3	4	4	4	4	4	3	4	3	4	4	4	4	4	4	4	4	4
1	1	2	1	1	1	1	3	4	3	3	2	4	4	2	2	3	4	4	2	2	4	3	3	4	4	3	3	4	4	4	4	4
1	2	2	1	1	1	2	4	4	3	4	5	3	4	5	4	2	4	5	4	3	2	2	3	5	5	4	4	4	5	4	4	4
1	2	2	1	1	1	1	4	5	4	4	4	4	3	4	4	3	4	4	4	4	3	4	4	4	4	3	3	4	4	4	4	4
1	2	2	1	1	1	1	4	3	3	4	3	4	4	4	3	3	3	5	5	5	3	3	4	2	3	3	3	4	4	3	3	4
1	1	2	1	1	2	1	5	4	4	4	4	4	4	3	4	4	4	4	5	5	4	4	4	4	4	4	4	3	4	3	3	4
1	2	1	1	1	1	1	3	3	3	3	3	4	3	1	4	1	4	4	3	3	3	3	2	1	3	5	3	4	4	3	3	4
1	1	2	1	1	1	1	5	5	5	5	3	5	3	5	4	5	5	5	4	4	5	5	5	5	5	5	4	5	5	5	5	5
1	2	2	1	1	1	1	3	5	3	4	4	2	3	3	4	3	4	4	5	5	3	4	4	4	5	3	4	4	5	3	3	5
1	2	2	1	1	1	1	3	5	3	4	4	2	3	3	4	3	4	4	5	5	3	4	4	4	5	3	4	4	5	3	3	5
1	2	2	1	1	1	1	3	5	3	4	4	2	3	3	4	3	4	4	5	5	3	4	4	4	5	3	4	4	5	3	3	5
1	2	1	1	1	1	1	5	5	4	3	3	2	2	4	5	5	5	4	5	4	5	5	5	5	5	5	4	4	5	3	5	5
2	2	1	2	1	1	1	4	4	5	5	4	5	5	4	4	4	4	5	5	4	4	4	4	3	4	3	4	5	5	4	5	5
1	2	2	1	1	1	1	4	4	3	4	3	4	4	4	4	4	4	4	4	4	4	4	4	4	4	4	4	4	4	4	4	4
1	1	2	2	1	1	1	4	5	2	5	2	5	3	4	2	3	3	4	4	5	4	2	3	3	5	4	4	3	3	4	4	4
1	1	2	1	1	1	1	5	5	5	4	5	4	3	5	5	4	5	5	5	5	5	5	5	5	5	5	5	5	5	3	4	5
1	2	2	1	1	1	1	4	4	4	4	5	5	1	4	2	4	2	2	5	4	4	2	4	4	4	4	5	5	5	4	4	4
1	1	2	1	1	1	2	5	5	4	5	5	5	5	4	4	4	4	4	5	3	5	4	5	4	5	5	5	5	5	5	4	4
1	2	2	2	1	1	2	5	5	5	4	4	4	1	4	4	4	4	4	3	3	4	4	4	4	4	4	4	3	4	2	2	5
1	2	2	1	1	1	1	5	5	5	5	5	5	5	5	5	5	5	5	5	5	5	5	5	5	5	5	5	5	5	5	5	5
1	1	2	2	1	1	1	5	5	5	5	4	4	4	5	4	4	4	4	4	3	4	4	4	4	4	4	4	4	4	4	4	4
1	2	2	1	1	1	2	4	5	2	4	2	4	2	2	2	2	2	4	2	2	2	2	4	4	4	4	3	4	4	4	4	4
1	2	2	1	1	1	1	4	4	3	4	2	4	3	2	2	2	4	4	3	3	3	3	4	4	4	3	3	4	4	4	4	4
1	1	2	1	1	1	1	5	4	5	5	4	2	2	5	5	4	4	5	4	3	5	5	3	4	4	4	5	4	4	4	4	4
1	1	2	1	1	1	1	3	3	3	3	3	3	3	3	3	3	3	3	3	3	3	3	3	3	3	3	3	3	3	3	3	3
1	2	2	1	1	1	1	4	4	3	4	4	4	3	3	3	3	4	3	4	3	3	3	3	3	4	4	3	5	4	4	4	4
1	2	2	1	1	1	1	4	4	3	4	4	4	3	3	3	3	4	3	4	3	3	3	3	3	4	4	3	5	4	4	4	4
1	2	2	1	1	1	1	4	4	3	3	4	4	4	4	3	3	4	4	4	3	3	3	4	4	4	4	3	4	4	3	3	3
1	1	2	1	1	1	1	3	3	3	3	3	3	3	3	3	3	3	3	3	3	3	3	3	3	3	3	3	3	3	3	3	3
1	1	2	1	1	1	1	5	5	5	3	3	5	4	5	5	5	5	5	3	2	4	4	5	5	5	5	5	5	5	5	5	5
1	1	2	1	1	1	1	5	4	4	5	5	4	4	4	4	4	4	4	4	4	5	5	5	4	4	4	3	4	4	3	3	4
1	1	2	1	1	1	1	4	4	3	4	4	4	4	4	3	3	3	4	4	4	4	4	4	3	4	4	3	4	4	4	4	4
1	1	2	1	1	1	1	4	4	4	4	4	2	2	4	4	4	4	4	4	4	4	4	4	4	4	3	3	4	4	4	4	4
2	1	2	2	1	1	1	5	5	3	4	4	3	3	5	5	5	5	5	3	2	5	5	5	5	5	5	3	4	4	4	4	5
2	2	2	1	1	1	1	5	5	5	4	5	4	4	5	4	5	5	5	5	5	5	5	5	5	5	4	4	5	5	4	5	5
1	1	2	1	1	1	1	5	5	4	4	5	4	3	5	5	5	5	5	5	3	5	5	4	4	5	4	4	5	4	4	5	5
1	1	1	1	1	1	1	5	5	5	5	5	5	5	5	5	5	5	5	5	5	5	5	5	5	5	5	5	5	5	5	5	5
1	1	2	1	1	1	1	5	5	5	5	5	5	5	5	5	5	5	5	5	4	5	5	5	5	5	5	5	5	5	5	5	5
1	1	2	1	1	1	1	5	5	4	5	4	4	4	4	4	4	4	5	4	4	4	4	4	4	4	3	3	4	4	3	3	5
1	1	2	1	1	2	1	1	1	1	5	1	1	1	1	1	1	1	1	5	1	5	1	5	1	1	1	1	1	5	5	5	5
1	1	2	1	1	1	1	3	3	3	4	4	4	4	4	4	3	4	4	5	4	4	4	4	4	4	4	4	5	5	5	5	5
1	1	2	1	1	1	1	2	3	5	4	4	5	4	2	3	2	4	4	4	4	4	5	4	4	5	5	4	4	4	4	4	5
1	2	1	1	1	1	1	5	5	5	4	3		5	4	4	5	5	5	4	4	5	5	5	5	5	4	4	5	5	5	5	5
1	2	2	1	1	1	2	4	5	5	5	5	1	4	4	3	4	3	3	5	3	3	3	3	3	3	3	3	3	3	3	3	3
1	2	2	1	1	1	1	4	4	4	4	3	3	4	3	3	3	3	4	4	2	3	3	3	4	3	4	3	4	3	4	3	4
1	2	2	1	1	1	1	5	5	5	4	4	4	4	4	3	4	4	4	4	4	4	4	4	4	5	4	5	4	4	4	3	4
1	1	2	1	1	1	1	4	4	3	4	3	4	4	3	4	3	4	4	5	5	5	5	5	4	5	4	4	5	5	5	5	5
1	1	2	1	1	1	1	5	5	3	3	4	4	3	3	4	3	4	4	3	3	4	4	4	4	4	4	4	4	4	4	4	4
1	2	2	1	1	1	1	4	4	5	4	4	3	4	3	2	2	4	3	4	4	4	4	4	4	4	4	3	4	4	4	4	4
1	2	2	1	1	1	1	3	3	2	2	2	2	1	4	5	5	2	3	2	2	3	3	3	3	2	2	3	2	2	3	3	2
2	1	2	2	1	1	2	4	2	4	4	4	4	2
1	2	2	1	1	1	1	3	4	4	4	4	4	2	4	5	5	4	2	4	4	4	4	4	4	4	4	2	4	2	2	2	4
1	2	2	1	1	1	1	4	4	4	4	4	4	4	4	4	4	4	4	4	4	4	4	4	4	4	4	4	4	4	4	4	4
1	2	2	1	1	1	1	3	3	1	3	4	5	4	3	3	3	3	5	3	3	3	3	5	3	3	3	3	3	3	3	3	3
1	2	2	1	1	1	1	3	3	1	3	4	5	4	3	3	3	3	5	3	3	3	3	5	3	3	3	3	3	3	3	3	3
1	2	2	1	1	1	1	3	3	1	3	4	5	4	3	3	3	3	5	3	3	3	3	5	3	3	3	3	3	3	3	3	3
1	2	2	1	1	1	2	3	2	4	4	5	5	4	2	3	2	2	2	5	3	4	4	4	4	3	2	1	4	3	2	3	5
1	2	2	1	1	1	1	5	5	5	4	4	4	4	4	3	3	3	4	4	3	3	3	3	3	3	3	3	4	4	3	3	3
1	1	1	1	1	1	1	1	5	5	5	5	1	5	3	4	3	4	4	5	5	5	4	3	4	3	5	5	5	4	5	5	5
1	2	2	1	1	1	1	4	4	4	4	4	4	4	4	4	4	4	4	2	1	4	4	4	4	4	5	4	5	5	5	5	5
1	2	2	1	1	2	1	4	4	3	3	4	3	3	3	3	4	4	5	4	4	3	4	4	4	4	4	4	4	4	4	4	5
1	1	2	1	1	1	1	3	3	2	3	3	4	4	2	2	3	4	4	4	4	4	4	4	4	4	4	4	4	4	2	2	4
1	2	2	1	1	2	2	4	3	3	4	3	4	4	2	3	3	4	2	4	3	2	3	3	3	4	3	3	4	4	4	4	4
1	2	2	1	1	1	1	3	4	4	2	4	4	2	4	2	4	3	4	5	3	4	4	4	3	3	2	2	5	4	2	2	3
1	2	2	1	1	1	1	4	4	4	4	4	4	4	3	3	4	4	4	4	3	4	3	4	4	4	4	4	4	4	4	4	4
1	2	1	2	1	1	1	5	5	4	5	3	4	5	3	3	4	5	5	4	2	5	5	5	5	5	3	4	5	5	5	4	4
1	2	2	1	1	1	1	5	5	4	5	5	5	5	3	3	3	5	5	5	4	5	5	5	5	5	4	5	5	5	5	4	5
1	1	2	1	1	1	1	5	4	4	4	5	4	3	4	3	4	4	4	5	3	4	4	4	4	4	4	4	4	4	4	4	4
1	1	2	1	1	1	1	4	4	4	4	4	4	4	4	4	4	4	4	4	4	4	4	4	4	4	4	4	4	4	4	4	4
1	1	2	1	1	1	1	4	4	4	4	4	4	4	4	4	4	4	4	4	4	4	4	4	4	4	4	4	4	4	4	4	4
1	1	2	1	1	1	1	5	5	3	4	4	5	5	5	5	5	5	5	4	4	5	5	5	4	4	5	5	5	5	4	4	4
1	2	2	1	1	1	1	3	2	2	5	4	4	3	4	2	2	4	4	4	3	2	3	2	2	5	3	3	5	5	4	3	4
1	1	2	1	1	1	1	4	4	4	4	4	4	4	4	4	4	4	4	4	4	4	4	4	4	4	4	4	4	4	4	4	4
1	2	1	1	1	1	1	4	4	4	4	4	3	3	4	3	3	3	3	4	3	4	4	4	4	4	4	3	4	4	4	4	4
1	1	2	1	1	1	1	5	5	4	5	5	2	2	2	2	3	5	5	5	5	3	4	4	3	3	3	4	4	3	2	2	5
1	1	1	1	1	1	1	5	5	5	5	4	4	4	5	4	4	4	5	3	2	4	5	3	5	5	3	3	3	4	3	3	3
1	1	1	1	1	1	1	4	4	4	4	5	4	4	4	3	4	4	3	3	3	4	4	4	4	4	3	2	4	3	3	3	4
1	2	2	1	1	1	1	4	4	4	4	4	4	4	4	4	4	4	4	4	4	4	4	4	4	4	4	4	4	4	4	4	4
1	2	2	1	1	1	1	5	5	5	5	5	5	5	4	4	4	4	4	5	2	4	4	4	4	4	4	4	5	5	5	5	5
2	2	2	2	1	1	1	5	5	4	5	5	5	4	5	5	3	5	5	5	5	4	5	5	5	5	5	5	5	5	5	5	4
1	2	2	2	1	1	1	4	4	3	4	3	3	4	3	2	3	4	4	4	1	3	4	4	4	4	3	3	3	3	4	4	4
1	2	2	2	1	1	1	4	4	3	4	3	3	4	3	2	3	4	4	4	1	3	4	4	4	4	3	3	3	3	4	4	4
1	2	2	1	1	1	1	5	5	5	5	5	4	5	4	4	4	4	5	5	5	4	4	4	4	5	4	4	5	4	1	4	4
1	1	2	1	1	1	1	5	5	4	5	5	5	4	3	4	4	4	4	4	4	3	4	4	4	4	4	4	4	4	4	4	4
1	2	1	1	1	1	1	4	3	4	4	4	4	4	4	4	4	3	4	4	2	4	2	4	4	5	4	4	4	4	4	4	4
1	1	2	1	1	2	1	4	4	5	4	4	4	4	3	4	4	4	4	5	3	4	4	4	4	4	4	4	4	4	4	4	4
1	1	2	1	1	1	1	5	5	4	4	4	4	4	1	3	4	4	4	3	3	4	4	4	5	5	4	3	5	4	4	5	5
1	2	2	1	1	1	1	5	5	4	4	4	1	1	4	4	3	3	4	4	2	5	5	4	5	5	5	5	4	5	5	5	4
1	1	2	1	1	1	1	3	4	3	4	3	4	3	3	3	4	4	4	5	5	4	4	5	4	4	3	4	4	4	3	4	3
1	2	2	1	1	1	1	4	4	4	5	4	4	4	4	3	3	4	4	5	5	3	4	4	4	5	4	4	5	5	4	4	5
1	1	2	1	1	1	1	4	4	3	3	2	2	4	2	3	2	1	5	2	1	2	1	1	5	3	3	3	3	2	2	2	2
1	1	2	1	1	1	1	5	5	5	5	5	5	5	5	5	5	5	5	5	5	4	4	5	4	3	5	4	5	4	4	4	4
1	1	1	1	1	1	1	5	5	2	4	3	4	4	5	5	5	5	5	4	3	5	5	5	4	5	5	5	4	4	3	4	4
1	1	2	1	1	1	1	5	5	4	4	4	4	4	4	4	4	4	5	4	3	4	4	5	4	4	4	4	3	3	3	3	4
1	2	2	1	1	1	1	5	5	5	5	4	4	5	4	3	3	4	3	4	4	4	4	4	4	4	4	4	4	3	3	3	3
1	1	1	1	1	1	1	3	3	2	4	3	3	3	4	3	2	3	3	3	3	3	3	3	3	3	3	3	3	3	3	3	3
1	1	2	1	1	1	1
1	1	2	1	1	1	2	5	5	1	5	5	5	5	2	2	2	2	4	3	1	3	5	4	3	4	4	4	4	4	5	4	4
1	1	2	2	1	1	2	3	3	3	4	3	3	3	4	3	4	3	3	3	3	4	4	3	3	4	3	3	3	3	3	3	3
1	1	2	1	1	1	1	5	5	5	4	5	5	4	4	4	3	3	3	2	4	5	4	4	4	4	4	3	3	3	3	3	4
1	1	2	1	1	1	1	5	5	5	3	5	2	4	5	4	4	4	5	3	5	5	5	5	5	5	5	5	5	5	5	5	5
1	1	2	1	1	1	1	3	3	4	3	4	2	4	4	3	4	4	3	2	2	1	3	3	3	2	3	3	3	3	3	3	3
1	1	1	1	1	1	1	4	4	4	4	3	3	4	3	4	4	2	3	4	4	3	3	4	4	4	3	3	3	3	2	3	3
1	1	1	1	1	1	1	4	4	4	4	4	4	4	4	3	3	4	4	4	4	3	3	3	3	3	3	4	4	4	4	4	4
1	1	2	1	1	1	2	5	5	5	5	5	5	5	5	5	5	5	5	5	5	5	5	5	5	5	5	5	4	5	5	5	5
1	2	2	1	1	1	1	4	4	4	3	3	3	3	3	3	3	3	3	4	2	3		3	4	4	4	3	4	4	4	4	4
1	1	2	1	1	1	1	4	4	4	4	3	4	3	3	2	2	4	2	3	3	2	4	2	4	4	4	3	4	4	4	4	4
1	2	2	1	1	1	1	4	4	3	4	4	4	4	4	3	3	3	4	4	5	4	4	3	3	4	3	3	4	4	4	4	4
1	2	2	1	1	1	1	5	5	5	5	3	4	4	4	3	4	4	4	3	5	3	4	4	4	4	4	4	4	4	4	3	3
1	2	2	1	1	1	1	5	5	5	5	1	4	5	4	3	4	3	3	3	2	3	3	3	4	4	4	3	3	3	3	3	2
1	2	2	1	1	1	2	5	5	5	3	3	5	3	2	1	2	2	3	3	3	3	3	3	3	5	3	2	2	3	3	2	2
1	1	2	1	1	1	1	5	1	2	4	3	3	2	3	3	3	4	4	4	4	3	3	3	4	4	3	3	3	3	3	3	3
1	2	1	2	1	1	1	5	4	4	4	5	2	2	4	5	5	5	4	5	5	4	4	4	5	5	4	4	5	4	4	4	4
1	1	2	1	1	1	1	3	3	3	3	3	3	3	4	4	3	3	3	4	4	4	4	3	4	4	4	4	3	3	4	4	4
2	2	2	1	1	1	1	5	5	5	4	4	4	3	5	3	4	5	5	5	5	2	3	3	4	5	4	3	4	5	4	4	4
2	1	1	1	1	1	2	1	1	1	5	5	5	1	1	1	1	5	5	1	1	5	3	1	2	4	4	4	4	4	4	4	4
2	1	2	1	1	1	1	1	1	2	1	1	1	2	1	1	1	1	1	5	5	4	5	5	5	5	5	5	5	5	4	5	5
1	1	2	1	1	1	1	4	4	4	4	4	4	2	4	2	4	4	4	3	3	2	2	2	4	3	3	4	4	4	4	4	4
1	1	2	1	1	1	1	4	4	4	4	3	4	4	4	2	4	4	4	4	4	4	4	4	4	4	4	4	4	4	4	4	4
1	2	2	1	1	1	1	4	4	3	5	4	3	4	3	4	3	5	5	5	4	4	4	5	3	4	4	3	4	5	5	4	5
1	1	2	1	1	1	1	4	3	3	4	5	4	4	3	3	3	3	3	3	3	3	3	3	3	3	3	3	3	3	3	3	3
1	1	2	1	1	1	1	5	5	5	5	5	3	5	5	4	5	5	5	3	2	5	4	3	5	5	5	5	5	5	4	5	5
1	2	2	1	1	1	1	4	4	5	4	4	4	5	4	3	4	4	4	4	4	3	4	4	4	4	4	5	4	4	4	4	4
1	2	1	1	1	1	1	5	4	3	4	3	3	3	4	3	2	4	4	4	1	4	4	4	4	4	4	4	4	4	4	4	4
1	2	2	1	1	1	1	4	4	4	3	4	4	4	3	4	4	4	4	4	3	3	3	3	2	2	2	3	2	3	2	2	4
1	2	1	1	1	1	1	3	3	3	3	4	3	2	2	3	2	4	4	3	2	4	3	3	3	3	3	3	4	3	3	3	3
1	1	2	1	1	1	1	1	1	1	1	1	1	2	3	3	2	2	1	1	2	2	1	3	1	2	2	3	2	2	3	2	2
1	2	2	1	1	1	1	4	4	4	4	4	4	4	5	5	5	5	5	5	5	5	4	5	5	5	4	4	5	4	4	4	4
1	2	2	1	1	1	1	4	5	4	4	4	3	3	2	1	3	4	3	4	5	4	3	4	4	4	4	4	4	4	4	4	4
1	2	2	1	1	1	1	4	4	4	4	4	4	4	4	4	4	4	4		5	5	5	5	5	5	5	5	4	4	4	4	4
2	1	2	2	1	1	1	3	1	1	4	3	4	3	1	1	1	3	1	3	4	3	2	2	1	2	1	1	1	1	1	2	3
1	1	2	1	1	1	1	5	4	3	3	4	3	3	3	3	3	4	4	4	3	4	4	3	4	4	3	3	4	4	3	3	4
1	2	2	1	1	1	2	4	4	4	4	4	4	4	3	3	3	4	4	3	2	3	3	3	4	4	4	4	4	4	4	4	4
1	2	2	1	1	1	1	3	5	5	4	5	1	2	4	3	4	5	5	5	3	4	3	3	4	5	4	4	2	4	3	4	4
1	2	2	1	1	1	1	3	4	3	4	3	3	2	3	3	3	4	4	4	3	4	4	3	4	4	2	2	4	4	3	4	4
1	2	2	1	1	1	1	3	4	2	4	3	4	4	3	3	3	4	3	4	4	3	4	4	4	4	4	4	4	4	3	3	4
1	1	2	1	1	1	1	4	4	4	4	4	4	4	3	4	4	4	2	4	2	4	3	4	4	3	4	4	4	4	4	4	4
1	2	2	1	1	1	1	3	4	2	4	1	4	3	1	1	4	4	2	5	5	5	4	4	3	4	3	2	5	4	3	4	5
1	2	2	1	1	1	1	4	4	4	4	4	4	4	3	3	2	4	3	2	3	3	3	3	4	4	4	4	4	4	4	4	4
1	1	2	1	1	1	2	3	3	2	5	5	3	3	4	4	4	1	4	3	1	4	4	4	4	4	3	3	3	2	3	3	4
1	1	2	1	1	1	1	5	5	5	4	4	4	3	3	3	4	5	4	4	3	4	5	4	5	5	4	4	5	5	4	4	5
1	2	2	1	1	1	1	4		4	4	4	4	4	4	4	4	4	4	4	4	4	4	4	4	4	4	4	4	4	4	4	4
1	2	2	1	1	1	1	5	4	4	4	4	4	4	4	4	4	4	4	5	4	4	4	4	4	4	4	4	4	4	4	4	4
1	2	2	1	1	1	1	4	3	3	4	4	5	4	4	3	3	4	4	4	4	3	3	4	3	4	4	3	5	3	5	3	4
1	2	2	2	1	1	2	4	2	2	3	3	3	4	2	2	2	2	2	5	2	4	4	4	2	2	2	2	5	5	2	2	5
1	2	1	1	1	1	2	4	2	2	3	2	4	4	2	2	2	2	2	5	2	4	3	4	4	4	3	2	5	5	2	5	5
1	2	1	1	1	1	1	3	4	4	4	1	1	3	3	3	3	3	3	3	2	3	3	3	3	3	3	3	4	4	4	4	4
1	2	1	1	1	1	1	3	4	4	4	1	1	3	3	3	3	3	3	3	2	3	3	3	3	3	3	3	4	4	4	4	4
1	1	2	1	1	1	1	5	5	5	5	5	5	5	5	5	5	5	5	3	4	5	5	5	5	5	5	5	5	5	5	5	5
1	2	2	1	1	1	1	4	5	4	4	4	5	4	4	4	2	2	3	5	5	5	4	5	4	5	4	4	4	4	4	4	4
1	2	2	1	1	1	1	4	4	4	4	4	4	2	4	3	4	5	5	4	3	4	4	4	4	4	4	4	4	4	4	4	4
1	1	2	1	1	1	1	4	4	4	4	4	4	4	4	3	4	4	4	4	2	3	4	4	4	4	4	3	4	4	4	3	4
1	1	2	1	1	1	1	4	4	4	5	4	4	4	4	4	4	4	4	3	4	4	4	4	4	4	4	4	4	4	3	4	4
1	2	2	1	1	1	1	3	5	5	4	4	4	4	4	3	3	4	4	2	2	4	4	3	4	4	4	4	5	5	5	5	5
1	1	2	1	1	1	2	4	4	3	3	3	4	4	4	3	3	3	4	2	1	3	4	3	3	4	4	3	3	3	4	4	4
1	2	2	1	1	1	1	4	4	3	4	4	4	3	3	3	3	3	4	5	4	4	3	4	4	4	3	3	3	3	3	3	4
2	1	2	2	1	1	1	5	5	5	5	5	4	1	5	5	4	5		1	1	5	4	5	4	4	5	5	5	4	4	5	5
1	2	2	1	1	1	1	4	4	4	4	4	4	4	4	4	4	4	4	4	4	4	4	4	4	4	4	4	4	4	4	4	4
2	2	2	1	1	1	1	3	3	3	3	3	3	3	2	3	4	3	3	2	3	3	4	4	4	4	4	5	5	5	5	5	5
1	2	2	1	1	1	1	4	5	4	5	4	5	4	5	5	5	5	5	5	5	5	5	5	5	5	5	5	5	5	5	5	5
2	2	2	1	1	1	1	4	4	3	4	4	3	3	4	4	4	2	4	4	2	3	3	4	5	5	4	3	5	5	5	5	5
2	1	2	2	1	1	1	5	5	3	4	5	4	4	4	4	3	4	4	3	3	3	4	4	4	4	4	4	4	4	4	4	4
2	2	2	2	1	1	1	5	5	5	2	3	4	3	3	3	3	4	4	5	3	4	3	4	5	5	4	4	4	4	3	4	5
1	2	2	1	1	1	1	3	3	2	2	2	3	3	3	3	3	3	3	3	3	3	3	3	3	2	2	2	3	3	3	3	3
2	1	2	1	1	1	1	5	5	5	5	5	5	3	3	5	2	5	5	5	1	3	4	5	5	5	5	4	3	4	4	3	4
1	2	2	1	1	1	1	4	4	4	3	4	4	4	4	4	4	4	4	5	4	4	4	4	4	4	4	4	4	4	4	3	4
1	2	2	1	1	1	1	4	4	3	3	4	4	4	3	3	4	4	4	4	2	3	4	4	3	3	4	4	4	4	3	4	4
1	2	2	1	1	2	1	5	5	5	5	5	5	5	5	5	4	4	4	4	3	5	5	5	5	4	5	5	4	4	4	4	4
2	2	2	2	1	1	2	2	4	4	4	1	4	4	5	4	4	3	4	3	2	4	3	4	3	4	4	4	4	4	4	4	4
1	1	2	1	1	1	1	4	5	3	2	5	3	4	4	4	3	4	3	5	1	4	4	3	3	3	3	3	3	3	3	3	3
1	2	2	1	1	1	1	4	3	3	3	3	3	3	3	3	3	3	3	4	2	3	4	3	3	4	3	4	4	4	4	3	3
1	2	2	1	1	1	1	3	3	3	4	3	3	4	3	3	3	3	3	3	3	3	3	4	4	4	3	3	4	3	3	3	3
1	2	2	1	1	1	1	4	4	4	4	4	3	3	3	3	3	3	3	5	2	4	4	3	4	4	3	3	5	5	5	5	5
2	2	2	1	1	1	1	4	3	3	3	3	3	3	2	2	2	2	3	5	3	3	4	5	5	5	4	4	5	5	5	4	5
1	2	2	1	1	1	1	3	3	3	3	3	3	3	3	3	3	3	3	2	2	3	3	3	4	4	3	3	2	5	2	2	5
2	2	2	2	1	1	1	2	2	2	3	3	3	3	3	3	3	3	3	4	2	3	3	3	3	3	3	3	3	3	3	3	3
2	2	2	1	1	1	1	5	5	4	4	3	5	3	5	5	3	5	5	5	4	4	5	5	5	5	4	5	5	5	1	5	5
1	2	2	1	1	1	1	4	4	4	4	4	4	4	3	3	3	4	4	4	4	4	4	4	4	4	4	4	4	4	4	4	4
1	2	1	2	1	1	1	5	5	5	4	5	4	4	4	5	4	5	4	4	2	4	4	5	5	4	5	4	5	4	4	4	5
1	1	2	2	1	1	1	5	5	5	4	4	4	4	3	3	4	4	4	4	4	4	4	4	4	4	4	4	5	5	5	4	4
1	1	2	1	1	1	1	5	5	5	5	5	5	5	5	5	5	5	5	5	5	5	5	5	5	5	5	5	5	5	5	5	5
1	2	1	2	1	1	1	4	2	3	3	3	4	3	3	2	2	3	2	2	3	3	3	3	3	3	4	3	3	3	2	3	3
1	1	1	2	1	1	1	5	5	5	5	5	5	1	5	5	5	5	5	5	3	5	5	5	5	5	5	5	5	5	5	5	5
1	2	2	2	1	1	1	5	5	5	5	5	4	5	5	5	4	5	4	5	5	4	4	4	5	5	5	5	5	4	4	5	5
1	2	2	1	1	1	1	4	4	4	3	3	4	3	2	4	3	4	4	4	2	2	3	2	3	4	2	2	5	3	2	3	4
1	1	1	2	1	1	1	5	5	4	5	5	4	5	5	5	5	5	4	5	4	5	4	4	5	5	5	5	4	4	4	4	5
1	1	2	1	1	1	1	5	5	4	4	5	5	4	5	5	4	4	4	4	4	5	4	4	5	4	4	5	4	4	4	4	4
1	2	2	2	1	1	1	4	4	4	4	4	4	4	3	4	3	4	4	5	3	4	4	4	3	3	3	3	5	5	3	3	3
1	2	2	1	1	1	1	4	4	4	4	3	3	4	3	4	4	4	4	4	4	3	3	4	4	4	4	3	4	4	3	3	5
2	1	2	2	1	1	1	3	4	2	4	4	4	5		4	3	5	4	3	2	3	2	4	3	3	3	3	4	4	3	2	4
2	1	2	2	1	1	1	5	5	3	4	1	1	2	3	3	2	2	2	2	1	1	2	2	2	1	2	1	1	1	1	1	1
2	2	2	2	1	1	1	4	4	4	4	4	4	4	4	4	4	4	4	4	3	4	4	4	4	4	4	4	4	4	4	4	4
2	1	1	2	1	1	1	5	5	3	5	4	5	3	3	4	5	5	5	5	3	5	5	5	5	3	3	3	3	4	3	4	4
2	1	2	1	1	1	1	5	5	5	5	5	1	3	5	4	4	5	3	5	4	4	5	4	4	4	4	4	4	4	4	4	5
2	1	2	1	1	1	1	5	5	5	5	4	3	4	5	5	4	5	5	5	3	5	5	5	5	5	5	5	5	5	5	4	5
2	2	2	1	1	1	1	5	5	4	4	4	2	2	5	5	4	5	5	4	3	5	4	4	4	4	4	4	5	4	4	4	4
2	1	1	1	1	1	1	3	3	3	4	5	3	3	4	2	3	4	4	2	4	4	4	1	2	2	2	2	4	3	3	3	3
2	1	1	1	1	1	1	5	5	3	4	4	5	3	5	5	5	5	5	5	4	5	5	5	5	5	5	4	5	4	4	4	5
2	1	1	1	1	1	1	5	5	5	5	3	4	3	4	4	3	5	5	5	5	5	4	4	4	4	3	3	5	3	3	3	4
2	2	1	1	1	1	1	3	3	2	4	2	4	4	4	4	3	3	3	5	4	4	4	3	3	4	3	2	4	4	4	3	5
2	2	1	1	1	1	1	5	5	4	5	3	4	3	4	4	4		4	5	5	5	5	4	5	4	4	4	4	5	4	4	4
2	2	1	1	1	1	1	5	5	4	5	4	3	4	5	5	5	5	4	5	5	5	5	5	5	5	5	5	5	5	5	5	5
2	1	2	1	1	1	1	4	4	4	4	4	3	1	4	4	4	4	4	5	5	4	3	4	3	4	2	2	4	4	4	2	4
2	2	2	1	1	1	1	5	5	4	5	4	3	3	3	4	4	5	5	5	3	4	4	4	5	5	5	5	5	5	3	5	5
2	2	2	1	1	1	1	5	5	4	5	3	4	5	5	5	4	4	4	5	5	4	3	4	4	4	3	3	4	4	3	3	4
2	1	2	1	1	1	1	5	5	3	4	5	4	3	5	5	5	5	5	4	2	4	3	5	3	4	4	3	5	4	2	1	5
2	1	1	1	1	1	1	4	4	3	3	3	4	4	4	5	4	4	4	3	3	4	4	4	4	4	4	3	4	3	4	3	4
2	2	2	2	1	1	1	3	3	2	4	4	4	3	5	5	3	4	4	3	3	4	4	4	3	4	3	3	4	2	2	2	4
2	2	2	1	1	2	1	5	5	5	5	5	5	4	4	5	4	5	5	4	3	3	3	5	3	4	3	3	4	4	4	4	3
2	1	1	1	1	1	1	5	4	5	5	4	4	4	5	5	5	5	5	5	4	5	5	5	5	5	5	4	5	5	5	5	5
2	1	1	1	1	1	1	4	4	4	5	2	3	3	5	5	5	5	5	2	3	5	4	5	4	4	3	4	5	5	4	4	5
2	1	1	1	1	1	1	5	4	4	5	5	5	5	5	4	3	5	5	5	2	5	3	4	5	5	4	3	5	5	4	4	4
2	2	1	2	1	1	1	4	5	5	4	4	4	4	3	5	3	4	5	4	4	4	3	3	3	4	3	3	4	4	4	3	4
2	2	2	1	1	1	1	5	5	4	5	4	4	5	5	4	5	5	5	5	5	4	5	5	5	5	5	5					5
2	1	2	2	1	1	1	5	4	3	5	4	4	3	5	5	4	4	5	4	3	4	4	4	4	4	4	4	5	5	4	4	5
2	2	1	2	1	1	1	3	2	2	3	1	3	2	1	2	1	2	2	2	2	2	2	2	2	2	2	2	2	3	2	2	3
2	1	2	1	1	1	1	5	5	5	5	3	3	3	4	4	3	3	3	4	3	4	4	5	3	5	5	4	5	5	3	3	5
2	1	2	1	1	1	1	5	5	5	5	5	4	4	4	5	4	5	4	4	4	4	4	4	4	4	4	4	4	4	4	4	4
2	2	2	1	1	1	1	3	3	3	4	3	3	3	4	4	3	3	3	3	3	3	3	4	3	4	3	3	3	3	3	3	4
2	2	2	1	1	2	2	4	4	4	4	4	4	4	5	5	5	5	5	5	5	5	5	5	5	5	5	5	5	5	5	5	5
2	2	2	1	1	1	1	4	4	4	5	5	5	3	4	3	3	4	5	5	5	3	4	4	4	4	4	4	4	4	3	4	4
2	2	2	1	1	1	1	4	5	5	5	4	4	4	4	4	4	4	5	4	4	3	4	4	4	4	4	4	4	4	4	4	5
2	2	2	1	1	1	1	4	4	3	4	4	4	4	4	4	4	4	4	5	5	4	4	4	4	4	3	3	4	4	4	3	4
2	1	2	1	1	1	1	4	2	2	4	3	3	4	4	4	3	3	4	5	5	4	4	4	4	4	4	4	4	4	4	4	4
2	1	2	1	1	1	1	5	5	5	5	5	5	5	5	5	4	5	5	5	5	5	5	5	4	4	4	4	4	4	4	4	4
2	1	1	1	1	1	1	4	3	3	4	4	4	5	4	4	4	4	5	4	4	4	4	4	3	3	3	4	4	4	4	4	4
2	2	2	2	1	1	1	4	4	3	4	3	4	3	4	4	3	4	4	5	4	3	3	5	4	4	3	3	5	4	3	2	4
2	1	2	1	1	1	1	4	4	4	4	4	4	4	5	5	5	5	5	4	4	5	5	5	4	4	4	4	4	4	4	4	4
2	1	2	1	1	1	1	5	5	4	5	5	5	4	4	4	4	4	4	3	3	4	4	5	5	5	4	4	5	4	4	4	4
2	1	2	2	1	1	1	4	4	1	4	5	4	4	3	4	3	4	4	5	4	3	4	4	3	4	4	4	5	5	5	4	5
2	1	2	1	1	1	1	3	4	4	4	4	3	3	4	4	4	4	5	5	5	4	4	4	4	5	4	4	5	5	5	5	5
2	1	2	1	1	1	1	3	3	3	3	3	3	4	3	3	2	3	3	4	4	3	3	3	3	3	3	3	4	4	4	4	4
2	2	2	1	1	1	1	4	4	4	4	4	4	4	4	4	4	4	4	5	5	4	4	4	4	4	3	4	5	5	5	5	5
2	2	2	1	1	1	1	3	3	3	3	3	3	3	3	3	3	3	3	3	3	3	3	3	3	3	3	3	3	3	3	3	3
2	2	2	1	1	1	1	4	4	4	4	3	3	3	4	4	4	4	4	5	5	4	4	4	3	4	3	3	5	5	4	5	5
2	1	2	1	1	1	1	4	4	2	4	4	4	4	4	4	4	4	4	3	4	3	3	3	4	4	3	2	4	4	4	3	4
2	2	2	2	1	1	1	4	5	4	4	5	4	4	5	4	4	5	5	5	4	3	4	4	4	4	4	3	5	5	4		4
2	1	2	1	1	1	2	2	2	2	4	4	4	4	3	4	3	4	4	2	3	4	4	3	4	4	2	3	4	3	4	4	4
2	2	2	1	1	1	1	5	5	4	5	5	4	5	4	5	5	5	4	5	5	4	4	4	4	5	5	5	4	4	4	4	4
2	1	2	1	1	1	1	4	4	2	5	5	5	5	4	5	4	5	5	4	4	4	5	5	3	5	4	3	5	4	5	4	5
2	2	2	1	1	1	1	4	4	4	4	4	3	4	4	5	5	5	5	5	3	5	5	5	5	5	5	5	4	4	3	4	4
2	2	1	1	1	1	1	4	4	4	4	4	2	5	4	4	4	4	4	5	4	4	3	4	4	4	4	3	5	5	4	4	4
2	1	2	1	1	1	1	3	2	2	3	3	4	4	4	3	2	3	3	2	5	3	3	2	3	4	3	3	3	3	3	3	4
2	2	2	1	1	1	1	5	4	4	4	4	4	4	4	4	4	5	5	5	5	4	4	4	4	4	4	4	5	5	5	5	5
2	2	2	1	1	1	1	4	4	3	4	3	3	4	5	4	5	5	5	3	3	4	4	4	3	4	4	3	5	5	5	4	5
2	1	1	2	1	1	2		5		5	5	5	5	5	5	5	5	5	1	1	5	5	5	5	5	5	5	5	5	5	5	5
2	2	2	1	1	1	1	3	3	3	3	3	3	3	3	3	3	3	3	5	5	3	3	3	3	3	3	3	4	4	4	4	4
2	2	2	1	1	1	1	5	5	5	4	5	4	4	4	4	3	4	4	5	5	4	3	4	5	5	4	4	5	5	5	5	5
2	1		1	1	1	1	4	4	4	4	4	4	4	4	4	4	4	4	4	4	4	4	4	4	4	4	4	4	4	4	4	4
2	1		2	1	1	1	5	4	5	4	4	5	4	4	5	4	4	4	3	2	4	4	4	4	4	4	4	4	4	4	4	5
2	2		1	1	1	1	5	5	5	5	5	3	3	4	4	4	4	4	5	5	4	4	5	5	5	5	4	5	5	5	5	5
2	1		1	1	1	1	4	5	5	5	5	5	5	4	4	4	5	4	4	4	3	3	3	4	4	4	4	4	4	4	4	4
2	1		1	1	1	1	4	4	4	4	4	4	4	4	4	5	4	4	4	3	4	4	4	4	4	4	4	5	5	5	4	5
2	2		2	1	1	1	4	5	5	4	4	4	4	3	5	3	4	5	4	4	4	3	3	3	4	3	3	4	4	4	3	4
2	2		1	1	1	1	4	4	4	4	3	4	3	3	4	4	4	4	4	4	3	4	4	4	4	3	4	4	4	4	4	4
2	2		1	1	1	1	5	4	4	5	4	4	4	4	2	2	4	4	4	3	3	3	3	4	4	4	4	4	4	2	3	4
2	2		2	1	1	1	4	5	3	4	4	4	5	5	5	3	4	4	3	3	4	3	4	3	4	3	3	4	3	3	4	5
2	2		1	1	1	1	4	4	4	4	4	3	4	4	5	4	5	5	5	4	4	4	4	4	4	4	4	4	4	4	4	4
2	2		1	1	1	1	5	3	4	5	5	5	5	4	4	4	4	5	5	5	5	5	5	5	5	5	3	5	5	5	5	5
2	1		1	1	1	1	4	5	3	3	4	5	4	4	3	3	4	4	5	4	4	3	3	4	4	3	3	3	3	4	3	3
2	1		1	1	1	1	5	5	5	3	4	3	3	3	3	3	3	3	3	3	3	3	3	3	3	3	3	5	4	4	4	5
2	2		1	1	1	1	4	4	3	4	4	4	4	4	4	4	4	3	4	4	4	4	4	4	4	3	4	4	4	4	4	4
2	1		1	1	1	1	5	5	5	5	5	5	5	5	5	5	5	5	4	4	4	4	5	5	5	5	5	5	5	5	5	5
2	2		2	1	1	1	4	4	3	4	4	4	4	4	3	4	4	4	5	2	5	3	3	3	3	3	3	3	3	3	3	3
2	1		1	1	1	1	3	5	5	5		5	5	4	5	4	5	5	5	2	4	5	4	5	5	4	4	5	3	3	3	5
2	2		1	1	1	1	2	2	3	2	2	2	2	2	2	2	2	2	2	2	2	2	2	2	2	2	2	2	2	2	2	2
2	1		1	1	1	1	5	5	5	5	5	5	5	5	5	5	5	5	5	5	5	5	5	5	5	5	5	5	5	5	5	5
2	2		1	1	1	1	4	3	3	4	3	4	3	4	4	3	4	4	2	2	3	3	3	3	3	3	3	4	4	4	3	4
2	1		1	1	2	1	5	5	5	5	4	4	5	4	5	5	5	5	4	3	4	4	4	4	4	4	5	5	5	5	5	5
2	2		1	1	1	1	4	4	4	4	4	4	4	3	3	4	4	4	5	4	4	4	5	4	4	4	4	4	4	4	4	4
2	2		1	1	1	1	5	4	4	5	4	5	4	5	5	5	5	5	5	5	4	4	4	4	4	4	4	4	4	4	4	4
2	2		1	1	1	1	3	3	1	3	3	3	4	4	4	4	5	5	3	4	5	4	4	4	4	5	4	3	3	3	4	5
2	1		1	1	1	1	4	4	4	3	4	1	3	4	4	4	4	3	5	4	4	4	4	4	4	4	3	5	4	4	4	5
2	2		1	1	1	1	4	4	3	4	4	4	4	4	4	4	4	4	4	3	4	4	4	4	4	4	4	4	4	4	4	4
2	2		1	1	1	1	4	4	4	4	4	4	4	3	4	4	4	4	4	4	3	3	3	4	4	4	4	3	4	4	4	5
2	2		1	1	1	1	4	4	4	4	4	2	2	4	4	4	4	4	5	3	4	4	4	4	4	4	4	5	5	3	3	4
2	2		1	1	1	1	5	5	5	5	5	4	3	4	4	4	4	4	4	4	4	3	3	3	4	4	4	4	4	4	4	4
2	1		1	1	1	1	4	3	3	4	4	4	4	4	4	4	4	4	5	2	4	4	4	4	4	4	4	4	4	4	4	4
2	1		1	1	1	1	5	5	5	5	5	5	5	4	4	4	4	4	5	4	4	4	4	4	4	4	4	4	4	4	4	4
2	2		1	1	1	1	3	3	3	4	3	4	3	2	2	2	2	2	4	4	3	3	4	3	4	3	3	4	4	3	3	4
2	1		1	1	1	1	5	5	4	4	4	4	4	4	4	4	4	4	5	4	4	4	4	4	5	4	4	4	4	4	4	5
2	1		1	1	1	1	4	4	3	4	3	4	4	4	4	4	3	4	4	4	4	4	4	3	4	4	4	4	4	4	4	4
2	2		1	1	1	1	4	4	4	4	3	3	2	5	5	3	5	5	4	3	3	4	4	3	3	3	3	5	4	4	4	5
2	2		1	1	1	2	2	2	2	2	1	2	2	2	2	2	2	2	2	2	2	2	2	2	2	2	2	2	2	2	2	2
2	1		1	1	1	1	4	4	4	4	4	4	4	4	4	3	4	4	3	3	3	3	3	4	4	3	3	4	4	4	4	4
2	1		1	1	1	1	4	4	4	4	4	3	3	4	4	4	4	4	4	3	4	4	4	4	5	4	5	4	5	4	4	4
2	1		1	1	1	1	4	4	3	4	3	4	4	4	3	4	4	4	5	5	5	4	4	4	4	4	4	4	4	4	4	5
2	1		1	1	1	1	5	5	4	4	3	4	4	5	4	4	4	5	4	2	3	4	4	4	4	4	3	4	4	3	3	4
2	2		1	1	1	1	4	4	3	4	3	4	4	3	3	3	3	3	5	4	3	3	3	3	4	3	3	4	4	4	4	4
2	1		1	1	1	1	5	5	5	5	5	5	5	5	5	5	5	5	5	3	4	5	5	5	5	5	5	5	5	5	5	5
2	2		1	1	1	1	4	4	3	4	3	4	4	4	4	3	4	4	5	4	4	4	4	4	3	4	3	5	5	4	5	5
2	2		1	1	1	1	4	4	3	4	3	2	2	4	4	3	4	4	4	4	3	3	3	3	4	4	4	4	4	4	3	4
2	1		1	1	1	2	5	5	4	4	3	3	3	4	4	3	4	5	3	3	4	4	4	4	5	4	3	4	5	3	4	5
2	1		1	1	1	1	4	4	4	4	4	4	4	3	4	3	4	4	4	4	4	4	4	4	4	4	4	4	4	4	4	4
2	1		1	1	1	2	3	4	4	4	3	4	4	3	3	4	4	4	3	2	3	3	3	3	4	3	3	3	3	3	3	4
2	2		1	1	1	1	4	5	4	4	4	4	4	4	3	3	3	3	3	4	4	3	3	3	3	3	4	4	3	3	4	2
2	2		1	1	1	1	4	5	4	4	4	4	4	3	3	3	3	3	3	3	3	3	2	3	4	3	3	4	3	3	3	3
2	2		1	1	1	1	4	4	4	3	3	3	3	3	3	3	3	3	2	3	3	3	3	4	4	3	4	4	4	3	4	4
2	1		1	1	1	1	5	3	3	3	3	3	3	2	2	2	3	3	4	4	3	3	3	4	5	3	3	4	4	3	3	5
2	2		1	1	1	1	4	5	4	4	3	3	2	4	4	4	4	4	4	4	4	4	4	5	4	3	3	5	4	1	4	5
2	1		1	1	1	1	5	5	5	4	4	4	5	4	4	4	5	5	5	5	4	4	5	4	5	4	4	5	5	5	5	5
2	2		1	1	1	1	4	5	4	4	4	3	5	4	4	4	4	4	4	4	5	5	4	4	4	4	4	4	5	4	4	5
2	1		1	1	1	1	3	3	3	3	2	3	3	3	4	3	3	3	3	3	3	3	3	3	3	3	3	4	3	2	3	3
2	1		1	1	1	1	5	4	3	5	4	4	5	4	5	3	4	5	4	4	5	5	4	5	5	4	4	5	4	5	5	4
2	1		1	1	1	1	3	3	3	5	3	2	2	5	5	5	5	5	4	4	5	4	5	4	4	3	3	3	3	3	3	3
2	1		2	1	1	1	4	5	4	4	5	1	1	5	4	5	5	5	5	4	3	3	4	4	5	4	3	5	5	5	4	5
2	1		1	1	1	1	4	4	4	4	4	4	5	4	4	4	4	4	4	4	4	4	4	5	4	4	4	4	4	4	4	4
2	1		1	1	1	1	4	4	4	4	2	4	4	4	4	4	4	4	4	3	4	4	4	4	4	3	4	4	4	3	4	4
2	2		1	1	1	1	4	4	4	4	3	4	4	3	3	3	4	4	5	3	4	4	4	4	4	3	4	4	4	4	4	4
2	2		1	1	1	1	5	5	5	5	5	5	5	5	5	5	5	5	5	5	5	5	5	5	5	5	5	5	5	5	5	5
2	2		1	1	1	1	5	5	4	5	5	5	5	5	5	5	5	5	5	5	5	5	5	5	5	5	5	5	5	5	5	5
2	1		1	1	1	1	5	5	5	2	2	2	2	5	5	5	5	5	5	5	4	4	5	5	5	4	2	5	5	5	5	5
2	1		2	1	1	1	4	4	4	4	4	4	4	4	3	2	4	5	4	2	4	4	4	3	4	4	3	4	4	4	3	4
2	2		1	1	1	1	4	4	4	4	3	3	3	4	4	3	4	5	5	5	4	3	5	4	4	4	4	4	4	4	4	4
2	2		1	1	1	1	2	2	2	4	3	4	4	4	4	2	4	3	2	2	3	3	3	2	3	3	2	5	4	4	3	5
2	2		1	1	1	1	5	5	5	5	3	4	4	4	3	4	4	4	4	4	4	4	5	4	4	4	4	4	4	4	4	5
2	2		1	1	1	1	5	5	4	5	4	3	4	5	5	5	5	4	5	5	5	5	5	5	5	5	5	5	5	5	5	5
2	1		1	1	1	2	3	3	3	3	3	4	3	4	4	3	4	4	3	3	4	3	3	3	4	3	4	4	4	4	3	4
2	2		1	1	1	1	4	4	5	4	4	3	4	4	5	4	5	5	4	4	4	4	4	4	4	4	4	4	4	4	4	4
2	1		1	1	1	1	5	5	3	5	5	5	5	5	5	5	5	5	5	5	5	3	5	5	5	5	5	5	5	5	5	5
2	2		1	1	1	1	4	4	3	3	4	4	4	4	4	3	4	4	4	4	4	3	4	3	3	3	3	4	4	4	4	4
2	2		1	1	1	1	4	4	4	4	4	3	3	3	3	3	4	4	3	3	4	3	4	4	4	3	3	4	4	4	4	4
2	2		1	1	1	1	3	3	3	3	3	3	3	3	3	3	3	3	2	3	3	3	2	3	3	2	2	3	2	3	3	3
2	1		2	1	1	1	3	3	3	4	4	4	4	4	4	3	3	3	4	3	3	3	4	3	3	3	3	4	4	4	4	3
2	2		1	1	1	1	5	5	4	4	5	4	5	4	5	4	5	5	5	5	5	5	5	5	5	5	5	5	5	5	5	5
2	2		1	1	1	1	4	4	4	4	4	4	4	4	4	4	4	4	4	4	4	4	4	4	4	4	4	4	4	4	4	4
2	2		1	1	1	1	3	3	3	3	3	3	4	3	3	4	3	3	2	2	3	3	3	3	3	3	3	3	5	5	5	5
2	2		1	1	1	1	1	1	1	1	1	1	1	1	1	1	1	1	1	1	1	1	1	1	1	1		5	5	5	5	5
2	1		2	1	1	1	4	4	2	4	4	4	4	4	4	4	4	4	4	3	4	4	4	4	4	4	3	4	4	4	4	4
2	2		1	1	1	1	5	4	5	4	4	4	4	5	3	4	4	5	5	5	4	4	4	4	4	4	4	4	4	4	4	5
2	2		1	1	1	1	4	4	4	4	4	4	4	4	4	4	4	4	2	2	4	4	4	4	4	4	4	5	5	4	4	4
2	1		1	1	1	1	4	4	3	4	4	4	4	3	3	4	4	4	4	4	4	3	4	4	4	3	3	4	4	4	4	4
2	2		2	1	1	1	4	4	3	4	3	2	2	4	5	5	4	5	4	3	4	4	5	3	3	3	3	4	4	4	4	3
2	2		1	1	1	1	4	5	4	4	4	3	5	4	4	4	4	4	4	4	5	5	4	4	4	4	4	4	5	4	4	5
2	1		1	1	1	1	4	4	3	4	3	3	4	4	3	2	4	4	4	5	3	4	4	5	5	4	4	3	3	2	2	3
2	2		1	1	1	1	5	5	5	5	5	5	5	5	5	5	5	5	5	5	5	5	5	5	5	5	5	5	5	5	5	5
2	1		1	1	2	1	2	4	5	3	3	2	4	3	2	5	4	3	4	3	4	5	4	3	2	4	3	2	3	3	3	3
2	2		1	1	1	1	4	5	4	4	4	4	4	4	4	4	4	4	5	4	4	4	4	4	4	4	3	5	5	3	4	4
2	2		1	1	1	1	4	4	4	4	4	5	5	3	3	4	4	4	4	5	4	3	4	3	4	3	3	3	3	3	4	4
2	1		1	1	1	1	5	3	4	5	3	4	4	3	3	1	3	3	4	3	3	2	3	3	4	3	3	3	3	3	2	3
2	1		1	1	1	1	5	5	5	5	3	2	3	5	5	5	5	5	5	5	5	5	5	5	5	5	5	5	5	5	5	5
2	2		1	1	1	1	5	4	4	5	4	4	4	4	2	2	4	4	4	3	3	3	3	4	4	4	4	4	4	2	3	4
2	1		2	1	1	1	3	3	3	4	4	4	4	4	4	3	3	3	4	3	3	3	4	3	3	3	3	4	4	4	4	3
2	2		1	1	1	1	3	4	4	4	5	3	3	4	4	4	4	4	5	4	5	3	5	4	4	4	3	4	4	4	4	4
2	2		1	1	1	1	5	5	4	5	4	3	4	5	5	5	5	4	5	5	5	5	5	5	5	5	5	5	5	5	5	5
2	1		1	1	1	1	4	4	4	4	4	4	3	3	4	4	4	4	4	2	3	4	4	3	3	4	3	4	3	3	3	3
2	1		1	1	1	2	3	4	4	4	3	4	4	3	3	4	4	4	3	2	3	3	3	3	4	3	3	3	3	3	3	4
2	1		2	1	1	1	4	4	4	4	4	5	4	4	4	4	4	4	4	4	4	5	5	4	4	4	4	5	5	5	5	5
2	1		1	1	1	2	3	4	4	4	3	4	4	3	3	4	4	4	3	2	3	3	3	3	4	3	3	3	3	3	3	4
2	2		1	1	1	1	4	4	3	4	3	3	4	5	4	5	5	5	3	3	4	4	4	3	4	4	3	5	5	5	4	5
1	1		2	1	1	1	5	5	4	5	4	4	5	3	3	4	5	4	5	5	4	5	5	4	4	5	3	5	5	2	4	4

## Sheet: Cleaned data
Province	Gn	Ex	Internet	Smartphone use	Laptop use	MoA1	MoA2	MoA3	MoA4	MoA5	MoA6	MoA7	SA1	SA2	SA3	SA4	SA5	SA6	SA7	SA8	SA9	SA10	SA11	SA12	MA1	MA2	IU1	IU2	IU3	IU4	IU5
1.00	1.00	1	1.00	1.00	1.00	3.00	3.00	3.00	3.00	3.00	3.00	3.00	3.00	3.00	3.00	3.00	3.00	3.00	3.00	3.00	3.00	3.00	3.00	3.00	3.00	3.00	3.00	3.00	3.00	3.00	3.00
1.00	1.00	2	1.00	1.00	1.00	4.00	4.00	4.00	4.00	2.00	2.00	2.00	4.00	4.00	4.00	4.00	3.00	2.00	2.00	4.00	3.00	4.00	4.00	4.00	4.00	4.00	4.00	4.00	4.00	4.00	3.00
1.00	1.00	1	1.00	1.00	1.00	4.00	4.00	4.00	4.00	4.00	4.00	4.00	4.00	4.00	4.00	4.00	4.00	4.00	4.00	4.00	4.00	4.00	4.00	4.00	4.00	4.00	4.00	4.00	4.00	4.00	4.00
1.00	1.00	2	1.00	1.00	1.00	4.00	4.00	4.00	4.00	4.00	4.00	4.00	4.00	4.00	4.00	4.00	4.00	5.00	5.00	4.00	4.00	4.00	4.00	4.00	5.00	5.00	5.00	5.00	5.00	5.00	5.00
1.00	1.00	2	1.00	1.00	1.00	5.00	4.00	4.00	3.00	3.00	4.00	4.00	3.00	3.00	3.00	4.00	4.00	4.00	3.00	4.00	3.00	3.00	3.00	4.00	3.00	3.00	3.00	3.00	3.00	3.00	3.00
1.00	1.00	1	1.00	1.00	1.00	5.00	5.00	3.00	5.00	4.00	4.00	3.00	4.00	5.00	4.00	4.00	4.00	4.00	3.00	3.00	4.00	4.00	4.00	4.00	4.00	3.00	4.00	3.00	3.00	3.00	3.00
1.00	1.00	1	1.00	1.00	1.00	5.00	5.00	5.00	5.00	5.00	5.00	5.00	5.00	5.00	5.00	5.00	5.00	5.00	3.00	5.00	5.00	5.00	5.00	5.00	5.00	5.00	5.00	5.00	5.00	5.00	5.00
1.00	1.00	2	1.00	1.00	1.00	5.00	5.00	5.00	5.00	5.00	5.00	5.00	5.00	5.00	5.00	5.00	5.00	5.00	4.00	5.00	5.00	5.00	5.00	5.00	5.00	5.00	5.00	5.00	5.00	5.00	5.00
1.00	1.00	2	1.00	1.00	1.00	5.00	5.00	5.00	5.00	5.00	5.00	5.00	5.00	5.00	5.00	5.00	5.00	5.00	5.00	5.00	5.00	5.00	5.00	5.00	5.00	5.00	5.00	5.00	5.00	5.00	5.00
1.00	1.00	2	1.00	1.00	2.00	4.00	4.00	4.00	4.00	4.00	4.00	4.00	3.00	3.00	4.00	4.00	4.00	4.00	3.00	2.00	4.00	4.00	4.00	4.00	4.00	4.00	3.00	4.00	3.00	4.00	4.00
1.00	2.00	1	1.00	1.00	1.00	3.00	3.00	1.00	3.00	4.00	5.00	4.00	3.00	3.00	3.00	3.00	5.00	3.00	3.00	3.00	3.00	5.00	3.00	3.00	3.00	3.00	3.00	3.00	3.00	3.00	3.00
1.00	2.00	2	1.00	1.00	1.00	3.00	4.00	4.00	4.00	1.00	1.00	3.00	3.00	3.00	3.00	3.00	3.00	3.00	2.00	3.00	3.00	3.00	3.00	3.00	3.00	3.00	4.00	4.00	4.00	4.00	4.00
1.00	2.00	1	1.00	1.00	1.00	3.00	5.00	3.00	4.00	4.00	2.00	3.00	3.00	4.00	3.00	4.00	4.00	5.00	5.00	3.00	4.00	4.00	4.00	5.00	3.00	4.00	4.00	5.00	3.00	3.00	5.00
1.00	2.00	2	1.00	1.00	1.00	4.00	3.00	5.00	5.00	5.00	4.00	3.00	4.00	4.00	3.00	3.00	4.00	4.00	2.00	3.00	4.00	4.00	3.00	4.00	4.00	3.00	5.00	3.00	5.00	3.00	4.00
1.00	2.00	2	1.00	1.00	1.00	4.00	4.00	3.00	4.00	3.00	3.00	4.00	3.00	2.00	3.00	4.00	4.00	4.00	1.00	3.00	4.00	4.00	4.00	4.00	3.00	3.00	3.00	3.00	4.00	4.00	4.00
1.00	2.00	2	1.00	1.00	1.00	4.00	4.00	3.00	4.00	4.00	4.00	3.00	3.00	3.00	3.00	4.00	3.00	4.00	3.00	3.00	3.00	3.00	3.00	4.00	4.00	3.00	5.00	4.00	4.00	4.00	4.00
1.00	2.00	2	1.00	1.00	1.00	4.00	4.00	3.00	4.00	4.00	4.00	4.00	2.00	2.00	4.00	4.00	4.00	5.00	4.00	4.00	4.00	4.00	5.00	4.00	4.00	4.00	3.00	3.00	4.00	4.00	4.00
1.00	2.00	1	1.00	1.00	1.00	4.00	4.00	4.00	4.00	4.00	4.00	4.00	4.00	4.00	4.00	4.00	4.00	4.00	4.00	4.00	4.00	4.00	4.00	4.00	4.00	4.00	4.00	4.00	4.00	4.00	4.00
1.00	2.00	2	1.00	1.00	1.00	4.00	4.00	4.00	4.00	4.00	4.00	4.00	4.00	4.00	4.00	4.00	4.00	5.00	5.00	4.00	4.00	4.00	4.00	4.00	4.00	4.00	4.00	4.00	4.00	4.00	4.00
1.00	2.00	2	1.00	1.00	1.00	5.00	4.00	2.00	3.00	4.00	2.00	3.00	5.00	5.00	5.00	5.00	5.00	5.00	3.00	4.00	4.00	5.00	4.00	5.00	4.00	3.00	4.00	4.00	3.00	3.00	5.00
1.00	2.00	2	1.00	1.00	1.00	5.00	5.00	4.00	1.00	2.00	2.00	1.00	4.00	3.00	3.00	5.00	5.00	5.00	2.00	5.00	4.00	5.00	5.00	5.00	4.00	4.00	5.00	5.00	4.00	4.00	5.00
1.00	2.00	2	1.00	1.00	1.00	5.00	5.00	5.00	5.00	5.00	5.00	5.00	4.00	5.00	4.00	5.00	5.00	5.00	5.00	4.00	5.00	5.00	5.00	5.00	4.00	4.00	5.00	5.00	5.00	5.00	5.00
1.00	2.00	2	1.00	1.00	1.00	5.00	5.00	5.00	5.00	5.00	5.00	5.00	5.00	5.00	5.00	5.00	5.00	5.00	5.00	5.00	5.00	5.00	5.00	5.00	5.00	5.00	5.00	5.00	5.00	5.00	5.00
1.00	2.00	2	1.00	1.00	2.00	3.00	3.00	3.00	1.00	3.00	2.00	3.00	3.00	3.00	3.00	4.00	4.00	4.00	4.00	2.00	3.00	3.00	3.00	4.00	3.00	3.00	4.00	3.00	3.00	3.00	4.00
1.00	2.00	1	1.00	1.00	2.00	4.00	4.00	4.00	3.00	3.00	4.00	4.00	4.00	3.00	4.00	4.00	4.00	5.00	2.00	4.00	4.00	4.00	4.00	4.00	3.00	3.00	5.00	5.00	5.00	5.00	5.00
1.00	2.00	1	1.00	1.00	2.00	5.00	5.00	4.00	5.00	5.00	5.00	5.00	4.00	4.00	4.00	3.00	4.00	5.00	5.00	4.00	4.00	5.00	4.00	5.00	4.00	4.00	5.00	5.00	5.00	4.00	5.00
2.00	1.00	2	1.00	1.00	1.00	3.00	3.00	3.00	4.00	4.00	4.00	4.00	4.00	4.00	3.00	3.00	3.00	4.00	3.00	3.00	3.00	4.00	3.00	3.00	3.00	3.00	4.00	4.00	4.00	4.00	3.00
2.00	1.00	2	1.00	1.00	1.00	4.00	4.00	4.00	3.00	3.00	3.00	4.00	2.00	2.00	2.00	2.00	2.00	4.00	4.00	3.00	3.00	3.00	3.00	3.00	3.00	3.00	3.00	3.00	4.00	3.00	3.00
2.00	1.00	2	1.00	1.00	1.00	4.00	4.00	4.00	4.00	4.00	4.00	4.00	4.00	4.00	4.00	4.00	4.00	4.00	4.00	4.00	4.00	4.00	4.00	4.00	4.00	4.00	4.00	4.00	4.00	4.00	4.00
2.00	1.00	1	1.00	1.00	1.00	4.00	4.00	5.00	5.00	5.00	3.00	5.00	5.00	5.00	4.00	5.00	5.00	5.00	3.00	4.00	3.00	5.00	4.00	5.00	3.00	4.00	5.00	4.00	1.00	5.00	5.00
2.00	1.00	2	1.00	1.00	1.00	5.00	4.00	4.00	4.00	5.00	5.00	4.00	4.00	4.00	4.00	4.00	4.00	4.00	4.00	4.00	4.00	4.00	4.00	5.00	4.00	5.00	4.00	4.00	4.00	4.00	4.00
2.00	1.00	2	1.00	1.00	1.00	5.00	5.00	5.00	5.00	5.00	5.00	5.00	5.00	5.00	5.00	5.00	5.00	5.00	5.00	5.00	5.00	5.00	5.00	5.00	5.00	5.00	5.00	5.00	5.00	5.00	5.00
2.00	1.00	1	1.00	1.00	2.00	3.00	4.00	4.00	4.00	3.00	4.00	4.00	3.00	3.00	4.00	4.00	4.00	3.00	2.00	3.00	3.00	3.00	3.00	4.00	3.00	3.00	3.00	3.00	3.00	3.00	4.00
2.00	2.00	2	1.00	1.00	1.00	3.00	3.00	2.00	4.00	4.00	2.00	4.00	2.00	4.00	2.00	3.00	4.00	5.00	4.00	4.00	4.00	4.00	2.00	3.00	3.00	3.00	5.00	4.00	4.00	4.00	4.00
2.00	2.00	2	1.00	1.00	1.00	4.00	4.00	3.00	4.00	3.00	3.00	4.00	5.00	4.00	5.00	5.00	5.00	3.00	3.00	4.00	4.00	4.00	3.00	4.00	4.00	3.00	5.00	5.00	5.00	4.00	5.00
2.00	2.00	1	1.00	1.00	1.00	4.00	4.00	4.00	4.00	4.00	4.00	4.00	4.00	4.00	4.00	4.00	4.00	4.00	3.00	4.00	4.00	4.00	4.00	4.00	4.00	4.00	4.00	4.00	4.00	4.00	4.00
2.00	2.00	2	1.00	1.00	1.00	4.00	4.00	4.00	4.00	4.00	4.00	4.00	4.00	4.00	4.00	4.00	4.00	4.00	4.00	4.00	4.00	4.00	4.00	4.00	4.00	4.00	4.00	4.00	4.00	4.00	4.00
2.00	2.00	2	1.00	1.00	1.00	4.00	5.00	4.00	4.00	4.00	3.00	5.00	4.00	4.00	4.00	4.00	4.00	4.00	4.00	5.00	5.00	4.00	4.00	4.00	4.00	4.00	4.00	5.00	4.00	4.00	5.00
2.00	2.00	2	1.00	1.00	1.00	4.00	5.00	5.00	4.00	4.00	4.00	4.00	3.00	5.00	3.00	4.00	5.00	4.00	4.00	4.00	3.00	3.00	3.00	4.00	3.00	3.00	4.00	4.00	4.00	3.00	4.00
2.00	2.00	2	1.00	1.00	1.00	5.00	4.00	4.00	5.00	4.00	4.00	4.00	4.00	2.00	2.00	4.00	4.00	4.00	3.00	3.00	3.00	3.00	4.00	4.00	4.00	4.00	4.00	4.00	2.00	3.00	4.00
2.00	2.00	2	1.00	1.00	1.00	5.00	5.00	4.00	5.00	4.00	3.00	4.00	5.00	5.00	5.00	5.00	4.00	5.00	5.00	5.00	5.00	5.00	5.00	5.00	5.00	5.00	5.00	5.00	5.00	5.00	5.00
2.00	2.00	2	1.00	1.00	1.00	5.00	5.00	5.00	5.00	5.00	5.00	5.00	4.00	4.00	4.00	4.00	4.00	5.00	5.00	4.00	4.00	4.00	4.00	4.00	4.00	4.00	5.00	5.00	5.00	5.00	5.00
2.00	2.00	1	1.00	1.00	1.00	5.00	5.00	5.00	5.00	5.00	5.00	5.00	5.00	5.00	5.00	5.00	5.00	5.00	5.00	5.00	5.00	5.00	5.00	5.00	5.00	5.00	5.00	5.00	5.00	5.00	5.00
2.00	2.00	2	1.00	2.00	1.00	4.00	4.00	4.00	4.00	4.00	4.00	4.00	4.00	4.00	4.00	4.00	4.00	4.00	4.00	4.00	4.00	4.00	4.00	4.00	4.00	4.00	4.00	4.00	4.00	4.00	4.00
1.00	1.00	2	1.00	1.00	1.00	1.00	1.00	1.00	1.00	1.00	1.00	1.00	2.00	3.00	2.00	2.00	2.00	2.00	3.00	4.00	4.00	4.00	4.00	5.00	4.00	4.00	3.00	4.00	5.00	5.00	5.00
1.00	1.00	1	1.00	1.00	1.00	1.00	1.00	1.00	1.00	1.00	1.00	2.00	3.00	3.00	2.00	2.00	1.00	1.00	2.00	2.00	1.00	3.00	1.00	2.00	2.00	3.00	2.00	2.00	3.00	2.00	2.00
1.00	1.00	2	1.00	1.00	1.00	1.00	1.00	1.00	1.00	1.00	2.00	1.00	3.00	1.00	1.00	2.00	2.00	4.00	3.00	1.00	1.00	1.00	1.00	1.00	2.00	1.00	1.00	1.00	2.00	1.00	3.00
1.00	1.00	2	1.00	1.00	1.00	1.00	1.00	2.00	1.00	1.00	2.00	2.00	2.00	2.00	2.00	2.00	2.00	5.00	5.00	2.00	2.00	2.00	4.00	5.00	4.00	4.00	5.00	5.00	4.00	4.00	5.00
1.00	1.00	2	1.00	1.00	1.00	1.00	2.00	2.00	2.00	2.00	2.00	2.00	1.00	1.00	1.00	1.00	2.00	1.00	1.00	1.00	1.00	2.00	1.00	1.00	1.00	1.00	1.00	1.00	1.00	1.00	1.00
1.00	1.00	1	1.00	1.00	1.00	1.00	5.00	5.00	5.00	5.00	1.00	5.00	3.00	4.00	3.00	4.00	4.00	5.00	5.00	5.00	4.00	3.00	4.00	3.00	5.00	5.00	5.00	4.00	5.00	5.00	5.00
1.00	1.00	2	1.00	1.00	1.00	2.00	2.00	2.00	2.00	2.00	2.00	2.00	2.00	2.00	3.00	2.00	2.00	2.00	2.00	3.00	2.00	2.00	2.00	2.00	2.00	2.00	5.00	5.00	5.00	5.00	5.00
1.00	1.00	1	1.00	1.00	1.00	2.00	3.00	3.00	2.00	2.00	2.00	3.00	1.00	3.00	4.00	4.00	4.00	4.00	3.00	3.00	3.00	4.00	3.00	4.00	4.00	3.00	3.00	3.00	3.00	3.00	3.00
1.00	1.00	2	1.00	1.00	1.00	2.00	3.00	3.00	4.00	2.00	1.00	3.00	2.00	2.00	3.00	3.00	2.00	3.00	1.00	3.00	3.00	3.00	3.00	3.00	4.00	2.00	4.00	4.00	3.00	4.00	4.00
1.00	1.00	2	1.00	1.00	1.00	2.00	3.00	5.00	4.00	4.00	5.00	4.00	2.00	3.00	2.00	4.00	4.00	4.00	4.00	4.00	5.00	4.00	4.00	5.00	5.00	4.00	4.00	4.00	4.00	4.00	5.00
1.00	1.00	2	1.00	1.00	1.00	2.00	4.00	2.00	4.00	4.00	4.00	4.00	2.00	4.00	4.00	4.00	4.00	4.00	2.00	3.00	3.00	4.00	4.00	4.00	2.00	1.00	1.00	3.00	4.00	4.00	4.00
1.00	1.00	1	1.00	1.00	1.00	3.00	1.00	2.00	3.00	3.00	2.00	4.00	4.00	3.00	2.00	2.00	3.00	5.00	4.00	3.00	4.00	5.00	3.00	4.00	4.00	3.00	4.00	5.00	4.00	3.00	4.00
1.00	1.00	2	1.00	1.00	1.00	3.00	2.00	3.00	2.00	2.00	2.00	2.00	4.00	3.00	3.00	3.00	3.00	2.00	3.00	3.00	4.00	3.00	3.00	2.00	2.00	2.00	3.00	3.00	3.00	3.00	3.00
1.00	1.00	2	1.00	1.00	1.00	3.00	3.00	2.00	3.00	2.00	2.00	2.00	2.00	3.00	3.00	3.00	3.00	3.00	2.00	3.00	3.00	3.00	3.00	3.00	3.00	3.00	3.00	3.00	3.00	2.00	3.00
1.00	1.00	2	1.00	1.00	1.00	3.00	3.00	2.00	3.00	3.00	4.00	4.00	2.00	2.00	3.00	4.00	4.00	4.00	4.00	4.00	4.00	4.00	4.00	4.00	4.00	4.00	4.00	4.00	2.00	2.00	4.00
1.00	1.00	1	1.00	1.00	1.00	3.00	3.00	2.00	3.00	4.00	3.00	3.00	2.00	3.00	3.00	3.00	3.00	2.00	1.00	4.00	4.00	3.00	3.00	3.00	3.00	3.00	3.00	3.00	3.00	3.00	3.00
1.00	1.00	2	1.00	1.00	1.00	3.00	3.00	2.00	4.00	3.00	3.00	3.00	4.00	3.00	2.00	3.00	3.00	3.00	3.00	3.00	3.00	3.00	3.00	3.00	3.00	3.00	3.00	3.00	3.00	3.00	3.00
1.00	1.00	2	1.00	1.00	1.00	3.00	3.00	2.00	4.00	3.00	4.00	4.00	3.00	2.00	2.00	3.00	3.00	4.00	5.00	3.00	3.00	2.00	3.00	3.00	3.00	3.00	4.00	4.00	2.00	2.00	3.00
1.00	1.00	1	1.00	1.00	1.00	3.00	3.00	3.00	2.00	2.00	4.00	3.00	4.00	2.00	3.00	3.00	3.00	4.00	3.00	3.00	4.00	3.00	3.00	4.00	3.00	3.00	3.00	5.00	4.00	4.00	4.00
1.00	1.00	2	1.00	1.00	1.00	3.00	3.00	3.00	3.00	2.00	2.00	5.00	5.00	3.00	2.00	5.00	2.00	4.00	5.00	2.00	1.00	5.00	1.00	2.00	1.00	3.00	3.00	3.00	3.00	3.00	3.00
1.00	1.00	1	1.00	1.00	1.00	3.00	3.00	3.00	3.00	3.00	3.00	3.00	4.00	4.00	3.00	3.00	3.00	4.00	4.00	4.00	4.00	3.00	4.00	4.00	4.00	4.00	3.00	3.00	4.00	4.00	4.00
1.00	1.00	2	1.00	1.00	1.00	3.00	3.00	3.00	3.00	3.00	3.00	3.00	4.00	4.00	3.00	4.00	4.00	3.00	3.00	3.00	3.00	3.00	3.00	3.00	3.00	3.00	4.00	3.00	3.00	3.00	3.00
1.00	1.00	2	1.00	1.00	1.00	3.00	3.00	3.00	3.00	3.00	3.00	3.00	4.00	4.00	4.00	4.00	4.00	3.00	3.00	3.00	3.00	3.00	4.00	4.00	4.00	4.00	4.00	4.00	4.00	4.00	4.00
1.00	1.00	1	1.00	1.00	1.00	3.00	3.00	3.00	3.00	3.00	4.00	3.00	1.00	1.00	2.00	3.00	3.00	5.00	3.00	3.00	4.00	4.00	3.00	4.00	3.00	3.00	3.00	3.00	3.00	3.00	3.00
1.00	1.00	2	1.00	1.00	1.00	3.00	3.00	3.00	4.00	3.00	4.00	5.00	2.00	3.00	3.00	4.00	3.00	4.00	3.00	3.00	4.00	2.00	3.00	4.00	3.00	4.00	3.00	3.00	3.00	4.00	3.00
1.00	1.00	2	1.00	1.00	1.00	3.00	3.00	3.00	4.00	4.00	3.00	3.00	3.00	4.00	3.00	4.00	3.00	4.00	4.00	4.00	3.00	3.00	3.00	3.00	4.00	3.00	4.00	4.00	3.00	3.00	4.00
1.00	1.00	1	1.00	1.00	1.00	3.00	3.00	3.00	4.00	4.00	4.00	4.00	4.00	4.00	3.00	4.00	4.00	5.00	4.00	4.00	4.00	4.00	4.00	4.00	4.00	4.00	5.00	5.00	5.00	5.00	5.00
1.00	1.00	2	1.00	1.00	1.00	3.00	3.00	3.00	4.00	4.00	4.00	4.00	4.00	4.00	4.00	4.00	4.00	5.00	3.00	4.00	4.00	4.00	4.00	4.00	4.00	4.00	5.00	5.00	5.00	5.00	5.00
1.00	1.00	2	1.00	1.00	1.00	3.00	3.00	4.00	3.00	3.00	3.00	3.00	4.00	3.00	3.00	3.00	3.00	3.00	3.00	3.00	3.00	3.00	3.00	3.00	3.00	3.00	4.00	3.00	4.00	4.00	4.00
1.00	1.00	2	1.00	1.00	1.00	3.00	3.00	4.00	3.00	4.00	2.00	4.00	4.00	3.00	4.00	4.00	3.00	2.00	2.00	1.00	3.00	3.00	3.00	2.00	3.00	3.00	3.00	3.00	3.00	3.00	3.00
1.00	1.00	2	1.00	1.00	1.00	3.00	3.00	4.00	3.00	4.00	3.00	4.00	3.00	3.00	3.00	4.00	4.00	5.00	3.00	3.00	3.00	4.00	3.00	3.00	3.00	4.00	3.00	4.00	4.00	3.00	4.00
1.00	1.00	2	1.00	1.00	1.00	3.00	3.00	4.00	4.00	3.00	3.00	4.00	3.00	3.00	3.00	4.00	4.00	4.00	4.00	4.00	4.00	4.00	3.00	4.00	3.00	3.00	4.00	3.00	4.00	3.00	4.00
1.00	1.00	2	1.00	1.00	1.00	3.00	4.00	3.00	3.00	2.00	4.00	4.00	2.00	2.00	3.00	4.00	4.00	2.00	2.00	4.00	3.00	3.00	4.00	4.00	3.00	3.00	4.00	4.00	4.00	4.00	4.00
1.00	1.00	2	1.00	1.00	1.00	3.00	4.00	3.00	3.00	5.00	3.00	2.00	5.00	5.00	3.00	3.00	5.00	5.00	5.00	3.00	3.00	3.00	3.00	3.00	2.00	3.00	3.00	3.00	4.00	3.00	3.00
1.00	1.00	2	1.00	1.00	1.00	3.00	4.00	3.00	4.00	3.00	4.00	3.00	3.00	3.00	4.00	4.00	4.00	5.00	5.00	4.00	4.00	5.00	4.00	4.00	3.00	4.00	4.00	4.00	3.00	4.00	3.00
1.00	1.00	2	1.00	1.00	1.00	3.00	4.00	3.00	4.00	3.00	4.00	4.00	2.00	3.00	2.00	3.00	3.00	3.00	4.00	4.00	4.00	3.00	3.00	3.00	3.00	3.00	4.00	3.00	3.00	3.00	4.00
1.00	1.00	1	1.00	1.00	1.00	3.00	4.00	3.00	4.00	5.00	4.00	4.00	2.00	2.00	1.00	2.00	3.00	3.00	1.00	4.00	2.00	3.00	3.00	3.00	3.00	3.00	4.00	3.00	3.00	2.00	4.00
1.00	1.00	1	1.00	1.00	1.00	3.00	4.00	4.00	4.00	2.00	2.00	2.00	5.00	5.00	5.00	5.00	5.00	2.00	2.00	4.00	4.00	4.00	4.00	4.00	4.00	3.00	5.00	4.00	4.00	3.00	4.00
1.00	1.00	1	1.00	1.00	1.00	3.00	4.00	4.00	4.00	2.00	3.00	3.00	4.00	3.00	3.00	4.00	4.00	5.00	5.00	4.00	4.00	4.00	4.00	4.00	4.00	3.00	5.00	4.00	3.00	4.00	4.00
1.00	1.00	2	1.00	1.00	1.00	3.00	4.00	4.00	4.00	5.00	4.00	4.00	4.00	4.00	4.00	4.00	4.00	5.00	2.00	3.00	4.00	4.00	4.00	4.00	4.00	4.00	4.00	4.00	4.00	4.00	3.00
1.00	1.00	2	1.00	1.00	1.00	3.00	4.00	4.00	5.00	3.00	4.00	4.00	3.00	3.00	3.00	5.00	5.00	4.00	4.00	4.00	4.00	4.00	3.00	3.00	3.00	3.00	5.00	4.00	3.00	3.00	5.00
1.00	1.00	1	1.00	1.00	1.00	3.00	4.00	5.00	1.00	1.00	3.00	3.00	4.00	4.00	5.00	5.00	5.00	4.00	2.00	5.00	5.00	5.00	5.00	5.00	2.00	2.00	5.00	5.00	5.00	4.00	4.00
1.00	1.00	2	1.00	1.00	1.00	3.00	5.00	3.00	4.00	3.00	4.00	5.00	4.00	4.00	4.00	4.00	4.00	4.00	3.00	4.00	4.00	4.00	4.00	4.00	4.00	3.00	3.00	3.00	3.00	4.00	3.00
1.00	1.00	2	1.00	1.00	1.00	3.00	5.00	5.00	5.00	5.00	5.00	5.00	5.00	5.00	5.00	5.00	5.00	5.00	5.00	5.00	5.00	5.00	5.00	5.00	5.00	5.00	5.00	5.00	5.00	5.00	5.00
1.00	1.00	2	1.00	1.00	1.00	4.00	2.00	1.00	2.00	2.00	2.00	2.00	3.00	2.00	2.00	2.00	2.00	3.00	2.00	4.00	1.00	2.00	2.00	2.00	2.00	1.00	5.00	3.00	3.00	3.00	1.00
1.00	1.00	2	1.00	1.00	1.00	4.00	2.00	2.00	3.00	3.00	3.00	2.00	4.00	4.00	4.00	4.00	4.00	3.00	1.00	4.00	3.00	3.00	3.00	3.00	3.00	3.00	3.00	3.00	3.00	3.00	3.00
1.00	1.00	2	1.00	1.00	1.00	4.00	2.00	2.00	3.00	3.00	3.00	3.00	4.00	4.00	4.00	4.00	4.00	5.00	5.00	4.00	3.00	4.00	2.00	3.00	4.00	3.00	4.00	4.00	3.00	3.00	5.00
1.00	1.00	2	1.00	1.00	1.00	4.00	2.00	2.00	4.00	4.00	4.00	4.00	4.00	4.00	4.00	4.00	5.00	4.00	3.00	4.00	4.00	5.00	2.00	4.00	2.00	2.00	4.00	4.00	4.00	4.00	4.00
1.00	1.00	2	1.00	1.00	1.00	4.00	3.00	2.00	3.00	2.00	3.00	2.00	1.00	2.00	2.00	2.00	4.00	2.00	2.00	2.00	2.00	2.00	5.00	3.00	3.00	3.00	3.00	3.00	3.00	3.00	3.00
1.00	1.00	2	1.00	1.00	1.00	4.00	3.00	2.00	3.00	3.00	4.00	3.00	5.00	5.00	4.00	3.00	4.00	4.00	3.00	4.00	3.00	5.00	3.00	3.00	2.00	3.00	4.00	3.00	3.00	1.00	3.00
1.00	1.00	2	1.00	1.00	1.00	4.00	3.00	2.00	3.00	3.00	4.00	4.00	4.00	4.00	4.00	4.00	4.00	4.00	4.00	3.00	3.00	3.00	4.00	4.00	4.00	4.00	4.00	4.00	4.00	4.00	4.00
1.00	1.00	2	1.00	1.00	1.00	4.00	3.00	2.00	4.00	4.00	4.00	4.00	4.00	4.00	3.00	4.00	4.00	4.00	3.00	3.00	3.00	4.00	4.00	4.00	3.00	2.00	4.00	4.00	4.00	2.00	4.00
1.00	1.00	2	1.00	1.00	1.00	4.00	3.00	3.00	3.00	2.00	3.00	2.00	5.00	5.00	2.00	4.00	3.00	5.00	3.00	5.00	5.00	5.00	5.00	5.00	5.00	5.00	5.00	5.00	5.00	5.00	5.00
1.00	1.00	2	1.00	1.00	1.00	4.00	3.00	3.00	3.00	3.00	3.00	3.00	3.00	2.00	3.00	3.00	3.00	5.00	5.00	3.00	3.00	3.00	3.00	3.00	3.00	3.00	4.00	4.00	3.00	3.00	4.00
1.00	1.00	2	1.00	1.00	1.00	4.00	3.00	3.00	3.00	3.00	3.00	3.00	3.00	3.00	3.00	3.00	3.00	3.00	3.00	3.00	3.00	3.00	3.00	3.00	3.00	3.00	3.00	3.00	3.00	3.00	3.00
1.00	1.00	2	1.00	1.00	1.00	4.00	3.00	3.00	3.00	3.00	3.00	3.00	3.00	3.00	3.00	3.00	3.00	3.00	3.00	3.00	3.00	3.00	3.00	3.00	3.00	3.00	4.00	4.00	4.00	4.00	4.00
1.00	1.00	2	1.00	1.00	1.00	4.00	3.00	3.00	3.00	3.00	3.00	3.00	3.00	3.00	3.00	3.00	3.00	3.00	3.00	3.00	3.00	3.00	3.00	3.00	3.00	3.00	5.00	5.00	4.00	4.00	5.00
1.00	1.00	1	1.00	1.00	1.00	4.00	3.00	3.00	3.00	4.00	3.00	3.00	3.00	3.00	3.00	3.00	3.00	3.00	3.00	3.00	3.00	3.00	3.00	4.00	4.00	4.00	4.00	4.00	5.00	5.00	5.00
1.00	1.00	2	1.00	1.00	1.00	4.00	3.00	3.00	4.00	3.00	3.00	3.00	4.00	4.00	3.00	4.00	4.00	4.00	2.00	4.00	4.00	4.00	4.00	4.00	3.00	3.00	4.00	4.00	3.00	3.00	4.00
1.00	1.00	2	1.00	1.00	1.00	4.00	3.00	3.00	4.00	3.00	4.00	4.00	3.00	3.00	2.00	2.00	3.00	4.00	3.00	3.00	3.00	3.00	3.00	4.00	3.00	3.00	4.00	4.00	4.00	3.00	4.00
1.00	1.00	2	1.00	1.00	1.00	4.00	3.00	3.00	4.00	5.00	3.00	4.00	5.00	5.00	5.00	5.00	5.00	5.00	5.00	5.00	4.00	5.00	5.00	4.00	4.00	4.00	4.00	4.00	4.00	4.00	4.00
1.00	1.00	2	1.00	1.00	1.00	4.00	3.00	3.00	4.00	5.00	4.00	4.00	3.00	3.00	3.00	3.00	3.00	3.00	3.00	3.00	3.00	3.00	3.00	3.00	3.00	3.00	3.00	3.00	3.00	3.00	3.00
1.00	1.00	2	1.00	1.00	1.00	4.00	3.00	3.00	5.00	4.00	4.00	4.00	5.00	5.00	3.00	5.00	4.00	5.00	5.00	4.00	4.00	4.00	4.00	5.00	4.00	4.00	5.00	5.00	4.00	4.00	5.00
1.00	1.00	2	1.00	1.00	1.00	4.00	3.00	4.00	4.00	3.00	3.00	2.00	4.00	1.00	2.00	2.00	2.00	2.00	2.00	2.00	2.00	3.00	2.00	2.00	2.00	3.00	2.00	3.00	2.00	2.00	3.00
1.00	1.00	2	1.00	1.00	1.00	4.00	3.00	4.00	5.00	5.00	4.00	5.00	4.00	5.00	3.00	5.00	5.00	4.00	3.00	4.00	3.00	4.00	5.00	5.00	4.00	4.00	5.00	5.00	5.00	5.00	5.00
1.00	1.00	1	1.00	1.00	1.00	4.00	4.00	1.00	2.00	1.00	2.00	4.00	4.00	4.00	4.00	5.00	5.00	2.00	1.00	4.00	4.00	4.00	4.00	2.00	2.00	2.00	4.00	4.00	4.00	4.00	4.00
1.00	1.00	2	1.00	1.00	1.00	4.00	4.00	2.00	3.00	2.00	4.00	4.00	3.00	2.00	5.00	5.00	5.00	2.00	1.00	3.00	3.00	4.00	3.00	3.00	4.00	4.00	3.00	3.00	4.00	3.00	4.00
1.00	1.00	2	1.00	1.00	1.00	4.00	4.00	2.00	3.00	3.00	2.00	1.00	4.00	4.00	3.00	4.00	4.00	5.00	4.00	4.00	4.00	4.00	4.00	4.00	4.00	4.00	4.00	4.00	2.00	4.00	4.00
1.00	1.00	2	1.00	1.00	1.00	4.00	4.00	2.00	3.00	3.00	3.00	3.00	4.00	3.00	4.00	3.00	3.00	2.00	2.00	4.00	3.00	3.00	3.00	3.00	3.00	3.00	3.00	4.00	4.00	3.00	3.00
1.00	1.00	2	1.00	1.00	1.00	4.00	4.00	2.00	3.00	4.00	2.00	3.00	4.00	3.00	3.00	4.00	5.00	5.00	4.00	3.00	3.00	4.00	4.00	4.00	3.00	4.00	4.00	4.00	3.00	3.00	4.00
1.00	1.00	1	1.00	1.00	1.00	4.00	4.00	2.00	4.00	3.00	2.00	2.00	4.00	4.00	4.00	4.00	4.00	4.00	3.00	3.00	4.00	4.00	4.00	4.00	4.00	4.00	4.00	3.00	3.00	3.00	3.00
1.00	1.00	2	1.00	1.00	1.00	4.00	4.00	2.00	4.00	5.00	3.00	3.00	5.00	4.00	4.00	4.00	5.00	3.00	2.00	4.00	4.00	3.00	3.00	3.00	3.00	3.00	4.00	2.00	2.00	2.00	3.00
1.00	1.00	2	1.00	1.00	1.00	4.00	4.00	3.00	3.00	2.00	2.00	2.00	3.00	3.00	3.00	3.00	3.00	4.00	4.00	3.00	2.00	3.00	4.00	3.00	3.00	3.00	4.00	4.00	3.00	4.00	4.00
1.00	1.00	2	1.00	1.00	1.00	4.00	4.00	3.00	3.00	2.00	2.00	4.00	2.00	3.00	2.00	1.00	5.00	2.00	1.00	2.00	1.00	1.00	5.00	3.00	3.00	3.00	3.00	2.00	2.00	2.00	2.00
1.00	1.00	2	1.00	1.00	1.00	4.00	4.00	3.00	3.00	3.00	3.00	3.00	4.00	4.00	3.00	4.00	4.00	5.00	5.00	4.00	4.00	4.00	4.00	4.00	4.00	4.00	4.00	3.00	3.00	3.00	4.00
1.00	1.00	2	1.00	1.00	1.00	4.00	4.00	3.00	3.00	5.00	5.00	4.00	5.00	4.00	4.00	4.00	4.00	5.00	5.00	4.00	4.00	4.00	4.00	4.00	4.00	4.00	5.00	5.00	5.00	5.00	5.00
1.00	1.00	2	1.00	1.00	1.00	4.00	4.00	3.00	4.00	2.00	2.00	4.00	4.00	3.00	4.00	4.00	4.00	4.00	3.00	4.00	5.00	4.00	4.00	4.00	4.00	4.00	4.00	4.00	4.00	4.00	4.00
1.00	1.00	1	1.00	1.00	1.00	4.00	4.00	3.00	4.00	3.00	2.00	3.00	2.00	4.00	3.00	4.00	4.00	3.00	4.00	3.00	4.00	3.00	3.00	4.00	4.00	3.00	4.00	4.00	3.00	3.00	3.00
1.00	1.00	2	1.00	1.00	1.00	4.00	4.00	3.00	4.00	3.00	3.00	3.00	3.00	3.00	3.00	4.00	3.00	4.00	4.00	4.00	3.00	4.00	4.00	4.00	3.00	3.00	4.00	4.00	4.00	4.00	4.00
1.00	1.00	2	1.00	1.00	1.00	4.00	4.00	3.00	4.00	3.00	3.00	4.00	3.00	4.00	4.00	4.00	3.00	4.00	3.00	4.00	4.00	3.00	3.00	4.00	3.00	3.00	3.00	3.00	4.00	3.00	3.00
1.00	1.00	2	1.00	1.00	1.00	4.00	4.00	3.00	4.00	3.00	4.00	4.00	3.00	4.00	3.00	4.00	4.00	5.00	5.00	5.00	5.00	5.00	4.00	5.00	4.00	4.00	5.00	5.00	5.00	5.00	5.00
1.00	1.00	2	1.00	1.00	1.00	4.00	4.00	3.00	4.00	4.00	3.00	3.00	4.00	4.00	3.00	4.00	5.00	4.00	4.00	4.00	3.00	3.00	4.00	4.00	3.00	3.00	3.00	3.00	3.00	3.00	3.00
1.00	1.00	2	1.00	1.00	1.00	4.00	4.00	3.00	4.00	4.00	4.00	3.00	4.00	4.00	3.00	3.00	3.00	5.00	4.00	4.00	4.00	3.00	4.00	4.00	3.00	4.00	4.00	4.00	4.00	4.00	4.00
1.00	1.00	2	1.00	1.00	1.00	4.00	4.00	3.00	4.00	4.00	4.00	4.00	4.00	3.00	3.00	3.00	4.00	4.00	4.00	4.00	4.00	4.00	3.00	4.00	4.00	3.00	4.00	4.00	4.00	4.00	4.00
1.00	1.00	2	1.00	1.00	1.00	4.00	4.00	3.00	4.00	4.00	4.00	4.00	4.00	4.00	3.00	4.00	4.00	3.00	3.00	4.00	4.00	4.00	3.00	4.00	4.00	3.00	4.00	4.00	3.00	3.00	4.00
1.00	1.00	1	1.00	1.00	1.00	4.00	4.00	3.00	4.00	4.00	4.00	4.00	4.00	4.00	3.00	4.00	4.00	4.00	4.00	4.00	4.00	4.00	4.00	4.00	4.00	3.00	4.00	4.00	4.00	4.00	4.00
1.00	1.00	1	1.00	1.00	1.00	4.00	4.00	3.00	4.00	4.00	4.00	4.00	4.00	4.00	4.00	4.00	4.00	5.00	2.00	4.00	4.00	4.00	4.00	4.00	4.00	4.00	4.00	4.00	4.00	4.00	4.00
1.00	1.00	2	1.00	1.00	1.00	4.00	4.00	3.00	4.00	4.00	4.00	4.00	4.00	4.00	4.00	5.00	5.00	5.00	4.00	4.00	4.00	5.00	4.00	4.00	4.00	4.00	4.00	4.00	4.00	4.00	4.00
1.00	1.00	2	1.00	1.00	1.00	4.00	4.00	3.00	4.00	4.00	4.00	4.00	5.00	5.00	5.00	5.00	5.00	5.00	2.00	5.00	5.00	5.00	3.00	4.00	4.00	2.00	3.00	4.00	3.00	4.00	5.00
1.00	1.00	2	1.00	1.00	1.00	4.00	4.00	3.00	4.00	4.00	5.00	4.00	4.00	3.00	2.00	3.00	3.00	5.00	5.00	5.00	5.00	5.00	4.00	4.00	4.00	4.00	4.00	4.00	4.00	4.00	4.00
1.00	1.00	2	1.00	1.00	1.00	4.00	4.00	3.00	4.00	4.00	5.00	5.00	5.00	5.00	4.00	4.00	4.00	5.00	4.00	4.00	4.00	4.00	4.00	4.00	4.00	4.00	4.00	4.00	4.00	4.00	4.00
1.00	1.00	2	1.00	1.00	1.00	4.00	4.00	4.00	3.00	4.00	2.00	3.00	4.00	4.00	4.00	4.00	4.00	5.00	5.00	3.00	4.00	3.00	3.00	4.00	4.00	2.00	4.00	5.00	4.00	4.00	5.00
1.00	1.00	2	1.00	1.00	1.00	4.00	4.00	4.00	3.00	4.00	4.00	4.00	5.00	4.00	4.00	4.00	5.00	3.00	3.00	4.00	4.00	3.00	4.00	4.00	3.00	4.00	4.00	4.00	4.00	4.00	4.00
1.00	1.00	2	1.00	1.00	1.00	4.00	4.00	4.00	4.00	3.00	3.00	4.00	3.00	4.00	4.00	2.00	3.00	4.00	4.00	3.00	3.00	4.00	4.00	4.00	3.00	3.00	3.00	3.00	2.00	3.00	3.00
1.00	1.00	2	1.00	1.00	1.00	4.00	4.00	4.00	4.00	3.00	4.00	3.00	3.00	2.00	2.00	4.00	2.00	3.00	3.00	2.00	4.00	2.00	4.00	4.00	4.00	3.00	4.00	4.00	4.00	4.00	4.00
1.00	1.00	2	1.00	1.00	1.00	4.00	4.00	4.00	4.00	3.00	4.00	3.00	5.00	5.00	3.00	4.00	5.00	5.00	2.00	3.00	3.00	5.00	4.00	5.00	3.00	3.00	4.00	5.00	2.00	3.00	5.00
1.00	1.00	2	1.00	1.00	1.00	4.00	4.00	4.00	4.00	3.00	4.00	4.00	4.00	2.00	4.00	4.00	4.00	4.00	4.00	4.00	4.00	4.00	4.00	4.00	4.00	4.00	4.00	4.00	4.00	4.00	4.00
1.00	1.00	2	1.00	1.00	1.00	4.00	4.00	4.00	4.00	3.00	4.00	4.00	4.00	4.00	3.00	5.00	5.00	5.00	3.00	4.00	4.00	4.00	4.00	4.00	1.00	1.00	4.00	4.00	4.00	4.00	4.00
1.00	1.00	2	1.00	1.00	1.00	4.00	4.00	4.00	4.00	4.00	2.00	2.00	4.00	4.00	2.00	4.00	4.00	4.00	3.00	2.00	2.00	2.00	4.00	4.00	4.00	4.00	4.00	4.00	4.00	4.00	4.00
1.00	1.00	1	1.00	1.00	1.00	4.00	4.00	4.00	4.00	4.00	2.00	2.00	4.00	4.00	4.00	4.00	4.00	4.00	4.00	4.00	4.00	4.00	4.00	4.00	3.00	3.00	4.00	4.00	4.00	4.00	4.00
1.00	1.00	2	1.00	1.00	1.00	4.00	4.00	4.00	4.00	4.00	4.00	1.00	5.00	4.00	5.00	5.00	5.00	4.00	3.00	4.00	4.00	4.00	4.00	4.00	4.00	4.00	4.00	4.00	3.00	4.00	5.00
1.00	1.00	2	1.00	1.00	1.00	4.00	4.00	4.00	4.00	4.00	4.00	2.00	4.00	2.00	4.00	4.00	4.00	3.00	3.00	2.00	2.00	2.00	4.00	3.00	3.00	4.00	4.00	4.00	4.00	4.00	4.00
1.00	1.00	1	1.00	1.00	1.00	4.00	4.00	4.00	4.00	4.00	4.00	4.00	3.00	3.00	4.00	4.00	4.00	4.00	4.00	4.00	4.00	4.00	4.00	4.00	5.00	4.00	4.00	4.00	4.00	4.00	4.00
1.00	1.00	1	1.00	1.00	1.00	4.00	4.00	4.00	4.00	4.00	4.00	4.00	3.00	3.00	5.00	5.00	5.00	3.00	3.00	3.00	4.00	4.00	3.00	3.00	3.00	3.00	5.00	4.00	4.00	4.00	5.00
1.00	1.00	2	1.00	1.00	1.00	4.00	4.00	4.00	4.00	4.00	4.00	4.00	3.00	4.00	4.00	4.00	2.00	4.00	2.00	4.00	3.00	4.00	4.00	3.00	4.00	4.00	4.00	4.00	4.00	4.00	4.00
1.00	1.00	2	1.00	1.00	1.00	4.00	4.00	4.00	4.00	4.00	4.00	4.00	4.00	3.00	3.00	4.00	4.00	4.00	4.00	3.00	3.00	3.00	3.00	3.00	3.00	4.00	4.00	4.00	4.00	4.00	4.00
1.00	1.00	2	1.00	1.00	1.00	4.00	4.00	4.00	4.00	4.00	4.00	4.00	4.00	3.00	3.00	4.00	4.00	4.00	4.00	4.00	3.00	3.00	4.00	4.00	3.00	3.00	4.00	4.00	4.00	4.00	4.00
1.00	1.00	2	1.00	1.00	1.00	4.00	4.00	4.00	4.00	4.00	4.00	4.00	4.00	3.00	4.00	3.00	3.00	4.00	4.00	4.00	4.00	4.00	4.00	4.00	4.00	4.00	3.00	4.00	4.00	3.00	4.00
1.00	1.00	2	1.00	1.00	1.00	4.00	4.00	4.00	4.00	4.00	4.00	4.00	4.00	3.00	4.00	4.00	4.00	4.00	2.00	3.00	4.00	4.00	4.00	4.00	4.00	3.00	4.00	4.00	4.00	3.00	4.00
1.00	1.00	1	1.00	1.00	1.00	4.00	4.00	4.00	4.00	4.00	4.00	4.00	4.00	3.00	4.00	4.00	4.00	4.00	3.00	3.00	4.00	4.00	4.00	4.00	4.00	4.00	4.00	4.00	4.00	4.00	4.00
1.00	1.00	2	1.00	1.00	1.00	4.00	4.00	4.00	4.00	4.00	4.00	4.00	4.00	4.00	3.00	4.00	3.00	4.00	5.00	4.00	4.00	4.00	4.00	4.00	4.00	3.00	4.00	4.00	4.00	3.00	4.00
1.00	1.00	1	1.00	1.00	1.00	4.00	4.00	4.00	4.00	4.00	4.00	4.00	4.00	4.00	3.00	4.00	4.00	5.00	4.00	4.00	4.00	4.00	4.00	4.00	3.00	3.00	4.00	4.00	4.00	4.00	4.00
1.00	1.00	1	1.00	1.00	1.00	4.00	4.00	4.00	4.00	4.00	4.00	4.00	4.00	4.00	4.00	4.00	4.00	4.00	2.00	3.00	3.00	3.00	4.00	4.00	4.00	4.00	3.00	4.00	4.00	4.00	4.00
1.00	1.00	1	1.00	1.00	1.00	4.00	4.00	4.00	4.00	4.00	4.00	4.00	4.00	4.00	4.00	4.00	4.00	5.00	2.00	4.00	4.00	4.00	4.00	4.00	4.00	4.00	5.00	5.00	5.00	5.00	5.00
1.00	1.00	2	1.00	1.00	1.00	4.00	4.00	4.00	4.00	4.00	4.00	4.00	4.00	4.00	4.00	4.00	4.00	5.00	3.00	4.00	4.00	4.00	4.00	4.00	4.00	4.00	4.00	4.00	4.00	4.00	4.00
1.00	1.00	2	1.00	1.00	1.00	4.00	4.00	4.00	4.00	4.00	4.00	4.00	5.00	5.00	4.00	5.00	5.00	5.00	3.00	4.00	4.00	5.00	5.00	5.00	5.00	5.00	4.00	5.00	5.00	5.00	5.00
1.00	1.00	2	1.00	1.00	1.00	4.00	4.00	4.00	4.00	4.00	4.00	4.00	5.00	5.00	5.00	5.00	5.00	5.00	5.00	5.00	5.00	5.00	5.00	5.00	4.00	4.00	5.00	4.00	4.00	4.00	4.00
1.00	1.00	1	1.00	1.00	1.00	4.00	4.00	4.00	4.00	4.00	4.00	5.00	4.00	4.00	4.00	5.00	5.00	5.00	3.00	5.00	4.00	5.00	4.00	4.00	3.00	4.00	4.00	5.00	3.00	3.00	4.00
1.00	1.00	2	1.00	1.00	1.00	4.00	4.00	4.00	4.00	5.00	1.00	4.00	4.00	1.00	3.00	4.00	4.00	4.00	1.00	2.00	4.00	1.00	5.00	4.00	2.00	2.00	2.00	4.00	3.00	5.00	5.00
1.00	1.00	1	1.00	1.00	1.00	4.00	4.00	4.00	4.00	5.00	4.00	4.00	4.00	3.00	4.00	4.00	3.00	3.00	3.00	4.00	4.00	4.00	4.00	4.00	3.00	2.00	4.00	3.00	3.00	3.00	4.00
1.00	1.00	2	1.00	1.00	1.00	4.00	4.00	4.00	4.00	5.00	5.00	4.00	4.00	4.00	5.00	4.00	4.00	5.00	1.00	4.00	4.00	4.00	5.00	4.00	4.00	4.00	5.00	5.00	5.00	5.00	5.00
1.00	1.00	2	1.00	1.00	1.00	4.00	4.00	4.00	4.00	5.00	5.00	5.00	4.00	4.00	4.00	4.00	5.00	5.00	4.00	4.00	4.00	4.00	3.00	4.00	4.00	4.00	4.00	3.00	3.00	3.00	4.00
1.00	1.00	1	1.00	1.00	1.00	4.00	4.00	4.00	5.00	3.00	3.00	3.00	5.00	5.00	5.00	5.00	5.00	5.00	5.00	5.00	5.00	5.00	5.00	5.00	5.00	5.00	5.00	5.00	4.00	4.00	5.00
1.00	1.00	2	1.00	1.00	1.00	4.00	4.00	4.00	5.00	4.00	4.00	4.00	4.00	3.00	4.00	4.00	4.00	4.00	4.00	4.00	4.00	3.00	4.00	4.00	4.00	4.00	3.00	3.00	4.00	4.00	3.00
1.00	1.00	2	1.00	1.00	1.00	4.00	4.00	4.00	5.00	4.00	4.00	4.00	4.00	3.00	4.00	4.00	4.00	4.00	4.00	4.00	5.00	5.00	4.00	4.00	2.00	2.00	4.00	2.00	4.00	4.00	4.00
1.00	1.00	1	1.00	1.00	1.00	4.00	4.00	4.00	5.00	4.00	4.00	4.00	4.00	4.00	4.00	4.00	4.00	3.00	4.00	4.00	4.00	4.00	4.00	4.00	4.00	4.00	4.00	4.00	3.00	4.00	4.00
1.00	1.00	2	1.00	1.00	1.00	4.00	4.00	4.00	5.00	4.00	5.00	5.00	5.00	5.00	5.00	5.00	5.00	3.00	1.00	5.00	5.00	5.00	5.00	5.00	5.00	4.00	4.00	3.00	4.00	3.00	5.00
1.00	1.00	1	1.00	1.00	1.00	4.00	4.00	4.00	5.00	5.00	4.00	4.00	4.00	4.00	4.00	4.00	5.00	4.00	3.00	4.00	4.00	4.00	4.00	4.00	3.00	3.00	4.00	4.00	4.00	3.00	4.00
1.00	1.00	2	1.00	1.00	1.00	4.00	4.00	4.00	5.00	5.00	5.00	5.00	4.00	5.00	5.00	5.00	5.00	5.00	5.00	5.00	5.00	5.00	5.00	5.00	5.00	4.00	5.00	5.00	5.00	5.00	5.00
1.00	1.00	2	1.00	1.00	1.00	4.00	4.00	4.00	5.00	5.00	5.00	5.00	5.00	4.00	4.00	4.00	4.00	5.00	3.00	4.00	4.00	4.00	4.00	4.00	4.00	5.00	4.00	4.00	3.00	4.00	4.00
1.00	1.00	2	1.00	1.00	1.00	4.00	4.00	5.00	4.00	4.00	5.00	5.00	4.00	4.00	4.00	5.00	5.00	5.00	5.00	5.00	4.00	5.00	5.00	5.00	5.00	4.00	4.00	4.00	4.00	4.00	4.00
1.00	1.00	2	1.00	1.00	1.00	4.00	4.00	5.00	4.00	4.00	5.00	5.00	5.00	4.00	4.00	4.00	4.00	4.00	4.00	5.00	5.00	5.00	4.00	5.00	4.00	4.00	5.00	5.00	5.00	5.00	5.00
1.00	1.00	2	1.00	1.00	1.00	4.00	5.00	2.00	4.00	4.00	4.00	2.00	2.00	5.00	3.00	4.00	5.00	5.00	3.00	5.00	5.00	5.00	2.00	3.00	3.00	1.00	4.00	3.00	1.00	2.00	5.00
1.00	1.00	2	1.00	1.00	1.00	4.00	5.00	2.00	5.00	2.00	5.00	3.00	4.00	2.00	3.00	3.00	4.00	4.00	5.00	4.00	2.00	3.00	3.00	5.00	4.00	4.00	3.00	3.00	4.00	4.00	4.00
1.00	1.00	2	1.00	1.00	1.00	4.00	5.00	3.00	2.00	5.00	3.00	4.00	4.00	4.00	3.00	4.00	3.00	5.00	1.00	4.00	4.00	3.00	3.00	3.00	3.00	3.00	3.00	3.00	3.00	3.00	3.00
1.00	1.00	2	1.00	1.00	1.00	4.00	5.00	3.00	3.00	3.00	3.00	3.00	4.00	4.00	3.00	5.00	5.00	5.00	3.00	5.00	3.00	5.00	4.00	4.00	3.00	3.00	4.00	5.00	3.00	3.00	5.00
1.00	1.00	1	1.00	1.00	1.00	4.00	5.00	3.00	3.00	3.00	4.00	3.00	4.00	4.00	3.00	4.00	4.00	3.00	2.00	3.00	3.00	4.00	4.00	3.00	3.00	2.00	2.00	3.00	2.00	2.00	2.00
1.00	1.00	2	1.00	1.00	1.00	4.00	5.00	3.00	3.00	3.00	5.00	4.00	5.00	5.00	4.00	4.00	5.00	4.00	3.00	4.00	4.00	4.00	3.00	4.00	4.00	3.00	5.00	4.00	4.00	3.00	3.00
1.00	1.00	2	1.00	1.00	1.00	4.00	5.00	3.00	4.00	3.00	5.00	5.00	3.00	3.00	4.00	4.00	4.00	4.00	4.00	5.00	5.00	5.00	4.00	5.00	4.00	4.00	4.00	5.00	4.00	4.00	5.00
1.00	1.00	1	1.00	1.00	1.00	4.00	5.00	3.00	4.00	4.00	2.00	2.00	5.00	3.00	5.00	4.00	5.00	5.00	2.00	1.00	5.00	3.00	4.00	4.00	3.00	4.00	3.00	5.00	5.00	3.00	4.00
1.00	1.00	1	1.00	1.00	1.00	4.00	5.00	3.00	4.00	4.00	4.00	4.00	2.00	2.00	2.00	3.00	3.00	4.00	4.00	3.00	2.00	2.00	3.00	3.00	4.00	4.00	3.00	3.00	3.00	3.00	3.00
1.00	1.00	2	1.00	1.00	1.00	4.00	5.00	3.00	5.00	4.00	4.00	4.00	3.00	3.00	4.00	4.00	4.00	5.00	4.00	5.00	5.00	5.00	5.00	5.00	5.00	4.00	5.00	5.00	4.00	4.00	4.00
1.00	1.00	1	1.00	1.00	1.00	4.00	5.00	4.00	3.00	4.00	2.00	2.00	5.00	4.00	4.00	4.00	5.00	4.00	3.00	4.00	4.00	3.00	4.00	5.00	4.00	4.00	4.00	4.00	3.00	3.00	4.00
1.00	1.00	2	1.00	1.00	1.00	4.00	5.00	4.00	3.00	4.00	3.00	5.00	5.00	4.00	5.00	5.00	5.00	5.00	4.00	4.00	5.00	5.00	5.00	5.00	3.00	4.00	5.00	5.00	5.00	4.00	5.00
1.00	1.00	2	1.00	1.00	1.00	4.00	5.00	4.00	3.00	5.00	3.00	4.00	4.00	4.00	5.00	5.00	5.00	4.00	4.00	5.00	4.00	5.00	4.00	5.00	4.00	4.00	4.00	5.00	4.00	4.00	5.00
1.00	1.00	2	1.00	1.00	1.00	4.00	5.00	4.00	4.00	3.00	3.00	3.00	3.00	3.00	3.00	3.00	5.00	3.00	3.00	4.00	3.00	3.00	3.00	3.00	4.00	4.00	3.00	3.00	3.00	3.00	3.00
1.00	1.00	2	1.00	1.00	1.00	4.00	5.00	4.00	4.00	3.00	3.00	4.00	3.00	4.00	3.00	4.00	3.00	3.00	4.00	3.00	3.00	4.00	3.00	4.00	3.00	3.00	5.00	5.00	5.00	4.00	3.00
1.00	1.00	2	1.00	1.00	1.00	4.00	5.00	4.00	4.00	4.00	1.00	2.00	4.00	4.00	5.00	5.00	4.00	5.00	5.00	4.00	4.00	4.00	4.00	4.00	3.00	4.00	4.00	4.00	5.00	5.00	4.00
1.00	1.00	2	1.00	1.00	1.00	4.00	5.00	4.00	4.00	4.00	3.00	3.00	4.00	3.00	3.00	3.00	3.00	3.00	3.00	3.00	3.00	3.00	3.00	3.00	3.00	3.00	3.00	3.00	3.00	3.00	3.00
1.00	1.00	2	1.00	1.00	1.00	4.00	5.00	4.00	4.00	4.00	4.00	2.00	2.00	4.00	2.00	4.00	4.00	4.00	4.00	4.00	4.00	4.00	4.00	4.00	2.00	4.00	4.00	4.00	4.00	4.00	4.00
1.00	1.00	2	1.00	1.00	1.00	4.00	5.00	4.00	4.00	4.00	4.00	4.00	4.00	4.00	4.00	4.00	4.00	5.00	4.00	4.00	5.00	4.00	4.00	4.00	4.00	4.00	4.00	4.00	3.00	4.00	4.00
1.00	1.00	2	1.00	1.00	1.00	4.00	5.00	4.00	4.00	4.00	5.00	5.00	5.00	4.00	4.00	4.00	5.00	5.00	4.00	5.00	4.00	5.00	4.00	5.00	5.00	5.00	4.00	4.00	5.00	5.00	5.00
1.00	1.00	1	1.00	1.00	1.00	4.00	5.00	4.00	4.00	5.00	4.00	5.00	5.00	5.00	4.00	3.00	5.00	5.00	5.00	5.00	5.00	5.00	4.00	5.00	4.00	5.00	5.00	5.00	4.00	5.00	5.00
1.00	1.00	2	1.00	1.00	1.00	4.00	5.00	4.00	5.00	4.00	4.00	4.00	3.00	5.00	5.00	5.00	4.00	4.00	3.00	4.00	4.00	4.00	4.00	4.00	4.00	4.00	5.00	4.00	4.00	4.00	4.00
1.00	1.00	2	1.00	1.00	1.00	4.00	5.00	4.00	5.00	5.00	3.00	3.00	5.00	4.00	4.00	5.00	5.00	5.00	3.00	4.00	4.00	5.00	5.00	5.00	4.00	4.00	4.00	4.00	4.00	4.00	4.00
1.00	1.00	2	1.00	1.00	1.00	4.00	5.00	5.00	4.00	4.00	4.00	4.00	5.00	5.00	4.00	4.00	4.00	4.00	3.00	4.00	4.00	5.00	5.00	4.00	4.00	4.00	4.00	4.00	4.00	4.00	4.00
1.00	1.00	2	1.00	1.00	1.00	4.00	5.00	5.00	5.00	3.00	4.00	3.00	4.00	3.00	3.00	4.00	5.00	5.00	3.00	4.00	3.00	3.00	5.00	5.00	4.00	4.00	4.00	4.00	4.00	3.00	4.00
1.00	1.00	2	1.00	1.00	1.00	4.00	5.00	5.00	5.00	5.00	4.00	4.00	3.00	4.00	4.00	3.00	4.00	5.00	5.00	5.00	4.00	4.00	5.00	5.00	5.00	5.00	3.00	4.00	5.00	4.00	3.00
1.00	1.00	2	1.00	1.00	1.00	4.00	5.00	5.00	5.00	5.00	5.00	4.00	4.00	4.00	4.00	5.00	5.00	5.00	4.00	4.00	4.00	4.00	4.00	5.00	4.00	3.00	5.00	3.00	3.00	4.00	5.00
1.00	1.00	1	1.00	1.00	1.00	5.00	1.00	2.00	4.00	3.00	3.00	2.00	3.00	3.00	3.00	4.00	4.00	4.00	4.00	3.00	3.00	3.00	4.00	4.00	3.00	3.00	3.00	3.00	3.00	3.00	3.00
1.00	1.00	2	1.00	1.00	1.00	5.00	4.00	2.00	5.00	4.00	4.00	5.00	5.00	5.00	4.00	4.00	5.00	5.00	3.00	4.00	3.00	4.00	4.00	3.00	3.00	3.00	4.00	4.00	3.00	4.00	5.00
1.00	1.00	2	1.00	1.00	1.00	5.00	4.00	3.00	3.00	4.00	3.00	3.00	3.00	3.00	3.00	4.00	4.00	4.00	3.00	4.00	4.00	3.00	4.00	4.00	3.00	3.00	4.00	4.00	3.00	3.00	4.00
1.00	1.00	2	1.00	1.00	1.00	5.00	4.00	3.00	5.00	4.00	4.00	4.00	4.00	4.00	3.00	3.00	4.00	4.00	4.00	4.00	4.00	4.00	4.00	4.00	4.00	4.00	4.00	4.00	4.00	3.00	5.00
1.00	1.00	2	1.00	1.00	1.00	5.00	4.00	3.00	5.00	5.00	5.00	5.00	5.00	5.00	5.00	5.00	5.00	4.00	2.00	5.00	5.00	5.00	5.00	5.00	5.00	5.00	5.00	5.00	5.00	5.00	5.00
1.00	1.00	2	1.00	1.00	1.00	5.00	4.00	4.00	3.00	3.00	3.00	5.00	4.00	4.00	4.00	4.00	4.00	5.00	1.00	5.00	4.00	5.00	4.00	4.00	4.00	4.00	4.00	4.00	4.00	4.00	5.00
1.00	1.00	2	1.00	1.00	1.00	5.00	4.00	4.00	4.00	3.00	4.00	4.00	5.00	4.00	3.00	5.00	4.00	5.00	3.00	4.00	4.00	5.00	4.00	4.00	4.00	5.00	4.00	4.00	4.00	4.00	4.00
1.00	1.00	2	1.00	1.00	1.00	5.00	4.00	4.00	4.00	4.00	4.00	4.00	4.00	5.00	4.00	4.00	4.00	4.00	3.00	4.00	4.00	4.00	4.00	4.00	4.00	3.00	4.00	3.00	4.00	4.00	4.00
1.00	1.00	1	1.00	1.00	1.00	5.00	4.00	4.00	4.00	4.00	4.00	4.00	4.00	5.00	5.00	5.00	5.00	5.00	2.00	5.00	5.00	5.00	5.00	5.00	5.00	5.00	5.00	5.00	5.00	5.00	5.00
1.00	1.00	2	1.00	1.00	1.00	5.00	4.00	4.00	4.00	4.00	5.00	4.00	4.00	4.00	4.00	4.00	4.00	5.00	5.00	4.00	4.00	4.00	4.00	4.00	4.00	4.00	5.00	4.00	4.00	4.00	4.00
1.00	1.00	2	1.00	1.00	1.00	5.00	4.00	4.00	4.00	5.00	3.00	4.00	4.00	4.00	3.00	4.00	4.00	5.00	5.00	4.00	4.00	3.00	4.00	4.00	4.00	4.00	5.00	4.00	4.00	4.00	4.00
1.00	1.00	2	1.00	1.00	1.00	5.00	4.00	4.00	4.00	5.00	4.00	3.00	4.00	3.00	4.00	4.00	4.00	5.00	3.00	4.00	4.00	4.00	4.00	4.00	4.00	4.00	4.00	4.00	4.00	4.00	4.00
1.00	1.00	2	1.00	1.00	1.00	5.00	4.00	4.00	4.00	5.00	4.00	4.00	5.00	5.00	5.00	5.00	5.00	5.00	3.00	5.00	5.00	5.00	5.00	5.00	5.00	5.00	4.00	5.00	4.00	4.00	4.00
1.00	1.00	2	1.00	1.00	1.00	5.00	4.00	4.00	5.00	4.00	4.00	5.00	2.00	2.00	5.00	1.00	4.00	5.00	5.00	5.00	4.00	5.00	4.00	4.00	5.00	4.00	4.00	4.00	4.00	4.00	4.00
1.00	1.00	2	1.00	1.00	1.00	5.00	4.00	4.00	5.00	5.00	4.00	4.00	4.00	4.00	4.00	4.00	4.00	4.00	4.00	5.00	5.00	5.00	4.00	4.00	4.00	3.00	4.00	4.00	3.00	3.00	4.00
1.00	1.00	2	1.00	1.00	1.00	5.00	4.00	4.00	5.00	5.00	5.00	5.00	2.00	2.00	4.00	4.00	2.00	5.00	5.00	5.00	5.00	5.00	5.00	5.00	4.00	5.00	4.00	4.00	2.00	3.00	4.00
1.00	1.00	1	1.00	1.00	1.00	5.00	4.00	5.00	4.00	3.00	4.00	4.00	3.00	1.00	2.00	3.00	4.00	3.00	4.00	4.00	4.00	3.00	4.00	4.00	4.00	4.00	4.00	4.00	5.00	3.00	4.00
1.00	1.00	1	1.00	1.00	1.00	5.00	4.00	5.00	4.00	4.00	4.00	4.00	4.00	4.00	5.00	5.00	4.00	4.00	3.00	4.00	4.00	4.00	5.00	4.00	4.00	4.00	5.00	4.00	4.00	4.00	5.00
1.00	1.00	2	1.00	1.00	1.00	5.00	4.00	5.00	5.00	4.00	2.00	2.00	5.00	5.00	4.00	4.00	5.00	4.00	3.00	5.00	5.00	3.00	4.00	4.00	4.00	5.00	4.00	4.00	4.00	4.00	4.00
1.00	1.00	1	1.00	1.00	1.00	5.00	5.00	1.00	3.00	5.00	5.00	4.00	3.00	1.00	2.00	5.00	5.00	5.00	2.00	3.00	3.00	5.00	3.00	3.00	5.00	1.00	4.00	4.00	5.00	3.00	5.00
1.00	1.00	1	1.00	1.00	1.00	5.00	5.00	1.00	5.00	5.00	1.00	5.00	5.00	5.00	3.00	5.00	5.00	4.00	4.00	5.00	5.00	5.00	5.00	5.00	5.00	5.00	5.00	5.00	5.00	5.00	5.00
1.00	1.00	2	1.00	1.00	1.00	5.00	5.00	1.00	5.00	5.00	5.00	5.00	5.00	4.00	4.00	5.00	5.00	5.00	5.00	4.00	4.00	5.00	5.00	5.00	4.00	5.00	5.00	5.00	5.00	5.00	5.00
1.00	1.00	1	1.00	1.00	1.00	5.00	5.00	2.00	4.00	3.00	4.00	4.00	5.00	5.00	5.00	5.00	5.00	4.00	3.00	5.00	5.00	5.00	4.00	5.00	5.00	5.00	4.00	4.00	3.00	4.00	4.00
1.00	1.00	2	1.00	1.00	1.00	5.00	5.00	2.00	5.00	5.00	5.00	5.00	3.00	4.00	5.00	5.00	4.00	5.00	3.00	3.00	4.00	4.00	4.00	5.00	4.00	4.00	4.00	5.00	5.00	4.00	5.00
1.00	1.00	2	1.00	1.00	1.00	5.00	5.00	3.00	3.00	4.00	4.00	3.00	3.00	4.00	3.00	4.00	4.00	3.00	3.00	4.00	4.00	4.00	4.00	4.00	4.00	4.00	4.00	4.00	4.00	4.00	4.00
1.00	1.00	1	1.00	1.00	1.00	5.00	5.00	3.00	3.00	4.00	4.00	4.00	5.00	5.00	4.00	5.00	5.00	4.00	3.00	4.00	4.00	4.00	4.00	4.00	4.00	4.00	5.00	5.00	4.00	4.00	5.00
1.00	1.00	2	1.00	1.00	1.00	5.00	5.00	3.00	4.00	3.00	4.00	4.00	4.00	4.00	3.00	4.00	5.00	5.00	5.00	4.00	4.00	4.00	4.00	4.00	4.00	3.00	5.00	4.00	4.00	4.00	4.00
1.00	1.00	2	1.00	1.00	1.00	5.00	5.00	3.00	4.00	3.00	5.00	4.00	2.00	2.00	2.00	3.00	5.00	5.00	4.00	5.00	5.00	5.00	5.00	5.00	5.00	5.00	4.00	5.00	3.00	3.00	3.00
1.00	1.00	2	1.00	1.00	1.00	5.00	5.00	3.00	4.00	4.00	4.00	3.00	3.00	3.00	3.00	3.00	3.00	5.00	3.00	4.00	3.00	3.00	3.00	5.00	3.00	3.00	3.00	4.00	3.00	4.00	3.00
1.00	1.00	2	1.00	1.00	1.00	5.00	5.00	3.00	4.00	4.00	4.00	4.00	4.00	4.00	4.00	4.00	4.00	2.00	3.00	3.00	3.00	3.00	3.00	3.00	3.00	3.00	4.00	4.00	4.00	4.00	4.00
1.00	1.00	2	1.00	1.00	1.00	5.00	5.00	3.00	4.00	4.00	5.00	5.00	5.00	2.00	3.00	5.00	4.00	5.00	4.00	3.00	3.00	4.00	4.00	3.00	5.00	4.00	4.00	4.00	5.00	4.00	5.00
1.00	1.00	2	1.00	1.00	1.00	5.00	5.00	3.00	4.00	4.00	5.00	5.00	5.00	5.00	5.00	5.00	5.00	4.00	4.00	5.00	5.00	5.00	4.00	4.00	5.00	5.00	5.00	5.00	4.00	4.00	4.00
1.00	1.00	2	1.00	1.00	1.00	5.00	5.00	3.00	4.00	5.00	5.00	5.00	3.00	3.00	3.00	4.00	3.00	3.00	3.00	3.00	4.00	4.00	4.00	4.00	4.00	3.00	4.00	4.00	4.00	3.00	4.00
1.00	1.00	1	1.00	1.00	1.00	5.00	5.00	3.00	5.00	4.00	4.00	5.00	3.00	5.00	5.00	4.00	5.00	5.00	3.00	3.00	3.00	5.00	5.00	5.00	4.00	4.00	5.00	5.00	5.00	5.00	5.00
1.00	1.00	2	1.00	1.00	1.00	5.00	5.00	3.00	5.00	5.00	5.00	4.00	4.00	3.00	3.00	5.00	3.00	5.00	3.00	3.00	3.00	3.00	3.00	3.00	3.00	3.00	4.00	5.00	5.00	5.00	5.00
1.00	1.00	1	1.00	1.00	1.00	5.00	5.00	4.00	4.00	2.00	3.00	2.00	2.00	2.00	2.00	3.00	4.00	5.00	4.00	3.00	3.00	3.00	2.00	3.00	3.00	2.00	4.00	4.00	3.00	3.00	4.00
1.00	1.00	2	1.00	1.00	1.00	5.00	5.00	4.00	4.00	3.00	3.00	5.00	4.00	4.00	4.00	4.00	4.00	5.00	4.00	5.00	5.00	4.00	4.00	4.00	3.00	4.00	4.00	4.00	4.00	4.00	4.00
1.00	1.00	2	1.00	1.00	1.00	5.00	5.00	4.00	4.00	4.00	4.00	4.00	1.00	3.00	4.00	4.00	4.00	3.00	3.00	4.00	4.00	4.00	5.00	5.00	4.00	3.00	5.00	4.00	4.00	5.00	5.00
1.00	1.00	2	1.00	1.00	1.00	5.00	5.00	4.00	4.00	4.00	4.00	4.00	4.00	4.00	4.00	4.00	5.00	4.00	3.00	4.00	4.00	5.00	4.00	4.00	4.00	4.00	3.00	3.00	3.00	3.00	4.00
1.00	1.00	1	1.00	1.00	1.00	5.00	5.00	4.00	4.00	5.00	4.00	3.00	5.00	5.00	5.00	5.00	5.00	5.00	3.00	5.00	5.00	4.00	4.00	5.00	4.00	4.00	5.00	4.00	4.00	5.00	5.00
1.00	1.00	2	1.00	1.00	1.00	5.00	5.00	4.00	4.00	5.00	4.00	4.00	5.00	4.00	4.00	5.00	4.00	3.00	3.00	4.00	4.00	5.00	4.00	4.00	4.00	4.00	4.00	4.00	4.00	4.00	4.00
1.00	1.00	1	1.00	1.00	1.00	5.00	5.00	4.00	4.00	5.00	5.00	4.00	5.00	5.00	4.00	4.00	4.00	4.00	4.00	5.00	4.00	4.00	5.00	4.00	4.00	5.00	4.00	4.00	4.00	4.00	4.00
1.00	1.00	2	1.00	1.00	1.00	5.00	5.00	4.00	5.00	3.00	3.00	3.00	3.00	3.00	3.00	3.00	3.00	3.00	3.00	3.00	3.00	3.00	3.00	3.00	3.00	3.00	3.00	3.00	3.00	3.00	3.00
1.00	1.00	2	1.00	1.00	1.00	5.00	5.00	4.00	5.00	4.00	3.00	3.00	4.00	4.00	4.00	4.00	4.00	4.00	4.00	4.00	4.00	3.00	4.00	4.00	4.00	4.00	5.00	5.00	5.00	5.00	5.00
1.00	1.00	2	1.00	1.00	1.00	5.00	5.00	4.00	5.00	4.00	4.00	4.00	3.00	4.00	4.00	4.00	4.00	4.00	3.00	4.00	4.00	4.00	4.00	5.00	4.00	5.00	5.00	5.00	5.00	4.00	5.00
1.00	1.00	2	1.00	1.00	1.00	5.00	5.00	4.00	5.00	4.00	4.00	4.00	4.00	4.00	4.00	4.00	5.00	4.00	4.00	4.00	4.00	4.00	4.00	4.00	3.00	3.00	4.00	4.00	3.00	3.00	5.00
1.00	1.00	2	1.00	1.00	1.00	5.00	5.00	4.00	5.00	4.00	4.00	5.00	3.00	3.00	4.00	5.00	4.00	5.00	5.00	4.00	5.00	5.00	4.00	4.00	5.00	3.00	5.00	5.00	2.00	4.00	4.00
1.00	1.00	2	1.00	1.00	1.00	5.00	5.00	4.00	5.00	4.00	5.00	4.00	4.00	3.00	4.00	4.00	5.00	5.00	2.00	5.00	4.00	5.00	5.00	5.00	5.00	4.00	5.00	5.00	5.00	5.00	5.00
1.00	1.00	1	1.00	1.00	1.00	5.00	5.00	4.00	5.00	4.00	5.00	5.00	4.00	3.00	4.00	4.00	4.00	4.00	3.00	3.00	4.00	4.00	4.00	4.00	4.00	4.00	4.00	4.00	4.00	3.00	3.00
1.00	1.00	2	1.00	1.00	1.00	5.00	5.00	4.00	5.00	4.00	5.00	5.00	4.00	4.00	5.00	5.00	4.00	5.00	4.00	5.00	5.00	5.00	5.00	5.00	5.00	4.00	5.00	5.00	4.00	5.00	5.00
1.00	1.00	2	1.00	1.00	1.00	5.00	5.00	4.00	5.00	5.00	1.00	5.00	5.00	5.00	5.00	5.00	5.00	5.00	5.00	5.00	5.00	5.00	5.00	5.00	5.00	5.00	5.00	5.00	5.00	5.00	5.00
1.00	1.00	2	1.00	1.00	1.00	5.00	5.00	4.00	5.00	5.00	2.00	2.00	2.00	2.00	3.00	5.00	5.00	5.00	5.00	3.00	4.00	4.00	3.00	3.00	3.00	4.00	4.00	3.00	2.00	2.00	5.00
1.00	1.00	2	1.00	1.00	1.00	5.00	5.00	4.00	5.00	5.00	3.00	4.00	5.00	5.00	4.00	5.00	5.00	1.00	3.00	5.00	5.00	5.00	5.00	5.00	5.00	5.00	5.00	5.00	5.00	5.00	5.00
1.00	1.00	2	1.00	1.00	1.00	5.00	5.00	4.00	5.00	5.00	4.00	4.00	3.00	4.00	3.00	5.00	4.00	4.00	4.00	4.00	4.00	4.00	4.00	4.00	5.00	3.00	3.00	3.00	5.00	4.00	5.00
1.00	1.00	2	1.00	1.00	1.00	5.00	5.00	4.00	5.00	5.00	4.00	5.00	5.00	5.00	5.00	5.00	4.00	5.00	4.00	5.00	4.00	4.00	5.00	5.00	5.00	5.00	4.00	4.00	4.00	4.00	5.00
1.00	1.00	2	1.00	1.00	1.00	5.00	5.00	4.00	5.00	5.00	5.00	4.00	3.00	4.00	4.00	4.00	4.00	4.00	4.00	3.00	4.00	4.00	4.00	4.00	4.00	4.00	4.00	4.00	4.00	4.00	4.00
1.00	1.00	2	1.00	1.00	1.00	5.00	5.00	4.00	5.00	5.00	5.00	5.00	4.00	4.00	4.00	4.00	5.00	4.00	4.00	3.00	4.00	4.00	4.00	4.00	4.00	3.00	4.00	4.00	4.00	4.00	4.00
1.00	1.00	2	1.00	1.00	1.00	5.00	5.00	4.00	5.00	5.00	5.00	5.00	5.00	5.00	5.00	5.00	5.00	5.00	5.00	5.00	5.00	5.00	4.00	5.00	5.00	1.00	5.00	5.00	5.00	5.00	5.00
1.00	1.00	2	1.00	1.00	1.00	5.00	5.00	4.00	5.00	5.00	5.00	5.00	5.00	5.00	5.00	5.00	5.00	5.00	5.00	5.00	5.00	5.00	5.00	5.00	5.00	5.00	5.00	5.00	5.00	5.00	5.00
1.00	1.00	2	1.00	1.00	1.00	5.00	5.00	5.00	3.00	3.00	5.00	4.00	5.00	5.00	5.00	5.00	5.00	3.00	2.00	4.00	4.00	5.00	5.00	5.00	5.00	5.00	5.00	5.00	5.00	5.00	5.00
1.00	1.00	1	1.00	1.00	1.00	5.00	5.00	5.00	3.00	5.00	2.00	4.00	5.00	4.00	4.00	4.00	5.00	3.00	5.00	5.00	5.00	5.00	5.00	5.00	5.00	5.00	5.00	5.00	5.00	5.00	5.00
1.00	1.00	2	1.00	1.00	1.00	5.00	5.00	5.00	3.00	5.00	3.00	4.00	5.00	5.00	5.00	5.00	5.00	5.00	4.00	5.00	4.00	5.00	4.00	5.00	4.00	4.00	5.00	5.00	5.00	4.00	5.00
1.00	1.00	2	1.00	1.00	1.00	5.00	5.00	5.00	4.00	1.00	3.00	4.00	5.00	5.00	5.00	5.00	5.00	5.00	5.00	4.00	4.00	4.00	4.00	4.00	4.00	4.00	5.00	5.00	5.00	5.00	5.00
1.00	1.00	1	1.00	1.00	1.00	5.00	5.00	5.00	4.00	3.00	3.00	3.00	2.00	2.00	3.00	4.00	3.00	3.00	4.00	3.00	3.00	3.00	4.00	3.00	3.00	3.00	4.00	4.00	3.00	3.00	3.00
1.00	1.00	1	1.00	1.00	1.00	5.00	5.00	5.00	4.00	3.00	4.00	4.00	1.00	2.00	4.00	3.00	3.00	4.00	3.00	4.00	4.00	3.00	4.00	3.00	3.00	3.00	3.00	3.00	3.00	3.00	3.00
1.00	1.00	2	1.00	1.00	1.00	5.00	5.00	5.00	4.00	4.00	4.00	3.00	3.00	3.00	4.00	5.00	4.00	4.00	3.00	4.00	5.00	4.00	5.00	5.00	4.00	4.00	5.00	5.00	4.00	4.00	5.00
1.00	1.00	2	1.00	1.00	1.00	5.00	5.00	5.00	4.00	4.00	4.00	4.00	3.00	3.00	4.00	4.00	4.00	4.00	4.00	4.00	4.00	4.00	4.00	4.00	4.00	4.00	5.00	5.00	5.00	4.00	4.00
1.00	1.00	1	1.00	1.00	1.00	5.00	5.00	5.00	4.00	4.00	4.00	4.00	5.00	4.00	4.00	5.00	4.00	5.00	5.00	4.00	4.00	5.00	5.00	4.00	5.00	4.00	5.00	4.00	5.00	4.00	5.00
1.00	1.00	2	1.00	1.00	1.00	5.00	5.00	5.00	4.00	4.00	5.00	5.00	3.00	5.00	5.00	4.00	4.00	5.00	2.00	4.00	3.00	4.00	4.00	4.00	4.00	4.00	4.00	4.00	4.00	3.00	5.00
1.00	1.00	2	1.00	1.00	1.00	5.00	5.00	5.00	4.00	5.00	4.00	3.00	5.00	5.00	4.00	5.00	5.00	5.00	5.00	5.00	5.00	5.00	5.00	5.00	5.00	5.00	5.00	5.00	3.00	4.00	5.00
1.00	1.00	2	1.00	1.00	1.00	5.00	5.00	5.00	4.00	5.00	5.00	4.00	4.00	4.00	3.00	3.00	3.00	2.00	4.00	5.00	4.00	4.00	4.00	4.00	4.00	3.00	3.00	3.00	3.00	3.00	4.00
1.00	1.00	2	1.00	1.00	1.00	5.00	5.00	5.00	4.00	5.00	5.00	4.00	4.00	4.00	3.00	5.00	5.00	5.00	2.00	4.00	4.00	5.00	4.00	4.00	4.00	4.00	4.00	4.00	4.00	4.00	4.00
1.00	1.00	2	1.00	1.00	1.00	5.00	5.00	5.00	4.00	5.00	5.00	4.00	4.00	4.00	4.00	4.00	4.00	4.00	5.00	5.00	4.00	5.00	4.00	4.00	4.00	4.00	5.00	5.00	5.00	4.00	5.00
1.00	1.00	1	1.00	1.00	1.00	5.00	5.00	5.00	4.00	5.00	5.00	4.00	5.00	5.00	5.00	5.00	5.00	5.00	5.00	5.00	5.00	5.00	5.00	4.00	4.00	5.00	4.00	4.00	4.00	4.00	4.00
1.00	1.00	2	1.00	1.00	1.00	5.00	5.00	5.00	5.00	2.00	4.00	3.00	5.00	5.00	5.00	5.00	5.00	5.00	3.00	5.00	5.00	5.00	5.00	5.00	5.00	3.00	5.00	5.00	5.00	3.00	5.00
1.00	1.00	1	1.00	1.00	1.00	5.00	5.00	5.00	5.00	3.00	5.00	3.00	5.00	4.00	5.00	5.00	5.00	4.00	4.00	5.00	5.00	5.00	5.00	5.00	5.00	4.00	5.00	5.00	5.00	5.00	5.00
1.00	1.00	2	1.00	1.00	1.00	5.00	5.00	5.00	5.00	4.00	4.00	4.00	4.00	5.00	4.00	5.00	5.00	4.00	3.00	5.00	5.00	5.00	5.00	5.00	4.00	5.00	4.00	4.00	4.00	4.00	4.00
1.00	1.00	1	1.00	1.00	1.00	5.00	5.00	5.00	5.00	4.00	4.00	4.00	5.00	4.00	4.00	4.00	4.00	4.00	3.00	4.00	4.00	4.00	4.00	4.00	4.00	4.00	4.00	4.00	4.00	4.00	4.00
1.00	1.00	2	1.00	1.00	1.00	5.00	5.00	5.00	5.00	4.00	4.00	4.00	5.00	4.00	4.00	4.00	5.00	3.00	2.00	4.00	5.00	3.00	5.00	5.00	3.00	3.00	3.00	4.00	3.00	3.00	3.00
1.00	1.00	2	1.00	1.00	1.00	5.00	5.00	5.00	5.00	4.00	4.00	4.00	5.00	4.00	4.00	4.00	5.00	5.00	5.00	5.00	4.00	5.00	5.00	5.00	5.00	5.00	5.00	5.00	4.00	4.00	5.00
1.00	1.00	2	1.00	1.00	1.00	5.00	5.00	5.00	5.00	4.00	5.00	4.00	4.00	5.00	5.00	5.00	5.00	5.00	4.00	5.00	4.00	5.00	5.00	5.00	5.00	5.00	5.00	5.00	5.00	5.00	5.00
1.00	1.00	2	1.00	1.00	1.00	5.00	5.00	5.00	5.00	4.00	5.00	4.00	5.00	5.00	5.00	5.00	5.00	4.00	4.00	5.00	5.00	5.00	5.00	5.00	5.00	5.00	5.00	5.00	5.00	5.00	5.00
1.00	1.00	2	1.00	1.00	1.00	5.00	5.00	5.00	5.00	4.00	5.00	5.00	3.00	5.00	5.00	5.00	5.00	4.00	3.00	5.00	5.00	5.00	5.00	5.00	5.00	5.00	5.00	5.00	5.00	4.00	5.00
1.00	1.00	2	1.00	1.00	1.00	5.00	5.00	5.00	5.00	5.00	3.00	3.00	5.00	4.00	4.00	4.00	5.00	5.00	3.00	4.00	4.00	5.00	4.00	4.00	4.00	4.00	5.00	4.00	4.00	4.00	5.00
1.00	1.00	1	1.00	1.00	1.00	5.00	5.00	5.00	5.00	5.00	3.00	5.00	5.00	4.00	5.00	5.00	5.00	3.00	2.00	5.00	4.00	3.00	5.00	5.00	5.00	5.00	5.00	5.00	4.00	5.00	5.00
1.00	1.00	2	1.00	1.00	1.00	5.00	5.00	5.00	5.00	5.00	4.00	4.00	5.00	3.00	4.00	4.00	4.00	5.00	4.00	5.00	3.00	4.00	5.00	5.00	4.00	4.00	4.00	4.00	4.00	5.00	4.00
1.00	1.00	2	1.00	1.00	1.00	5.00	5.00	5.00	5.00	5.00	4.00	5.00	2.00	1.00	1.00	3.00	4.00	5.00	3.00	5.00	5.00	5.00	5.00	5.00	5.00	5.00	5.00	5.00	5.00	5.00	5.00
1.00	1.00	2	1.00	1.00	1.00	5.00	5.00	5.00	5.00	5.00	4.00	5.00	5.00	4.00	5.00	5.00	5.00	5.00	4.00	5.00	5.00	5.00	4.00	4.00	4.00	4.00	4.00	4.00	4.00	4.00	4.00
1.00	1.00	2	1.00	1.00	1.00	5.00	5.00	5.00	5.00	5.00	4.00	5.00	5.00	5.00	5.00	5.00	5.00	5.00	5.00	5.00	4.00	5.00	5.00	5.00	5.00	5.00	5.00	5.00	4.00	4.00	4.00
1.00	1.00	2	1.00	1.00	1.00	5.00	5.00	5.00	5.00	5.00	5.00	1.00	5.00	5.00	5.00	5.00	5.00	5.00	3.00	5.00	5.00	5.00	5.00	5.00	5.00	5.00	5.00	5.00	5.00	5.00	5.00
1.00	1.00	2	1.00	1.00	1.00	5.00	5.00	5.00	5.00	5.00	5.00	4.00	5.00	5.00	5.00	5.00	5.00	5.00	5.00	5.00	5.00	5.00	5.00	5.00	5.00	5.00	5.00	5.00	5.00	5.00	5.00
1.00	1.00	2	1.00	1.00	1.00	5.00	5.00	5.00	5.00	5.00	5.00	5.00	3.00	4.00	5.00	5.00	5.00	5.00	5.00	5.00	5.00	5.00	5.00	5.00	5.00	5.00	5.00	5.00	5.00	5.00	5.00
1.00	1.00	2	1.00	1.00	1.00	5.00	5.00	5.00	5.00	5.00	5.00	5.00	4.00	3.00	3.00	5.00	4.00	2.00	1.00	5.00	4.00	4.00	4.00	4.00	4.00	4.00	5.00	4.00	5.00	5.00	5.00
1.00	1.00	1	1.00	1.00	1.00	5.00	5.00	5.00	5.00	5.00	5.00	5.00	4.00	3.00	4.00	4.00	3.00	5.00	5.00	5.00	5.00	5.00	5.00	5.00	5.00	5.00	5.00	5.00	5.00	5.00	5.00
1.00	1.00	2	1.00	1.00	1.00	5.00	5.00	5.00	5.00	5.00	5.00	5.00	4.00	4.00	4.00	4.00	4.00	2.00	2.00	4.00	4.00	4.00	3.00	4.00	4.00	4.00	4.00	4.00	4.00	4.00	4.00
1.00	1.00	1	1.00	1.00	1.00	5.00	5.00	5.00	5.00	5.00	5.00	5.00	4.00	4.00	4.00	4.00	4.00	4.00	3.00	5.00	5.00	5.00	5.00	5.00	5.00	5.00	5.00	5.00	5.00	5.00	5.00
1.00	1.00	2	1.00	1.00	1.00	5.00	5.00	5.00	5.00	5.00	5.00	5.00	4.00	4.00	4.00	4.00	4.00	5.00	5.00	4.00	4.00	5.00	3.00	4.00	3.00	3.00	3.00	3.00	3.00	3.00	3.00
1.00	1.00	2	1.00	1.00	1.00	5.00	5.00	5.00	5.00	5.00	5.00	5.00	5.00	4.00	5.00	4.00	5.00	4.00	4.00	4.00	5.00	4.00	4.00	5.00	4.00	5.00	3.00	3.00	3.00	4.00	5.00
1.00	1.00	2	1.00	1.00	1.00	5.00	5.00	5.00	5.00	5.00	5.00	5.00	5.00	5.00	4.00	5.00	5.00	5.00	5.00	5.00	5.00	5.00	5.00	5.00	5.00	5.00	5.00	5.00	5.00	5.00	5.00
1.00	1.00	2	1.00	1.00	1.00	5.00	5.00	5.00	5.00	5.00	5.00	5.00	5.00	5.00	5.00	3.00	4.00	4.00	4.00	4.00	3.00	3.00	5.00	5.00	5.00	5.00	5.00	5.00	4.00	3.00	4.00
1.00	1.00	2	1.00	1.00	1.00	5.00	5.00	5.00	5.00	5.00	5.00	5.00	5.00	5.00	5.00	5.00	5.00	3.00	4.00	5.00	5.00	5.00	5.00	5.00	5.00	5.00	5.00	5.00	5.00	5.00	5.00
1.00	1.00	2	1.00	1.00	1.00	5.00	5.00	5.00	5.00	5.00	5.00	5.00	5.00	5.00	5.00	5.00	5.00	4.00	5.00	4.00	5.00	4.00	4.00	4.00	4.00	5.00	4.00	5.00	3.00	4.00	5.00
1.00	1.00	2	1.00	1.00	1.00	5.00	5.00	5.00	5.00	5.00	5.00	5.00	5.00	5.00	5.00	5.00	5.00	5.00	1.00	5.00	5.00	5.00	5.00	5.00	5.00	5.00	5.00	5.00	5.00	5.00	5.00
1.00	1.00	2	1.00	1.00	1.00	5.00	5.00	5.00	5.00	5.00	5.00	5.00	5.00	5.00	5.00	5.00	5.00	5.00	2.00	5.00	5.00	5.00	5.00	5.00	5.00	5.00	5.00	5.00	5.00	5.00	5.00
1.00	1.00	2	1.00	1.00	1.00	5.00	5.00	5.00	5.00	5.00	5.00	5.00	5.00	5.00	5.00	5.00	5.00	5.00	3.00	5.00	5.00	5.00	5.00	5.00	4.00	4.00	5.00	5.00	5.00	4.00	4.00
1.00	1.00	2	1.00	1.00	1.00	5.00	5.00	5.00	5.00	5.00	5.00	5.00	5.00	5.00	5.00	5.00	5.00	5.00	4.00	5.00	5.00	5.00	4.00	5.00	5.00	5.00	4.00	4.00	4.00	3.00	3.00
1.00	1.00	1	1.00	1.00	1.00	5.00	5.00	5.00	5.00	5.00	5.00	5.00	5.00	5.00	5.00	5.00	5.00	5.00	5.00	4.00	4.00	5.00	4.00	3.00	5.00	4.00	5.00	4.00	4.00	4.00	4.00
1.00	1.00	2	1.00	1.00	1.00	5.00	5.00	5.00	5.00	5.00	5.00	5.00	5.00	5.00	5.00	5.00	5.00	5.00	5.00	5.00	4.00	5.00	5.00	5.00	5.00	5.00	5.00	5.00	5.00	5.00	5.00
1.00	1.00	1	1.00	1.00	1.00	5.00	5.00	5.00	5.00	5.00	5.00	5.00	5.00	5.00	5.00	5.00	5.00	5.00	5.00	5.00	5.00	5.00	5.00	5.00	5.00	5.00	5.00	5.00	1.00	5.00	5.00
1.00	1.00	2	1.00	1.00	2.00	1.00	2.00	3.00	4.00	5.00	5.00	5.00	4.00	5.00	5.00	5.00	5.00	5.00	4.00	4.00	4.00	4.00	3.00	4.00	4.00	4.00	5.00	5.00	5.00	5.00	5.00
1.00	1.00	2	1.00	1.00	2.00	3.00	1.00	1.00	3.00	3.00	3.00	3.00	4.00	5.00	1.00	3.00	3.00	4.00	3.00	2.00	1.00	4.00	4.00	5.00	3.00	3.00	4.00	4.00	4.00	3.00	5.00
1.00	1.00	2	1.00	1.00	2.00	3.00	3.00	2.00	5.00	5.00	3.00	3.00	4.00	4.00	4.00	1.00	4.00	3.00	1.00	4.00	4.00	4.00	4.00	4.00	3.00	3.00	3.00	2.00	3.00	3.00	4.00
1.00	1.00	2	1.00	1.00	2.00	3.00	3.00	3.00	4.00	3.00	3.00	3.00	4.00	3.00	4.00	3.00	3.00	3.00	3.00	4.00	4.00	3.00	3.00	4.00	3.00	3.00	3.00	3.00	3.00	3.00	3.00
1.00	1.00	1	1.00	1.00	2.00	3.00	4.00	4.00	3.00	3.00	4.00	4.00	2.00	2.00	2.00	3.00	3.00	5.00	3.00	3.00	3.00	3.00	3.00	3.00	3.00	3.00	4.00	4.00	4.00	4.00	4.00
1.00	1.00	1	1.00	1.00	2.00	4.00	2.00	4.00	4.00	1.00	3.00	1.00	1.00	3.00	3.00	3.00	3.00	4.00	1.00	3.00	1.00	1.00	3.00	3.00	3.00	1.00	3.00	1.00	3.00	3.00	3.00
1.00	1.00	1	1.00	1.00	2.00	4.00	4.00	3.00	3.00	3.00	4.00	4.00	4.00	3.00	3.00	3.00	4.00	2.00	1.00	3.00	4.00	3.00	3.00	4.00	4.00	3.00	3.00	3.00	4.00	4.00	4.00
1.00	1.00	2	1.00	1.00	2.00	4.00	4.00	4.00	5.00	2.00	4.00	2.00	4.00	4.00	4.00	4.00	5.00	3.00	2.00	5.00	4.00	5.00	4.00	4.00	4.00	4.00	4.00	4.00	3.00	3.00	4.00
1.00	1.00	2	1.00	1.00	2.00	4.00	5.00	5.00	4.00	3.00	4.00	4.00	3.00	3.00	1.00	3.00	4.00	3.00	3.00	2.00	3.00	3.00	3.00	3.00	3.00	3.00	4.00	4.00	4.00	4.00	4.00
1.00	1.00	2	1.00	1.00	2.00	5.00	3.00	3.00	3.00	3.00	5.00	5.00	1.00	1.00	1.00	5.00	5.00	3.00	3.00	2.00	3.00	1.00	3.00	4.00	5.00	3.00	3.00	3.00	3.00	3.00	3.00
1.00	1.00	2	1.00	1.00	2.00	5.00	5.00	1.00	5.00	5.00	5.00	5.00	2.00	2.00	2.00	2.00	4.00	3.00	1.00	3.00	5.00	4.00	3.00	4.00	4.00	4.00	4.00	4.00	5.00	4.00	4.00
1.00	1.00	1	1.00	1.00	2.00	5.00	5.00	3.00	3.00	5.00	4.00	5.00	5.00	5.00	5.00	4.00	4.00	5.00	3.00	4.00	3.00	3.00	3.00	3.00	3.00	3.00	3.00	3.00	3.00	3.00	3.00
1.00	1.00	2	1.00	1.00	2.00	5.00	5.00	4.00	5.00	5.00	5.00	5.00	4.00	4.00	4.00	4.00	4.00	5.00	3.00	5.00	4.00	5.00	4.00	5.00	5.00	5.00	5.00	5.00	5.00	4.00	4.00
1.00	1.00	2	1.00	1.00	2.00	5.00	5.00	5.00	4.00	3.00	5.00	5.00	5.00	5.00	5.00	5.00	5.00	5.00	3.00	5.00	5.00	5.00	5.00	5.00	5.00	5.00	5.00	5.00	5.00	5.00	5.00
1.00	1.00	1	1.00	1.00	2.00	5.00	5.00	5.00	4.00	4.00	4.00	4.00	3.00	1.00	1.00	4.00	4.00	2.00	2.00	1.00	2.00	1.00	4.00	4.00	4.00	4.00	2.00	2.00	2.00	2.00	2.00
1.00	1.00	2	1.00	1.00	2.00	5.00	5.00	5.00	4.00	4.00	5.00	4.00	4.00	3.00	4.00	3.00	3.00	4.00	4.00	4.00	5.00	4.00	4.00	4.00	4.00	4.00	4.00	4.00	5.00	4.00	5.00
1.00	1.00	1	1.00	1.00	2.00	5.00	5.00	5.00	5.00	5.00	5.00	5.00	5.00	5.00	2.00	5.00	5.00	3.00	3.00	5.00	5.00	5.00	5.00	5.00	5.00	5.00	5.00	5.00	5.00	5.00	5.00
1.00	1.00	1	1.00	1.00	2.00	5.00	5.00	5.00	5.00	5.00	5.00	5.00	5.00	5.00	5.00	5.00	5.00	5.00	5.00	3.00	3.00	3.00	5.00	5.00	3.00	3.00	5.00	5.00	3.00	3.00	5.00
1.00	1.00	2	1.00	1.00	2.00	5.00	5.00	5.00	5.00	5.00	5.00	5.00	5.00	5.00	5.00	5.00	5.00	5.00	5.00	5.00	5.00	5.00	5.00	5.00	5.00	5.00	4.00	5.00	5.00	5.00	5.00
1.00	1.00	1	1.00	2.00	1.00	1.00	1.00	1.00	5.00	1.00	1.00	1.00	1.00	1.00	1.00	1.00	1.00	5.00	1.00	5.00	1.00	5.00	1.00	1.00	1.00	1.00	1.00	5.00	5.00	5.00	5.00
1.00	1.00	2	1.00	2.00	1.00	4.00	4.00	2.00	2.00	2.00	4.00	2.00	2.00	4.00	2.00	4.00	4.00	5.00	4.00	3.00	3.00	4.00	3.00	4.00	3.00	2.00	4.00	3.00	4.00	1.00	4.00
1.00	1.00	2	1.00	2.00	1.00	4.00	4.00	3.00	5.00	4.00	5.00	5.00	2.00	2.00	2.00	2.00	2.00	4.00	4.00	2.00	2.00	3.00	2.00	4.00	4.00	3.00	4.00	4.00	1.00	2.00	4.00
1.00	1.00	2	1.00	2.00	1.00	4.00	4.00	4.00	4.00	4.00	4.00	4.00	3.00	4.00	4.00	4.00	4.00	4.00	5.00	4.00	3.00	4.00	4.00	4.00	4.00	4.00	4.00	4.00	4.00	4.00	4.00
1.00	1.00	2	1.00	2.00	1.00	4.00	4.00	4.00	4.00	5.00	4.00	5.00	3.00	3.00	3.00	3.00	4.00	4.00	5.00	3.00	4.00	4.00	3.00	4.00	4.00	4.00	4.00	4.00	4.00	4.00	5.00
1.00	1.00	2	1.00	2.00	1.00	4.00	4.00	5.00	4.00	4.00	4.00	4.00	3.00	4.00	4.00	4.00	4.00	5.00	3.00	4.00	4.00	4.00	4.00	4.00	4.00	4.00	4.00	4.00	4.00	4.00	4.00
1.00	1.00	2	1.00	2.00	1.00	4.00	5.00	4.00	5.00	5.00	5.00	5.00	5.00	5.00	5.00	4.00	4.00	5.00	3.00	5.00	5.00	5.00	4.00	4.00	5.00	4.00	5.00	4.00	4.00	4.00	4.00
1.00	1.00	2	1.00	2.00	1.00	5.00	4.00	4.00	3.00	3.00	4.00	4.00	4.00	4.00	3.00	3.00	3.00	4.00	3.00	4.00	5.00	5.00	4.00	4.00	4.00	4.00	4.00	4.00	4.00	4.00	4.00
1.00	1.00	1	1.00	2.00	1.00	5.00	4.00	4.00	4.00	4.00	4.00	4.00	3.00	4.00	4.00	4.00	4.00	5.00	5.00	4.00	4.00	4.00	4.00	4.00	4.00	4.00	3.00	4.00	3.00	3.00	4.00
1.00	1.00	2	1.00	2.00	1.00	5.00	5.00	5.00	5.00	4.00	5.00	5.00	4.00	4.00	3.00	4.00	3.00	4.00	2.00	3.00	3.00	3.00	4.00	4.00	4.00	3.00	3.00	3.00	3.00	4.00	3.00
1.00	1.00	2	1.00	2.00	1.00	5.00	5.00	5.00	5.00	5.00	5.00	5.00	5.00	5.00	4.00	5.00	5.00	4.00	3.00	4.00	5.00	4.00	5.00	5.00	5.00	3.00	4.00	5.00	3.00	3.00	5.00
1.00	1.00	1	1.00	2.00	1.00	5.00	5.00	5.00	5.00	5.00	5.00	5.00	5.00	5.00	5.00	5.00	5.00	5.00	5.00	5.00	5.00	5.00	5.00	5.00	5.00	5.00	5.00	5.00	5.00	5.00	5.00
1.00	1.00	1	1.00	2.00	2.00	3.00	3.00	3.00	4.00	3.00	3.00	4.00	3.00	4.00	3.00	2.00	3.00	2.00	3.00	4.00	4.00	3.00	3.00	3.00	3.00	4.00	4.00	3.00	4.00	3.00	3.00
1.00	1.00	2	1.00	2.00	2.00	4.00	5.00	4.00	4.00	5.00	5.00	5.00	4.00	4.00	4.00	5.00	4.00	4.00	4.00	4.00	5.00	4.00	5.00	5.00	5.00	5.00	4.00	4.00	4.00	4.00	4.00
1.00	2.00	2	1.00	1.00	1.00	1.00	1.00	1.00	1.00	1.00	1.00	1.00	1.00	1.00	1.00	1.00	1.00	4.00	5.00	5.00	2.00	3.00	3.00	2.00	2.00	2.00	4.00	3.00	2.00	2.00	3.00
1.00	2.00	2	1.00	1.00	1.00	1.00	1.00	5.00	3.00	4.00	3.00	3.00	5.00	3.00	4.00	4.00	2.00	4.00	5.00	5.00	3.00	3.00	3.00	3.00	3.00	3.00	5.00	5.00	5.00	5.00	5.00
1.00	2.00	2	1.00	1.00	1.00	1.00	3.00	3.00	4.00	4.00	3.00	4.00	4.00	3.00	4.00	3.00	4.00	4.00	4.00	3.00	4.00	4.00	3.00	3.00	3.00	3.00	3.00	2.00	3.00	3.00	5.00
1.00	2.00	2	1.00	1.00	1.00	1.00	4.00	4.00	4.00	4.00	4.00	4.00	4.00	4.00	3.00	5.00	5.00	5.00	4.00	3.00	3.00	3.00	4.00	4.00	4.00	3.00	5.00	5.00	5.00	5.00	5.00
1.00	2.00	2	1.00	1.00	1.00	1.00	5.00	1.00	5.00	4.00	5.00	3.00	3.00	3.00	3.00	3.00	3.00	3.00	1.00	2.00	3.00	4.00	3.00	3.00	3.00	1.00	4.00	4.00	5.00	4.00	4.00
1.00	2.00	2	1.00	1.00	1.00	2.00	2.00	1.00	2.00	3.00	4.00	4.00	4.00	4.00	2.00	2.00	4.00	4.00	3.00	4.00	4.00	4.00	2.00	2.00	3.00	3.00	5.00	5.00	5.00	5.00	4.00
1.00	2.00	2	1.00	1.00	1.00	2.00	2.00	2.00	2.00	1.00	1.00	2.00	2.00	1.00	2.00	2.00	2.00	4.00	4.00	3.00	3.00	4.00	4.00	5.00	4.00	4.00	3.00	3.00	3.00	3.00	3.00
1.00	2.00	1	1.00	1.00	1.00	2.00	2.00	2.00	2.00	1.00	2.00	3.00	5.00	5.00	5.00	5.00	5.00	3.00	3.00	5.00	2.00	5.00	2.00	3.00	3.00	3.00	5.00	5.00	5.00	5.00	5.00
1.00	2.00	2	1.00	1.00	1.00	2.00	2.00	2.00	2.00	2.00	2.00	2.00	2.00	1.00	1.00	2.00	1.00	2.00	2.00	2.00	2.00	2.00	1.00	2.00	2.00	2.00	2.00	2.00	2.00	2.00	2.00
1.00	2.00	2	1.00	1.00	1.00	2.00	2.00	2.00	2.00	2.00	2.00	2.00	2.00	2.00	2.00	2.00	2.00	2.00	2.00	2.00	2.00	2.00	2.00	2.00	2.00	2.00	2.00	2.00	2.00	2.00	2.00
1.00	2.00	2	1.00	1.00	1.00	2.00	2.00	2.00	2.00	2.00	2.00	2.00	2.00	2.00	2.00	2.00	3.00	4.00	4.00	3.00	3.00	4.00	4.00	3.00	3.00	4.00	2.00	3.00	3.00	3.00	3.00
1.00	2.00	2	1.00	1.00	1.00	2.00	2.00	2.00	4.00	3.00	4.00	4.00	2.00	2.00	2.00	2.00	5.00	4.00	3.00	3.00	2.00	2.00	2.00	2.00	2.00	2.00	4.00	4.00	4.00	4.00	4.00
1.00	2.00	2	1.00	1.00	1.00	2.00	2.00	2.00	4.00	4.00	4.00	4.00	4.00	4.00	3.00	4.00	4.00	5.00	4.00	2.00	3.00	3.00	3.00	4.00	3.00	2.00	4.00	4.00	3.00	3.00	4.00
1.00	2.00	2	1.00	1.00	1.00	2.00	2.00	2.00	5.00	2.00	2.00	2.00	3.00	5.00	3.00	3.00	3.00	5.00	5.00	3.00	3.00	3.00	3.00	3.00	3.00	3.00	3.00	3.00	3.00	3.00	3.00
1.00	2.00	2	1.00	1.00	1.00	2.00	3.00	1.00	5.00	3.00	5.00	4.00	5.00	4.00	4.00	4.00	4.00	4.00	4.00	4.00	4.00	4.00	3.00	4.00	3.00	3.00	4.00	4.00	4.00	4.00	4.00
1.00	2.00	2	1.00	1.00	1.00	2.00	4.00	2.00	3.00	3.00	4.00	2.00	2.00	1.00	1.00	2.00	3.00	3.00	4.00	3.00	2.00	2.00	3.00	4.00	3.00	2.00	2.00	2.00	1.00	2.00	2.00
1.00	2.00	2	1.00	1.00	1.00	2.00	5.00	1.00	3.00	1.00	3.00	4.00	5.00	3.00	3.00	4.00	4.00	5.00	3.00	4.00	3.00	3.00	4.00	4.00	3.00	3.00	3.00	4.00	3.00	3.00	3.00
1.00	2.00	1	1.00	1.00	1.00	2.00	5.00	5.00	5.00	5.00	5.00	5.00	5.00	5.00	5.00	5.00	2.00	5.00	5.00	3.00	3.00	3.00	4.00	4.00	3.00	3.00	5.00	5.00	4.00	5.00	5.00
1.00	2.00	2	1.00	1.00	1.00	3.00	1.00	1.00	2.00	3.00	3.00	2.00	1.00	4.00	2.00	4.00	1.00	3.00	3.00	2.00	2.00	1.00	1.00	2.00	1.00	1.00	5.00	3.00	2.00	3.00	4.00
1.00	2.00	2	1.00	1.00	1.00	3.00	2.00	1.00	3.00	1.00	5.00	5.00	2.00	4.00	2.00	3.00	3.00	5.00	5.00	4.00	4.00	4.00	2.00	5.00	1.00	3.00	5.00	5.00	5.00	5.00	5.00
1.00	2.00	2	1.00	1.00	1.00	3.00	2.00	2.00	2.00	2.00	5.00	4.00	3.00	2.00	1.00	4.00	2.00	3.00	4.00	3.00	2.00	3.00	3.00	4.00	3.00	3.00	4.00	3.00	3.00	3.00	4.00
1.00	2.00	1	1.00	1.00	1.00	3.00	2.00	2.00	3.00	1.00	3.00	2.00	1.00	2.00	1.00	2.00	2.00	2.00	2.00	2.00	2.00	2.00	2.00	2.00	2.00	2.00	2.00	3.00	2.00	2.00	3.00
1.00	2.00	2	1.00	1.00	1.00	3.00	2.00	2.00	5.00	4.00	4.00	3.00	4.00	2.00	2.00	4.00	4.00	4.00	3.00	2.00	3.00	2.00	2.00	5.00	3.00	3.00	5.00	5.00	4.00	3.00	4.00
1.00	2.00	1	1.00	1.00	1.00	3.00	2.00	3.00	3.00	3.00	3.00	3.00	3.00	3.00	3.00	4.00	3.00	3.00	4.00	3.00	4.00	4.00	4.00	4.00	3.00	3.00	4.00	4.00	3.00	3.00	4.00
1.00	2.00	1	1.00	1.00	1.00	3.00	2.00	3.00	4.00	3.00	5.00	4.00	3.00	4.00	3.00	3.00	5.00	3.00	3.00	3.00	3.00	3.00	3.00	3.00	3.00	3.00	4.00	4.00	3.00	3.00	4.00
1.00	2.00	2	1.00	1.00	1.00	3.00	2.00	4.00	4.00	3.00	4.00	4.00	3.00	4.00	4.00	4.00	4.00	5.00	3.00	3.00	3.00	3.00	3.00	4.00	3.00	3.00	4.00	3.00	3.00	3.00	4.00
1.00	2.00	2	1.00	1.00	1.00	3.00	3.00	1.00	3.00	1.00	2.00	2.00	3.00	3.00	4.00	4.00	5.00	1.00	5.00	5.00	4.00	4.00	5.00	4.00	3.00	5.00	3.00	4.00	4.00	4.00	4.00
1.00	2.00	1	1.00	1.00	1.00	3.00	3.00	1.00	3.00	1.00	5.00	5.00	3.00	4.00	3.00	4.00	3.00	3.00	3.00	3.00	3.00	3.00	3.00	3.00	3.00	3.00	3.00	3.00	3.00	3.00	3.00
1.00	2.00	2	1.00	1.00	1.00	3.00	3.00	1.00	3.00	3.00	3.00	3.00	4.00	4.00	4.00	4.00	4.00	4.00	4.00	4.00	4.00	4.00	3.00	3.00	3.00	3.00	4.00	4.00	4.00	4.00	4.00
1.00	2.00	1	1.00	1.00	1.00	3.00	3.00	1.00	4.00	3.00	3.00	3.00	5.00	5.00	3.00	4.00	3.00	4.00	3.00	3.00	3.00	3.00	3.00	4.00	3.00	3.00	4.00	3.00	3.00	3.00	4.00
1.00	2.00	2	1.00	1.00	1.00	3.00	3.00	2.00	2.00	2.00	2.00	1.00	4.00	5.00	5.00	2.00	3.00	2.00	2.00	3.00	3.00	3.00	3.00	2.00	2.00	3.00	2.00	2.00	3.00	3.00	2.00
1.00	2.00	1	1.00	1.00	1.00	3.00	3.00	2.00	2.00	2.00	3.00	3.00	3.00	3.00	3.00	3.00	3.00	3.00	3.00	3.00	3.00	3.00	3.00	2.00	2.00	2.00	3.00	3.00	3.00	3.00	3.00
1.00	2.00	2	1.00	1.00	1.00	3.00	3.00	2.00	3.00	3.00	3.00	3.00	3.00	3.00	3.00	5.00	5.00	3.00	4.00	4.00	4.00	4.00	3.00	3.00	3.00	3.00	4.00	4.00	4.00	4.00	5.00
1.00	2.00	2	1.00	1.00	1.00	3.00	3.00	2.00	3.00	3.00	3.00	3.00	3.00	3.00	4.00	4.00	4.00	4.00	3.00	3.00	3.00	4.00	3.00	3.00	3.00	3.00	4.00	4.00	2.00	2.00	4.00
1.00	2.00	2	1.00	1.00	1.00	3.00	3.00	2.00	3.00	3.00	3.00	3.00	3.00	5.00	1.00	2.00	1.00	2.00	3.00	3.00	3.00	1.00	2.00	3.00	2.00	1.00	5.00	4.00	2.00	3.00	5.00
1.00	2.00	1	1.00	1.00	1.00	3.00	3.00	2.00	3.00	4.00	3.00	3.00	3.00	3.00	3.00	3.00	3.00	3.00	3.00	3.00	3.00	3.00	3.00	3.00	3.00	3.00	3.00	3.00	3.00	3.00	3.00
1.00	2.00	1	1.00	1.00	1.00	3.00	3.00	2.00	4.00	2.00	3.00	3.00	2.00	3.00	2.00	4.00	4.00	4.00	2.00	4.00	4.00	3.00	4.00	4.00	3.00	3.00	4.00	4.00	3.00	2.00	3.00
1.00	2.00	2	1.00	1.00	1.00	3.00	3.00	3.00	3.00	3.00	3.00	2.00	2.00	3.00	3.00	3.00	2.00	4.00	3.00	3.00	3.00	3.00	4.00	4.00	4.00	4.00	4.00	4.00	3.00	4.00	3.00
1.00	2.00	2	1.00	1.00	1.00	3.00	3.00	3.00	3.00	3.00	3.00	3.00	3.00	3.00	2.00	3.00	3.00	4.00	4.00	4.00	3.00	3.00	3.00	3.00	4.00	3.00	4.00	5.00	5.00	5.00	5.00
1.00	2.00	1	1.00	1.00	1.00	3.00	3.00	3.00	3.00	3.00	3.00	3.00	3.00	3.00	3.00	3.00	3.00	2.00	2.00	3.00	3.00	3.00	4.00	4.00	3.00	3.00	2.00	5.00	2.00	2.00	5.00
1.00	2.00	1	1.00	1.00	1.00	3.00	3.00	3.00	3.00	3.00	3.00	3.00	3.00	3.00	3.00	3.00	3.00	4.00	3.00	3.00	2.00	3.00	2.00	4.00	2.00	2.00	4.00	4.00	2.00	1.00	3.00
1.00	2.00	1	1.00	1.00	1.00	3.00	3.00	3.00	3.00	3.00	3.00	3.00	3.00	3.00	3.00	3.00	3.00	5.00	5.00	3.00	3.00	3.00	3.00	4.00	2.00	2.00	5.00	5.00	5.00	4.00	5.00
1.00	2.00	1	1.00	1.00	1.00	3.00	3.00	3.00	3.00	3.00	3.00	3.00	3.00	3.00	3.00	3.00	3.00	5.00	5.00	4.00	4.00	4.00	3.00	3.00	3.00	3.00	5.00	5.00	5.00	5.00	5.00
1.00	2.00	1	1.00	1.00	1.00	3.00	3.00	3.00	3.00	3.00	3.00	3.00	3.00	3.00	3.00	5.00	5.00	3.00	3.00	3.00	3.00	2.00	3.00	4.00	3.00	2.00	3.00	3.00	3.00	2.00	4.00
1.00	2.00	2	1.00	1.00	1.00	3.00	3.00	3.00	3.00	3.00	3.00	3.00	3.00	4.00	3.00	5.00	5.00	3.00	3.00	3.00	3.00	4.00	3.00	4.00	4.00	3.00	3.00	3.00	3.00	3.00	3.00
1.00	2.00	1	1.00	1.00	1.00	3.00	3.00	3.00	3.00	3.00	3.00	3.00	4.00	4.00	4.00	4.00	4.00	3.00	3.00	3.00	3.00	4.00	4.00	4.00	4.00	4.00	4.00	4.00	4.00	4.00	4.00
1.00	2.00	1	1.00	1.00	1.00	3.00	3.00	3.00	3.00	3.00	3.00	4.00	4.00	3.00	2.00	3.00	3.00	2.00	2.00	4.00	3.00	3.00	3.00	3.00	3.00	2.00	3.00	3.00	3.00	3.00	3.00
1.00	2.00	2	1.00	1.00	1.00	3.00	3.00	3.00	3.00	3.00	4.00	3.00	1.00	4.00	1.00	4.00	4.00	3.00	3.00	3.00	3.00	2.00	1.00	3.00	5.00	3.00	4.00	4.00	3.00	3.00	4.00
1.00	2.00	1	1.00	1.00	1.00	3.00	3.00	3.00	3.00	3.00	5.00	5.00	5.00	5.00	3.00	5.00	5.00	5.00	3.00	5.00	5.00	4.00	3.00	5.00	3.00	4.00	5.00	5.00	5.00	5.00	5.00
1.00	2.00	2	1.00	1.00	1.00	3.00	3.00	3.00	3.00	4.00	3.00	2.00	2.00	3.00	2.00	4.00	4.00	3.00	2.00	4.00	3.00	3.00	3.00	3.00	3.00	3.00	4.00	3.00	3.00	3.00	3.00
1.00	2.00	2	1.00	1.00	1.00	3.00	3.00	3.00	3.00	4.00	3.00	3.00	4.00	4.00	4.00	4.00	4.00	4.00	4.00	3.00	4.00	4.00	3.00	3.00	3.00	3.00	4.00	5.00	5.00	3.00	5.00
1.00	2.00	2	1.00	1.00	1.00	3.00	3.00	3.00	4.00	3.00	2.00	2.00	2.00	3.00	2.00	3.00	4.00	2.00	3.00	3.00	3.00	4.00	3.00	3.00	3.00	2.00	3.00	3.00	2.00	3.00	3.00
1.00	2.00	2	1.00	1.00	1.00	3.00	3.00	3.00	4.00	3.00	3.00	3.00	3.00	4.00	3.00	4.00	4.00	4.00	3.00	3.00	3.00	3.00	3.00	3.00	3.00	2.00	3.00	3.00	2.00	2.00	4.00
1.00	2.00	1	1.00	1.00	1.00	3.00	3.00	3.00	4.00	3.00	3.00	4.00	3.00	3.00	3.00	3.00	3.00	3.00	3.00	3.00	3.00	4.00	4.00	4.00	3.00	3.00	4.00	3.00	3.00	3.00	3.00
1.00	2.00	2	1.00	1.00	1.00	3.00	3.00	3.00	4.00	4.00	4.00	4.00	3.00	4.00	3.00	4.00	4.00	4.00	2.00	3.00	3.00	4.00	4.00	3.00	3.00	3.00	4.00	3.00	4.00	3.00	4.00
1.00	2.00	2	1.00	1.00	1.00	3.00	3.00	4.00	4.00	3.00	4.00	4.00	3.00	4.00	3.00	3.00	3.00	3.00	3.00	3.00	3.00	4.00	3.00	3.00	3.00	3.00	4.00	4.00	3.00	3.00	3.00
1.00	2.00	2	1.00	1.00	1.00	3.00	3.00	4.00	4.00	4.00	4.00	4.00	3.00	3.00	3.00	3.00	3.00	5.00	5.00	3.00	3.00	3.00	3.00	4.00	3.00	3.00	3.00	3.00	3.00	3.00	3.00
1.00	2.00	2	1.00	1.00	1.00	3.00	3.00	4.00	4.00	4.00	5.00	4.00	4.00	5.00	4.00	4.00	4.00	3.00	4.00	4.00	4.00	4.00	4.00	4.00	4.00	4.00	4.00	4.00	4.00	4.00	3.00
1.00	2.00	1	1.00	1.00	1.00	3.00	4.00	1.00	3.00	3.00	2.00	2.00	5.00	5.00	5.00	5.00	5.00	5.00	5.00	5.00	5.00	5.00	5.00	5.00	5.00	1.00	4.00	4.00	4.00	4.00	4.00
1.00	2.00	2	1.00	1.00	1.00	3.00	4.00	2.00	4.00	1.00	4.00	3.00	1.00	1.00	4.00	4.00	2.00	5.00	5.00	5.00	4.00	4.00	3.00	4.00	3.00	2.00	5.00	4.00	3.00	4.00	5.00
1.00	2.00	1	1.00	1.00	1.00	3.00	4.00	2.00	4.00	2.00	4.00	4.00	3.00	3.00	2.00	4.00	3.00	5.00	5.00	2.00	3.00	3.00	4.00	4.00	3.00	3.00	5.00	5.00	3.00	3.00	5.00
1.00	2.00	2	1.00	1.00	1.00	3.00	4.00	2.00	4.00	3.00	4.00	4.00	3.00	3.00	3.00	4.00	3.00	4.00	4.00	3.00	4.00	4.00	4.00	4.00	4.00	4.00	4.00	4.00	3.00	3.00	4.00
1.00	2.00	2	1.00	1.00	1.00	3.00	4.00	3.00	3.00	3.00	3.00	3.00	3.00	3.00	3.00	3.00	3.00	3.00	4.00	4.00	4.00	4.00	4.00	4.00	5.00	5.00	5.00	5.00	5.00	4.00	5.00
1.00	2.00	2	1.00	1.00	1.00	3.00	4.00	3.00	3.00	3.00	4.00	4.00	4.00	3.00	3.00	4.00	4.00	4.00	4.00	3.00	3.00	4.00	3.00	4.00	3.00	3.00	4.00	3.00	3.00	4.00	4.00
1.00	2.00	2	1.00	1.00	1.00	3.00	4.00	3.00	3.00	4.00	4.00	5.00	4.00	4.00	3.00	4.00	3.00	3.00	2.00	3.00	2.00	3.00	3.00	4.00	3.00	3.00	4.00	4.00	4.00	4.00	4.00
1.00	2.00	1	1.00	1.00	1.00	3.00	4.00	3.00	4.00	3.00	3.00	2.00	3.00	3.00	3.00	4.00	4.00	4.00	3.00	4.00	4.00	3.00	4.00	4.00	2.00	2.00	4.00	4.00	3.00	4.00	4.00
1.00	2.00	2	1.00	1.00	1.00	3.00	4.00	3.00	4.00	3.00	4.00	4.00	3.00	3.00	4.00	4.00	4.00	5.00	5.00	4.00	4.00	3.00	4.00	4.00	4.00	4.00	5.00	5.00	5.00	5.00	5.00
1.00	2.00	2	1.00	1.00	1.00	3.00	4.00	3.00	4.00	3.00	4.00	4.00	3.00	4.00	3.00	4.00	4.00	5.00	5.00	4.00	4.00	3.00	3.00	4.00	3.00	3.00	4.00	4.00	3.00	3.00	4.00
1.00	2.00	1	1.00	1.00	1.00	3.00	4.00	3.00	4.00	4.00	4.00	4.00	3.00	3.00	3.00	3.00	4.00	4.00	3.00	3.00	3.00	3.00	4.00	4.00	4.00	3.00	4.00	4.00	3.00	3.00	4.00
1.00	2.00	2	1.00	1.00	1.00	3.00	4.00	3.00	4.00	4.00	4.00	5.00	5.00	3.00	4.00	4.00	5.00	4.00	2.00	4.00	3.00	5.00	4.00	4.00	5.00	4.00	5.00	4.00	2.00	3.00	4.00
1.00	2.00	2	1.00	1.00	1.00	3.00	4.00	4.00	2.00	4.00	4.00	2.00	4.00	2.00	4.00	3.00	4.00	5.00	3.00	4.00	4.00	4.00	3.00	3.00	2.00	2.00	5.00	4.00	2.00	2.00	3.00
1.00	2.00	2	1.00	1.00	1.00	3.00	4.00	4.00	3.00	3.00	3.00	3.00	3.00	4.00	3.00	4.00	4.00	4.00	4.00	4.00	3.00	3.00	3.00	4.00	3.00	3.00	5.00	4.00	3.00	4.00	3.00
1.00	2.00	2	1.00	1.00	1.00	3.00	4.00	4.00	4.00	3.00	3.00	3.00	3.00	3.00	3.00	3.00	3.00	4.00	3.00	3.00	3.00	3.00	3.00	4.00	4.00	4.00	4.00	4.00	4.00	4.00	4.00
1.00	2.00	1	1.00	1.00	1.00	3.00	4.00	4.00	4.00	4.00	3.00	4.00	3.00	4.00	4.00	4.00	4.00	5.00	5.00	4.00	3.00	4.00	3.00	4.00	3.00	3.00	5.00	4.00	3.00	4.00	4.00
1.00	2.00	2	1.00	1.00	1.00	3.00	4.00	4.00	4.00	4.00	4.00	2.00	4.00	5.00	5.00	4.00	2.00	4.00	4.00	4.00	4.00	4.00	4.00	4.00	4.00	2.00	4.00	2.00	2.00	2.00	4.00
1.00	2.00	2	1.00	1.00	1.00	3.00	4.00	4.00	4.00	4.00	4.00	3.00	3.00	3.00	3.00	3.00	4.00	3.00	2.00	3.00	3.00	4.00	3.00	4.00	3.00	4.00	3.00	4.00	3.00	3.00	4.00
1.00	2.00	1	1.00	1.00	1.00	3.00	4.00	4.00	4.00	4.00	4.00	4.00	4.00	4.00	5.00	5.00	5.00	3.00	2.00	4.00	4.00	4.00	4.00	4.00	4.00	4.00	4.00	4.00	4.00	4.00	4.00
1.00	2.00	2	1.00	1.00	1.00	3.00	4.00	5.00	2.00	3.00	3.00	2.00	5.00	5.00	4.00	5.00	5.00	5.00	5.00	3.00	4.00	5.00	4.00	5.00	2.00	4.00	5.00	4.00	2.00	5.00	5.00
1.00	2.00	2	1.00	1.00	1.00	3.00	5.00	2.00	5.00	4.00	4.00	4.00	5.00	5.00	5.00	5.00	5.00	3.00	2.00	4.00	5.00	4.00	4.00	5.00	5.00	4.00	5.00	5.00	2.00	4.00	5.00
1.00	2.00	1	1.00	1.00	1.00	3.00	5.00	3.00	3.00	4.00	5.00	2.00	4.00	4.00	2.00	4.00	5.00	5.00	4.00	4.00	3.00	3.00	2.00	4.00	3.00	3.00	4.00	3.00	2.00	3.00	5.00
1.00	2.00	1	1.00	1.00	1.00	3.00	5.00	4.00	4.00	3.00	5.00	4.00	5.00	4.00	5.00	5.00	5.00	5.00	5.00	4.00	4.00	4.00	5.00	5.00	4.00	5.00	5.00	5.00	5.00	5.00	4.00
1.00	2.00	2	1.00	1.00	1.00	3.00	5.00	4.00	4.00	4.00	4.00	4.00	4.00	4.00	3.00	4.00	4.00	4.00	4.00	3.00	3.00	4.00	4.00	4.00	3.00	4.00	5.00	5.00	4.00	5.00	5.00
1.00	2.00	1	1.00	1.00	1.00	3.00	5.00	5.00	4.00	4.00	4.00	4.00	4.00	3.00	3.00	4.00	4.00	2.00	2.00	4.00	4.00	3.00	4.00	4.00	4.00	4.00	5.00	5.00	5.00	5.00	5.00
1.00	2.00	1	1.00	1.00	1.00	3.00	5.00	5.00	4.00	5.00	1.00	2.00	4.00	3.00	4.00	5.00	5.00	5.00	3.00	4.00	3.00	3.00	4.00	5.00	4.00	4.00	2.00	4.00	3.00	4.00	4.00
1.00	2.00	2	1.00	1.00	1.00	4.00	2.00	1.00	2.00	1.00	2.00	2.00	3.00	3.00	3.00	3.00	3.00	2.00	3.00	2.00	3.00	4.00	4.00	4.00	4.00	1.00	2.00	2.00	2.00	2.00	2.00
1.00	2.00	2	1.00	1.00	1.00	4.00	2.00	2.00	2.00	2.00	2.00	2.00	3.00	2.00	2.00	2.00	2.00	2.00	3.00	2.00	2.00	2.00	2.00	3.00	3.00	3.00	2.00	2.00	2.00	3.00	2.00
1.00	2.00	2	1.00	1.00	1.00	4.00	2.00	2.00	3.00	3.00	4.00	3.00	3.00	4.00	2.00	2.00	3.00	4.00	3.00	2.00	2.00	2.00	2.00	2.00	2.00	2.00	4.00	3.00	3.00	2.00	3.00
1.00	2.00	1	1.00	1.00	1.00	4.00	2.00	2.00	4.00	2.00	4.00	3.00	4.00	2.00	2.00	3.00	4.00	4.00	2.00	3.00	4.00	4.00	3.00	4.00	3.00	3.00	4.00	4.00	3.00	3.00	4.00
1.00	2.00	2	1.00	1.00	1.00	4.00	2.00	2.00	4.00	2.00	4.00	4.00	2.00	2.00	2.00	2.00	2.00	5.00	4.00	2.00	2.00	4.00	2.00	2.00	2.00	2.00	4.00	4.00	4.00	4.00	4.00
1.00	2.00	2	1.00	1.00	1.00	4.00	2.00	2.00	4.00	4.00	4.00	2.00	4.00	4.00	4.00	4.00	4.00	4.00	4.00	4.00	4.00	2.00	4.00	4.00	2.00	2.00	5.00	2.00	2.00	2.00	5.00
1.00	2.00	2	1.00	1.00	1.00	4.00	2.00	3.00	3.00	3.00	4.00	3.00	3.00	2.00	2.00	3.00	2.00	2.00	3.00	3.00	3.00	3.00	3.00	3.00	4.00	3.00	3.00	3.00	2.00	3.00	3.00
1.00	2.00	2	1.00	1.00	1.00	4.00	3.00	1.00	2.00	3.00	3.00	3.00	3.00	3.00	2.00	3.00	3.00	2.00	2.00	4.00	2.00	3.00	3.00	2.00	3.00	3.00	2.00	3.00	3.00	3.00	3.00
1.00	2.00	1	1.00	1.00	1.00	4.00	3.00	2.00	3.00	3.00	4.00	4.00	4.00	4.00	3.00	4.00	4.00	2.00	2.00	3.00	3.00	3.00	3.00	3.00	3.00	3.00	3.00	3.00	3.00	3.00	4.00
1.00	2.00	2	1.00	1.00	1.00	4.00	3.00	2.00	3.00	4.00	3.00	3.00	3.00	3.00	3.00	3.00	3.00	4.00	3.00	3.00	3.00	3.00	3.00	3.00	3.00	3.00	5.00	4.00	3.00	3.00	4.00
1.00	2.00	2	1.00	1.00	1.00	4.00	3.00	2.00	4.00	3.00	1.00	3.00	1.00	4.00	3.00	4.00	4.00	4.00	2.00	4.00	4.00	4.00	4.00	4.00	4.00	4.00	4.00	4.00	4.00	4.00	4.00
1.00	2.00	1	1.00	1.00	1.00	4.00	3.00	2.00	4.00	3.00	3.00	3.00	2.00	3.00	1.00	3.00	2.00	3.00	3.00	3.00	4.00	2.00	3.00	4.00	2.00	2.00	4.00	3.00	3.00	2.00	2.00
1.00	2.00	2	1.00	1.00	1.00	4.00	3.00	2.00	4.00	4.00	4.00	4.00	4.00	4.00	4.00	4.00	4.00	2.00	2.00	3.00	4.00	4.00	4.00	4.00	4.00	4.00	5.00	5.00	5.00	5.00	5.00
1.00	2.00	2	1.00	1.00	1.00	4.00	3.00	2.00	5.00	4.00	3.00	4.00	4.00	4.00	3.00	3.00	3.00	3.00	5.00	3.00	5.00	3.00	2.00	5.00	2.00	4.00	4.00	3.00	2.00	3.00	3.00
1.00	2.00	2	1.00	1.00	1.00	4.00	3.00	3.00	3.00	3.00	3.00	3.00	3.00	3.00	3.00	3.00	3.00	4.00	2.00	3.00	4.00	3.00	3.00	4.00	3.00	4.00	4.00	4.00	4.00	3.00	3.00
1.00	2.00	1	1.00	1.00	1.00	4.00	3.00	3.00	3.00	3.00	3.00	3.00	4.00	4.00	3.00	3.00	3.00	2.00	2.00	3.00	3.00	3.00	3.00	3.00	3.00	3.00	4.00	4.00	2.00	2.00	3.00
1.00	2.00	1	1.00	1.00	1.00	4.00	3.00	3.00	3.00	3.00	4.00	4.00	3.00	3.00	3.00	3.00	3.00	4.00	4.00	3.00	3.00	3.00	3.00	3.00	3.00	3.00	4.00	3.00	3.00	3.00	3.00
1.00	2.00	1	1.00	1.00	1.00	4.00	3.00	3.00	3.00	3.00	4.00	4.00	4.00	4.00	3.00	3.00	4.00	4.00	3.00	3.00	3.00	3.00	3.00	4.00	3.00	3.00	4.00	4.00	4.00	4.00	4.00
1.00	2.00	2	1.00	1.00	1.00	4.00	3.00	3.00	3.00	5.00	5.00	3.00	4.00	4.00	3.00	3.00	3.00	5.00	5.00	5.00	4.00	4.00	3.00	4.00	3.00	2.00	4.00	3.00	3.00	3.00	5.00
1.00	2.00	2	1.00	1.00	1.00	4.00	3.00	3.00	4.00	3.00	3.00	3.00	4.00	3.00	3.00	3.00	4.00	3.00	3.00	3.00	3.00	3.00	4.00	3.00	3.00	3.00	3.00	3.00	3.00	3.00	3.00
1.00	2.00	2	1.00	1.00	1.00	4.00	3.00	3.00	4.00	3.00	4.00	3.00	3.00	3.00	3.00	4.00	4.00	5.00	5.00	3.00	3.00	4.00	3.00	4.00	3.00	3.00	3.00	4.00	2.00	3.00	3.00
1.00	2.00	2	1.00	1.00	1.00	4.00	3.00	3.00	4.00	3.00	4.00	3.00	4.00	4.00	3.00	4.00	4.00	4.00	3.00	3.00	3.00	3.00	3.00	4.00	3.00	3.00	4.00	4.00	3.00	4.00	4.00
1.00	2.00	2	1.00	1.00	1.00	4.00	3.00	3.00	4.00	3.00	4.00	4.00	4.00	3.00	3.00	3.00	5.00	5.00	5.00	3.00	3.00	4.00	2.00	3.00	3.00	3.00	4.00	4.00	3.00	3.00	4.00
1.00	2.00	1	1.00	1.00	1.00	4.00	3.00	3.00	4.00	4.00	2.00	3.00	3.00	4.00	3.00	4.00	4.00	5.00	4.00	3.00	3.00	4.00	4.00	4.00	3.00	3.00	4.00	4.00	3.00	3.00	4.00
1.00	2.00	2	1.00	1.00	1.00	4.00	3.00	3.00	4.00	4.00	2.00	4.00	2.00	3.00	4.00	4.00	4.00	5.00	5.00	4.00	4.00	4.00	4.00	4.00	3.00	2.00	4.00	3.00	4.00	3.00	4.00
1.00	2.00	2	1.00	1.00	1.00	4.00	3.00	3.00	4.00	4.00	3.00	3.00	3.00	4.00	2.00	5.00	5.00	5.00	5.00	4.00	3.00	3.00	4.00	5.00	3.00	2.00	5.00	5.00	5.00	5.00	5.00
1.00	2.00	2	1.00	1.00	1.00	4.00	3.00	3.00	4.00	4.00	3.00	4.00	3.00	3.00	3.00	3.00	3.00	5.00	4.00	3.00	3.00	3.00	3.00	4.00	3.00	3.00	5.00	4.00	4.00	4.00	4.00
1.00	2.00	2	1.00	1.00	1.00	4.00	3.00	3.00	4.00	4.00	3.00	4.00	4.00	5.00	4.00	5.00	5.00	5.00	4.00	4.00	4.00	4.00	3.00	4.00	3.00	3.00	5.00	5.00	4.00	5.00	5.00
1.00	2.00	2	1.00	1.00	1.00	4.00	3.00	3.00	4.00	4.00	4.00	3.00	4.00	4.00	4.00	4.00	4.00	5.00	4.00	4.00	4.00	4.00	4.00	4.00	5.00	4.00	4.00	4.00	3.00	4.00	4.00
1.00	2.00	2	1.00	1.00	1.00	4.00	3.00	3.00	4.00	4.00	4.00	4.00	4.00	4.00	4.00	4.00	4.00	5.00	5.00	4.00	4.00	4.00	3.00	4.00	3.00	3.00	5.00	5.00	5.00	5.00	5.00
1.00	2.00	2	1.00	1.00	1.00	4.00	3.00	3.00	4.00	4.00	5.00	4.00	4.00	3.00	3.00	4.00	4.00	4.00	4.00	3.00	3.00	4.00	3.00	4.00	4.00	3.00	5.00	3.00	5.00	3.00	4.00
1.00	2.00	2	1.00	1.00	1.00	4.00	3.00	4.00	4.00	3.00	4.00	4.00	3.00	3.00	4.00	3.00	4.00	5.00	5.00	4.00	4.00	5.00	4.00	4.00	4.00	3.00	4.00	4.00	4.00	4.00	4.00
1.00	2.00	2	1.00	1.00	1.00	4.00	3.00	4.00	4.00	4.00	3.00	3.00	4.00	4.00	4.00	4.00	4.00	4.00	2.00	4.00	4.00	3.00	4.00	3.00	3.00	3.00	4.00	4.00	4.00	3.00	4.00
1.00	2.00	2	1.00	1.00	1.00	4.00	3.00	4.00	4.00	4.00	4.00	4.00	4.00	4.00	4.00	3.00	4.00	4.00	2.00	4.00	2.00	4.00	4.00	5.00	4.00	4.00	4.00	4.00	4.00	4.00	4.00
1.00	2.00	1	1.00	1.00	1.00	4.00	3.00	4.00	4.00	4.00	4.00	4.00	4.00	4.00	4.00	4.00	4.00	4.00	4.00	4.00	4.00	4.00	4.00	4.00	4.00	4.00	4.00	4.00	4.00	4.00	4.00
1.00	2.00	1	1.00	1.00	1.00	4.00	3.00	4.00	5.00	4.00	3.00	4.00	4.00	4.00	4.00	4.00	5.00	3.00	2.00	3.00	4.00	3.00	3.00	4.00	4.00	3.00	4.00	4.00	3.00	3.00	4.00
1.00	2.00	2	1.00	1.00	1.00	4.00	4.00	2.00	2.00	2.00	2.00	2.00	2.00	2.00	2.00	2.00	3.00	2.00	3.00	3.00	2.00	1.00	2.00	2.00	2.00	2.00	2.00	2.00	2.00	2.00	2.00
1.00	2.00	1	1.00	1.00	1.00	4.00	4.00	2.00	3.00	2.00	3.00	3.00	3.00	3.00	2.00	3.00	3.00	5.00	5.00	2.00	3.00	3.00	2.00	3.00	2.00	2.00	4.00	5.00	4.00	5.00	4.00
1.00	2.00	2	1.00	1.00	1.00	4.00	4.00	2.00	4.00	2.00	2.00	2.00	4.00	2.00	2.00	4.00	2.00	4.00	3.00	4.00	4.00	4.00	4.00	4.00	4.00	4.00	4.00	4.00	3.00	4.00	3.00
1.00	2.00	2	1.00	1.00	1.00	4.00	4.00	2.00	4.00	2.00	4.00	4.00	4.00	4.00	3.00	4.00	4.00	4.00	3.00	2.00	4.00	4.00	4.00	4.00	4.00	4.00	4.00	4.00	2.00	4.00	4.00
1.00	2.00	2	1.00	1.00	1.00	4.00	4.00	2.00	4.00	4.00	4.00	2.00	4.00	4.00	4.00	4.00	4.00	3.00	3.00	4.00	4.00	4.00	4.00	4.00	4.00	4.00	4.00	4.00	4.00	4.00	4.00
1.00	2.00	1	1.00	1.00	1.00	4.00	4.00	2.00	4.00	4.00	4.00	4.00	3.00	4.00	3.00	4.00	5.00	4.00	4.00	4.00	4.00	4.00	4.00	4.00	3.00	4.00	5.00	5.00	5.00	5.00	5.00
1.00	2.00	2	1.00	1.00	1.00	4.00	4.00	2.00	5.00	3.00	3.00	2.00	5.00	5.00	5.00	5.00	5.00	5.00	4.00	5.00	3.00	5.00	4.00	4.00	3.00	4.00	5.00	5.00	5.00	5.00	5.00
1.00	2.00	2	1.00	1.00	1.00	4.00	4.00	3.00	3.00	2.00	3.00	3.00	3.00	2.00	3.00	3.00	3.00	3.00	2.00	3.00	3.00	3.00	3.00	3.00	3.00	3.00	3.00	3.00	3.00	3.00	3.00
1.00	2.00	2	1.00	1.00	1.00	4.00	4.00	3.00	3.00	2.00	4.00	4.00	4.00	2.00	4.00	5.00	5.00	4.00	3.00	4.00	3.00	3.00	4.00	4.00	3.00	3.00	4.00	4.00	4.00	4.00	5.00
1.00	2.00	2	1.00	1.00	1.00	4.00	4.00	3.00	3.00	3.00	3.00	3.00	3.00	3.00	4.00	3.00	3.00	5.00	3.00	3.00	3.00	3.00	3.00	3.00	3.00	3.00	4.00	4.00	5.00	4.00	4.00
1.00	2.00	2	1.00	1.00	1.00	4.00	4.00	3.00	3.00	3.00	3.00	4.00	3.00	3.00	3.00	4.00	4.00	4.00	4.00	4.00	4.00	4.00	5.00	4.00	5.00	3.00	3.00	4.00	3.00	3.00	3.00
1.00	2.00	2	1.00	1.00	1.00	4.00	4.00	3.00	3.00	3.00	4.00	4.00	1.00	4.00	3.00	4.00	5.00	5.00	4.00	4.00	3.00	5.00	5.00	4.00	3.00	2.00	4.00	4.00	2.00	3.00	4.00
1.00	2.00	2	1.00	1.00	1.00	4.00	4.00	3.00	3.00	3.00	4.00	4.00	3.00	4.00	2.00	4.00	4.00	4.00	3.00	3.00	3.00	3.00	3.00	3.00	3.00	3.00	4.00	3.00	3.00	3.00	4.00
1.00	2.00	1	1.00	1.00	1.00	4.00	4.00	3.00	3.00	3.00	4.00	4.00	4.00	4.00	2.00	4.00	4.00	5.00	2.00	2.00	4.00	4.00	4.00	4.00	3.00	4.00	5.00	5.00	4.00	5.00	4.00
1.00	2.00	2	1.00	1.00	1.00	4.00	4.00	3.00	3.00	4.00	3.00	3.00	4.00	3.00	3.00	3.00	3.00	5.00	4.00	3.00	3.00	3.00	3.00	4.00	3.00	3.00	5.00	5.00	4.00	3.00	4.00
1.00	2.00	2	1.00	1.00	1.00	4.00	4.00	3.00	3.00	4.00	4.00	3.00	4.00	3.00	3.00	3.00	3.00	4.00	4.00	3.00	2.00	3.00	3.00	3.00	3.00	2.00	3.00	3.00	3.00	3.00	3.00
1.00	2.00	2	1.00	1.00	1.00	4.00	4.00	3.00	3.00	4.00	4.00	3.00	4.00	3.00	3.00	3.00	4.00	3.00	4.00	3.00	2.00	3.00	4.00	2.00	3.00	3.00	4.00	4.00	4.00	4.00	4.00
1.00	2.00	2	1.00	1.00	1.00	4.00	4.00	3.00	3.00	4.00	4.00	4.00	3.00	3.00	4.00	4.00	4.00	4.00	2.00	3.00	4.00	4.00	3.00	3.00	4.00	4.00	4.00	4.00	3.00	4.00	4.00
1.00	2.00	2	1.00	1.00	1.00	4.00	4.00	3.00	3.00	4.00	4.00	4.00	4.00	3.00	3.00	4.00	4.00	4.00	3.00	3.00	3.00	4.00	4.00	4.00	4.00	3.00	4.00	4.00	3.00	3.00	3.00
1.00	2.00	2	1.00	1.00	1.00	4.00	4.00	3.00	4.00	2.00	3.00	4.00	4.00	3.00	2.00	3.00	4.00	2.00	3.00	2.00	2.00	3.00	4.00	3.00	4.00	3.00	4.00	3.00	2.00	3.00	4.00
1.00	2.00	2	1.00	1.00	1.00	4.00	4.00	3.00	4.00	2.00	4.00	2.00	4.00	4.00	3.00	4.00	4.00	4.00	2.00	4.00	4.00	4.00	4.00	4.00	4.00	4.00	4.00	4.00	4.00	4.00	4.00
1.00	2.00	2	1.00	1.00	1.00	4.00	4.00	3.00	4.00	2.00	4.00	3.00	2.00	2.00	2.00	4.00	4.00	3.00	3.00	3.00	3.00	4.00	4.00	4.00	3.00	3.00	4.00	4.00	4.00	4.00	4.00
1.00	2.00	2	1.00	1.00	1.00	4.00	4.00	3.00	4.00	3.00	2.00	4.00	3.00	4.00	3.00	4.00	4.00	5.00	5.00	4.00	4.00	4.00	4.00	4.00	4.00	3.00	5.00	5.00	5.00	5.00	4.00
1.00	2.00	2	1.00	1.00	1.00	4.00	4.00	3.00	4.00	3.00	3.00	3.00	2.00	2.00	2.00	2.00	2.00	5.00	5.00	4.00	2.00	4.00	3.00	3.00	3.00	3.00	3.00	3.00	3.00	3.00	5.00
1.00	2.00	2	1.00	1.00	1.00	4.00	4.00	3.00	4.00	3.00	3.00	3.00	2.00	2.00	2.00	4.00	4.00	5.00	5.00	5.00	4.00	4.00	4.00	3.00	3.00	3.00	4.00	2.00	2.00	2.00	1.00
1.00	2.00	1	1.00	1.00	1.00	4.00	4.00	3.00	4.00	3.00	3.00	3.00	5.00	5.00	4.00	4.00	5.00	3.00	2.00	3.00	4.00	4.00	4.00	4.00	3.00	3.00	4.00	4.00	4.00	4.00	4.00
1.00	2.00	1	1.00	1.00	1.00	4.00	4.00	3.00	4.00	3.00	3.00	4.00	3.00	3.00	2.00	3.00	4.00	4.00	2.00	4.00	4.00	4.00	3.00	4.00	2.00	2.00	2.00	3.00	4.00	3.00	4.00
1.00	2.00	2	1.00	1.00	1.00	4.00	4.00	3.00	4.00	3.00	3.00	4.00	3.00	3.00	3.00	4.00	4.00	4.00	4.00	3.00	3.00	3.00	4.00	4.00	4.00	4.00	3.00	3.00	3.00	3.00	3.00
1.00	2.00	2	1.00	1.00	1.00	4.00	4.00	3.00	4.00	3.00	3.00	4.00	4.00	4.00	3.00	3.00	4.00	4.00	4.00	3.00	3.00	3.00	3.00	4.00	3.00	3.00	5.00	5.00	5.00	3.00	4.00
1.00	2.00	2	1.00	1.00	1.00	4.00	4.00	3.00	4.00	3.00	3.00	4.00	4.00	4.00	4.00	4.00	4.00	5.00	2.00	4.00	3.00	4.00	4.00	4.00	4.00	3.00	5.00	4.00	3.00	3.00	4.00
1.00	2.00	2	1.00	1.00	1.00	4.00	4.00	3.00	4.00	3.00	4.00	3.00	3.00	4.00	3.00	4.00	4.00	5.00	5.00	4.00	3.00	4.00	3.00	4.00	3.00	3.00	4.00	4.00	3.00	3.00	4.00
1.00	2.00	2	1.00	1.00	1.00	4.00	4.00	3.00	4.00	3.00	4.00	4.00	4.00	4.00	3.00	3.00	3.00	2.00	3.00	3.00	3.00	3.00	3.00	3.00	3.00	3.00	4.00	4.00	2.00	3.00	3.00
1.00	2.00	2	1.00	1.00	1.00	4.00	4.00	3.00	4.00	3.00	4.00	4.00	4.00	4.00	4.00	4.00	4.00	4.00	4.00	4.00	4.00	4.00	4.00	4.00	4.00	4.00	4.00	4.00	4.00	4.00	4.00
1.00	2.00	2	1.00	1.00	1.00	4.00	4.00	3.00	4.00	3.00	5.00	1.00	5.00	5.00	3.00	5.00	5.00	5.00	5.00	3.00	3.00	3.00	3.00	4.00	3.00	4.00	5.00	5.00	3.00	4.00	5.00
1.00	2.00	2	1.00	1.00	1.00	4.00	4.00	3.00	4.00	3.00	5.00	5.00	5.00	5.00	3.00	3.00	5.00	5.00	5.00	4.00	4.00	5.00	5.00	4.00	3.00	3.00	4.00	4.00	3.00	3.00	5.00
1.00	2.00	1	1.00	1.00	1.00	4.00	4.00	3.00	4.00	4.00	2.00	3.00	4.00	4.00	4.00	4.00	4.00	5.00	4.00	4.00	4.00	4.00	4.00	4.00	4.00	3.00	5.00	5.00	5.00	4.00	4.00
1.00	2.00	2	1.00	1.00	1.00	4.00	4.00	3.00	4.00	4.00	3.00	4.00	3.00	2.00	4.00	4.00	4.00	4.00	3.00	4.00	4.00	4.00	3.00	3.00	4.00	4.00	3.00	3.00	3.00	3.00	3.00
1.00	2.00	2	1.00	1.00	1.00	4.00	4.00	3.00	4.00	4.00	4.00	3.00	2.00	4.00	3.00	4.00	4.00	4.00	4.00	3.00	3.00	4.00	3.00	4.00	4.00	3.00	4.00	3.00	2.00	2.00	4.00
1.00	2.00	2	1.00	1.00	1.00	4.00	4.00	3.00	4.00	4.00	4.00	3.00	3.00	3.00	3.00	3.00	4.00	5.00	4.00	4.00	3.00	4.00	4.00	4.00	3.00	3.00	3.00	3.00	3.00	3.00	4.00
1.00	2.00	2	1.00	1.00	1.00	4.00	4.00	3.00	4.00	4.00	4.00	3.00	3.00	3.00	3.00	4.00	4.00	4.00	4.00	3.00	3.00	3.00	4.00	4.00	3.00	3.00	4.00	4.00	4.00	4.00	3.00
1.00	2.00	2	1.00	1.00	1.00	4.00	4.00	3.00	4.00	4.00	4.00	3.00	4.00	4.00	3.00	4.00	4.00	5.00	5.00	4.00	4.00	4.00	4.00	4.00	3.00	3.00	4.00	4.00	4.00	3.00	4.00
1.00	2.00	1	1.00	1.00	1.00	4.00	4.00	3.00	4.00	4.00	4.00	3.00	4.00	4.00	4.00	4.00	4.00	4.00	3.00	4.00	3.00	4.00	4.00	4.00	4.00	4.00	4.00	4.00	3.00	3.00	4.00
1.00	2.00	2	1.00	1.00	1.00	4.00	4.00	3.00	4.00	4.00	4.00	3.00	5.00	5.00	4.00	3.00	4.00	5.00	5.00	4.00	3.00	4.00	4.00	4.00	3.00	2.00	5.00	4.00	1.00	1.00	5.00
1.00	2.00	2	1.00	1.00	1.00	4.00	4.00	3.00	4.00	4.00	4.00	4.00	3.00	3.00	3.00	4.00	4.00	2.00	2.00	2.00	3.00	3.00	3.00	3.00	3.00	2.00	3.00	3.00	3.00	3.00	2.00
1.00	2.00	2	1.00	1.00	1.00	4.00	4.00	3.00	4.00	4.00	4.00	4.00	4.00	3.00	3.00	3.00	4.00	4.00	5.00	4.00	4.00	3.00	3.00	4.00	3.00	3.00	4.00	4.00	4.00	4.00	4.00
1.00	2.00	2	1.00	1.00	1.00	4.00	4.00	3.00	4.00	4.00	4.00	4.00	4.00	4.00	3.00	4.00	4.00	3.00	3.00	4.00	4.00	4.00	4.00	4.00	4.00	4.00	4.00	4.00	3.00	3.00	4.00
1.00	2.00	2	1.00	1.00	1.00	4.00	4.00	3.00	4.00	4.00	4.00	4.00	4.00	4.00	3.00	4.00	4.00	4.00	4.00	4.00	4.00	4.00	3.00	4.00	4.00	4.00	4.00	4.00	4.00	4.00	4.00
1.00	2.00	1	1.00	1.00	1.00	4.00	4.00	3.00	4.00	4.00	4.00	4.00	4.00	4.00	4.00	4.00	3.00	4.00	4.00	2.00	4.00	3.00	4.00	4.00	4.00	3.00	5.00	4.00	4.00	4.00	4.00
1.00	2.00	2	1.00	1.00	1.00	4.00	4.00	3.00	4.00	4.00	4.00	4.00	4.00	4.00	4.00	4.00	4.00	4.00	3.00	4.00	4.00	4.00	3.00	4.00	4.00	3.00	4.00	4.00	4.00	4.00	4.00
1.00	2.00	2	1.00	1.00	1.00	4.00	4.00	3.00	4.00	4.00	4.00	4.00	4.00	4.00	4.00	4.00	4.00	5.00	4.00	4.00	4.00	4.00	4.00	4.00	4.00	5.00	5.00	5.00	5.00	5.00	5.00
1.00	2.00	2	1.00	1.00	1.00	4.00	4.00	3.00	4.00	4.00	4.00	5.00	3.00	5.00	3.00	4.00	5.00	5.00	3.00	4.00	4.00	4.00	4.00	4.00	4.00	4.00	5.00	4.00	4.00	3.00	4.00
1.00	2.00	1	1.00	1.00	1.00	4.00	4.00	3.00	4.00	5.00	4.00	4.00	3.00	4.00	4.00	3.00	4.00	4.00	4.00	4.00	4.00	4.00	4.00	4.00	4.00	4.00	5.00	5.00	3.00	4.00	4.00
1.00	2.00	2	1.00	1.00	1.00	4.00	4.00	3.00	4.00	5.00	4.00	4.00	4.00	4.00	4.00	4.00	4.00	4.00	4.00	4.00	4.00	4.00	4.00	4.00	4.00	4.00	5.00	4.00	4.00	4.00	4.00
1.00	2.00	2	1.00	1.00	1.00	4.00	4.00	3.00	4.00	5.00	5.00	5.00	2.00	1.00	4.00	4.00	4.00	4.00	4.00	4.00	4.00	4.00	4.00	4.00	4.00	4.00	4.00	4.00	4.00	4.00	4.00
1.00	2.00	2	1.00	1.00	1.00	4.00	4.00	3.00	5.00	3.00	3.00	3.00	4.00	4.00	4.00	4.00	4.00	5.00	4.00	4.00	4.00	4.00	4.00	4.00	4.00	4.00	4.00	4.00	4.00	3.00	4.00
1.00	2.00	2	1.00	1.00	1.00	4.00	4.00	3.00	5.00	4.00	3.00	3.00	2.00	3.00	3.00	4.00	3.00	3.00	4.00	3.00	3.00	4.00	3.00	4.00	3.00	4.00	4.00	4.00	4.00	4.00	4.00
1.00	2.00	2	1.00	1.00	1.00	4.00	4.00	3.00	5.00	4.00	3.00	3.00	4.00	4.00	4.00	5.00	4.00	4.00	4.00	3.00	3.00	4.00	3.00	4.00	3.00	3.00	5.00	5.00	3.00	4.00	5.00
1.00	2.00	2	1.00	1.00	1.00	4.00	4.00	3.00	5.00	4.00	3.00	4.00	3.00	4.00	3.00	5.00	5.00	5.00	4.00	4.00	4.00	5.00	3.00	4.00	4.00	3.00	4.00	5.00	5.00	4.00	5.00
1.00	2.00	2	1.00	1.00	1.00	4.00	4.00	3.00	5.00	4.00	4.00	3.00	5.00	4.00	4.00	5.00	5.00	4.00	3.00	3.00	4.00	4.00	4.00	4.00	4.00	4.00	5.00	5.00	3.00	4.00	4.00
1.00	2.00	2	1.00	1.00	1.00	4.00	4.00	3.00	5.00	4.00	4.00	4.00	2.00	4.00	2.00	4.00	3.00	3.00	2.00	4.00	3.00	3.00	3.00	4.00	3.00	4.00	5.00	4.00	5.00	5.00	5.00
1.00	2.00	2	1.00	1.00	1.00	4.00	4.00	4.00	3.00	3.00	3.00	3.00	3.00	3.00		3.00	3.00	5.00	4.00	4.00	4.00	3.00	3.00	3.00	3.00	4.00	5.00	5.00	5.00	4.00	3.00
1.00	2.00	2	1.00	1.00	1.00	4.00	4.00	4.00	3.00	3.00	3.00	3.00	3.00	3.00	3.00	3.00	3.00	4.00	2.00	3.00	3.00	3.00	4.00	4.00	4.00	3.00	4.00	4.00	4.00	4.00	4.00
1.00	2.00	2	1.00	1.00	1.00	4.00	4.00	4.00	3.00	3.00	4.00	3.00	2.00	4.00	3.00	4.00	4.00	4.00	2.00	2.00	3.00	2.00	3.00	4.00	2.00	2.00	5.00	3.00	2.00	3.00	4.00
1.00	2.00	2	1.00	1.00	1.00	4.00	4.00	4.00	3.00	3.00	4.00	3.00	4.00	3.00	2.00	4.00	4.00	5.00	4.00	3.00	4.00	4.00	4.00	4.00	3.00	2.00	4.00	4.00	2.00	3.00	4.00
1.00	2.00	2	1.00	1.00	1.00	4.00	4.00	4.00	3.00	3.00	4.00	4.00	2.00	2.00	2.00	3.00	3.00	3.00	3.00	2.00	3.00	1.00	3.00	3.00	2.00	2.00	3.00	4.00	3.00	3.00	4.00
1.00	2.00	2	1.00	1.00	1.00	4.00	4.00	4.00	3.00	3.00	4.00	4.00	4.00	3.00	2.00	4.00	3.00	4.00	4.00	4.00	3.00	4.00	2.00	3.00	2.00	2.00	4.00	4.00	2.00	2.00	4.00
1.00	2.00	2	1.00	1.00	1.00	4.00	4.00	4.00	3.00	4.00	3.00	1.00	4.00	4.00	3.00	4.00	4.00	4.00	2.00	3.00	3.00	4.00	3.00	4.00	3.00	3.00	4.00	3.00	3.00	3.00	4.00
1.00	2.00	2	1.00	1.00	1.00	4.00	4.00	4.00	3.00	4.00	3.00	3.00	3.00	3.00	4.00	4.00	4.00	3.00	3.00	3.00	3.00	4.00	4.00	4.00	4.00	4.00	4.00	4.00	4.00	4.00	3.00
1.00	2.00	2	1.00	1.00	1.00	4.00	4.00	4.00	3.00	4.00	3.00	3.00	4.00	4.00	4.00	4.00	4.00	4.00	4.00	4.00	4.00	4.00	4.00	4.00	4.00	3.00	4.00	4.00	4.00	4.00	4.00
1.00	2.00	2	1.00	1.00	1.00	4.00	4.00	4.00	3.00	4.00	4.00	4.00	3.00	4.00	4.00	4.00	4.00	4.00	3.00	3.00	3.00	3.00	2.00	2.00	2.00	3.00	2.00	3.00	2.00	2.00	4.00
1.00	2.00	2	1.00	1.00	1.00	4.00	4.00	4.00	3.00	4.00	4.00	4.00	4.00	4.00	4.00	4.00	4.00	5.00	4.00	4.00	4.00	4.00	4.00	4.00	4.00	4.00	4.00	4.00	4.00	3.00	4.00
1.00	2.00	2	1.00	1.00	1.00	4.00	4.00	4.00	3.00	4.00	4.00	4.00	5.00	5.00	4.00	4.00	5.00	3.00	3.00	3.00	5.00	5.00	5.00	5.00	4.00	4.00	4.00	4.00	5.00	3.00	4.00
1.00	2.00	2	1.00	1.00	1.00	4.00	4.00	4.00	4.00	2.00	3.00	4.00	2.00	2.00	2.00	3.00	3.00	3.00	3.00	3.00	3.00	3.00	3.00	3.00	2.00	2.00	3.00	3.00	3.00	2.00	3.00
1.00	2.00	2	1.00	1.00	1.00	4.00	4.00	4.00	4.00	2.00	4.00	4.00	3.00	2.00	3.00	3.00	4.00	4.00	3.00	4.00	4.00	4.00	4.00	3.00	2.00	4.00	4.00	4.00	4.00	3.00	3.00
1.00	2.00	2	1.00	1.00	1.00	4.00	4.00	4.00	4.00	2.00	4.00	4.00	4.00	3.00	3.00	4.00	4.00	4.00	4.00	3.00	3.00	3.00	3.00	4.00	4.00	4.00	4.00	3.00	3.00	3.00	4.00
1.00	2.00	2	1.00	1.00	1.00	4.00	4.00	4.00	4.00	3.00	3.00	3.00	3.00	3.00	3.00	3.00	4.00	3.00	3.00	4.00	4.00	4.00	3.00	5.00	3.00	3.00	4.00	4.00	4.00	4.00	4.00
1.00	2.00	2	1.00	1.00	1.00	4.00	4.00	4.00	4.00	3.00	3.00	4.00	3.00	3.00	3.00	3.00	4.00	4.00	2.00	3.00	3.00	3.00	4.00	3.00	4.00	3.00	4.00	3.00	4.00	3.00	4.00
1.00	2.00	2	1.00	1.00	1.00	4.00	4.00	4.00	4.00	3.00	3.00	4.00	3.00	4.00	4.00	4.00	4.00	4.00	4.00	3.00	3.00	4.00	4.00	4.00	4.00	3.00	4.00	4.00	3.00	3.00	5.00
1.00	2.00	2	1.00	1.00	1.00	4.00	4.00	4.00	4.00	3.00	3.00	4.00	4.00	4.00	3.00	4.00	4.00	5.00	5.00	5.00	5.00	5.00	4.00	4.00	4.00	3.00	4.00	4.00	4.00	4.00	4.00
1.00	2.00	2	1.00	1.00	1.00	4.00	4.00	4.00	4.00	3.00	3.00	4.00	4.00	4.00	4.00	4.00	4.00	4.00	3.00	4.00	4.00	3.00	4.00	4.00	4.00	4.00	5.00	5.00	4.00	5.00	5.00
1.00	2.00	2	1.00	1.00	1.00	4.00	4.00	4.00	4.00	3.00	4.00	4.00	3.00	3.00	4.00	4.00	4.00	4.00	4.00	3.00	4.00	3.00	4.00	4.00	4.00	4.00	4.00	4.00	4.00	4.00	4.00
1.00	2.00	2	1.00	1.00	1.00	4.00	4.00	4.00	4.00	3.00	4.00	4.00	3.00	4.00	3.00	4.00	5.00	5.00	5.00	4.00	4.00	4.00	4.00	4.00	4.00	4.00	4.00	4.00	4.00	4.00	4.00
1.00	2.00	2	1.00	1.00	1.00	4.00	4.00	4.00	4.00	3.00	4.00	4.00	4.00	4.00	3.00	4.00	4.00	4.00	4.00	4.00	4.00	4.00	3.00	4.00	4.00	3.00	5.00	4.00	4.00	4.00	4.00
1.00	2.00	2	1.00	1.00	1.00	4.00	4.00	4.00	4.00	3.00	4.00	4.00	4.00	4.00	3.00	4.00	4.00	5.00	4.00	4.00	4.00	4.00	4.00	4.00	3.00	3.00	4.00	4.00	4.00	4.00	4.00
1.00	2.00	1	1.00	1.00	1.00	4.00	4.00	4.00	4.00	4.00	3.00	3.00	3.00	3.00	3.00	3.00	3.00	5.00	2.00	4.00	4.00	3.00	4.00	4.00	3.00	3.00	5.00	5.00	5.00	5.00	5.00
1.00	2.00	2	1.00	1.00	1.00	4.00	4.00	4.00	4.00	4.00	3.00	3.00	4.00	3.00	3.00	3.00	3.00	4.00	3.00	4.00	4.00	4.00	4.00	4.00	4.00	3.00	4.00	4.00	4.00	4.00	4.00
1.00	2.00	1	1.00	1.00	1.00	4.00	4.00	4.00	4.00	4.00	3.00	4.00	3.00	3.00	3.00	4.00	4.00	4.00	3.00	4.00	3.00	4.00	4.00	4.00	4.00	3.00	4.00	4.00	3.00	3.00	4.00
1.00	2.00	2	1.00	1.00	1.00	4.00	4.00	4.00	4.00	4.00	3.00	4.00	3.00	3.00	3.00	4.00	4.00	5.00	3.00	4.00	4.00	3.00	4.00	4.00	4.00	2.00	4.00	3.00	3.00	3.00	4.00
1.00	2.00	2	1.00	1.00	1.00	4.00	4.00	4.00	4.00	4.00	3.00	4.00	4.00	3.00	3.00	4.00	3.00	4.00	3.00	3.00	3.00	4.00	4.00	4.00	4.00	4.00	4.00	4.00	3.00	3.00	4.00
1.00	2.00	2	1.00	1.00	1.00	4.00	4.00	4.00	4.00	4.00	3.00	4.00	4.00	4.00	4.00	4.00	4.00	5.00	5.00	4.00	3.00	5.00	4.00	5.00	4.00	4.00	4.00	3.00	3.00	3.00	4.00
1.00	2.00	2	1.00	1.00	1.00	4.00	4.00	4.00	4.00	4.00	4.00	2.00	2.00	3.00	2.00	4.00	4.00	5.00	5.00	4.00	4.00	4.00	4.00	4.00	4.00	3.00	5.00	4.00	4.00	3.00	5.00
1.00	2.00	2	1.00	1.00	1.00	4.00	4.00	4.00	4.00	4.00	4.00	2.00	4.00	3.00	4.00	5.00	5.00	4.00	3.00	4.00	4.00	4.00	4.00	4.00	4.00	4.00	4.00	4.00	4.00	4.00	4.00
1.00	2.00	2	1.00	1.00	1.00	4.00	4.00	4.00	4.00	4.00	4.00	3.00	4.00	4.00	4.00	4.00	4.00	4.00	4.00	4.00	4.00	4.00	4.00	4.00	4.00	4.00	3.00	3.00	4.00	4.00	3.00
1.00	2.00	1	1.00	1.00	1.00	4.00	4.00	4.00	4.00	4.00	4.00	4.00	2.00	2.00	2.00	2.00	4.00	5.00	5.00	4.00	4.00	4.00	4.00	4.00	4.00	4.00	4.00	4.00	2.00	5.00	5.00
1.00	2.00	1	1.00	1.00	1.00	4.00	4.00	4.00	4.00	4.00	4.00	4.00	3.00	3.00	2.00	4.00	3.00	2.00	3.00	3.00	3.00	3.00	4.00	4.00	4.00	4.00	4.00	4.00	4.00	4.00	4.00
1.00	2.00	2	1.00	1.00	1.00	4.00	4.00	4.00	4.00	4.00	4.00	4.00	3.00	3.00	3.00	3.00	3.00	5.00	4.00	4.00	3.00	4.00	4.00	4.00	4.00	4.00	5.00	5.00	4.00	4.00	5.00
1.00	2.00	2	1.00	1.00	1.00	4.00	4.00	4.00	4.00	4.00	4.00	4.00	3.00	3.00	3.00	4.00	4.00	4.00	4.00	3.00	4.00	4.00	4.00	4.00	4.00	4.00	4.00	4.00	4.00	4.00	4.00
1.00	2.00	2	1.00	1.00	1.00	4.00	4.00	4.00	4.00	4.00	4.00	4.00	3.00	3.00	3.00	4.00	4.00	4.00	4.00	4.00	4.00	4.00	4.00	4.00	4.00	4.00	4.00	4.00	4.00	4.00	4.00
1.00	2.00	2	1.00	1.00	1.00	4.00	4.00	4.00	4.00	4.00	4.00	4.00	3.00	3.00	4.00	4.00	4.00	4.00	3.00	4.00	3.00	4.00	4.00	4.00	4.00	4.00	4.00	4.00	4.00	4.00	4.00
1.00	2.00	2	1.00	1.00	1.00	4.00	4.00	4.00	4.00	4.00	4.00	4.00	3.00	4.00	3.00	4.00	4.00	4.00	4.00	4.00	3.00	4.00	4.00	4.00	3.00	3.00	3.00	4.00	3.00	4.00	4.00
1.00	2.00	1	1.00	1.00	1.00	4.00	4.00	4.00	4.00	4.00	4.00	4.00	3.00	4.00	3.00	4.00	4.00	5.00	3.00	4.00	4.00	4.00	3.00	3.00	3.00	3.00	5.00	5.00	3.00	3.00	3.00
1.00	2.00	2	1.00	1.00	1.00	4.00	4.00	4.00	4.00	4.00	4.00	4.00	3.00	4.00	4.00	4.00	4.00	5.00	3.00	4.00	4.00	4.00	4.00	4.00	4.00	4.00	4.00	4.00	4.00	4.00	4.00
1.00	2.00	1	1.00	1.00	1.00	4.00	4.00	4.00	4.00	4.00	4.00	4.00	4.00	3.00	3.00	4.00	4.00	4.00	4.00	3.00	3.00	4.00	4.00	4.00	3.00	4.00	5.00	5.00	4.00	4.00	5.00
1.00	2.00	1	1.00	1.00	1.00	4.00	4.00	4.00	4.00	4.00	4.00	4.00	4.00	4.00	2.00	4.00	4.00	3.00	2.00	3.00	3.00	2.00	3.00	4.00	4.00	4.00	3.00	3.00	3.00	4.00	4.00
1.00	2.00	2	1.00	1.00	1.00	4.00	4.00	4.00	4.00	4.00	4.00	4.00	4.00	4.00	4.00	4.00	3.00	5.00	3.00	4.00	4.00	4.00	4.00	4.00	4.00	4.00	5.00	5.00	5.00	5.00	5.00
1.00	2.00	1	1.00	1.00	1.00	4.00	4.00	4.00	4.00	4.00	4.00	4.00	4.00	4.00	4.00	4.00	4.00	2.00	1.00	4.00	4.00	4.00	4.00	4.00	5.00	4.00	5.00	5.00	5.00	5.00	5.00
1.00	2.00	2	1.00	1.00	1.00	4.00	4.00	4.00	4.00	4.00	4.00	4.00	4.00	4.00	4.00	4.00	4.00	3.00	5.00	5.00	5.00	5.00	5.00	5.00	5.00	5.00	4.00	4.00	4.00	4.00	4.00
1.00	2.00	2	1.00	1.00	1.00	4.00	4.00	4.00	4.00	4.00	4.00	4.00	4.00	4.00	4.00	4.00	4.00	4.00	3.00	4.00	4.00	4.00	4.00	4.00	3.00	4.00	4.00	4.00	4.00	4.00	4.00
1.00	2.00	1	1.00	1.00	1.00	4.00	4.00	4.00	4.00	4.00	4.00	4.00	4.00	4.00	4.00	4.00	4.00	4.00	4.00	3.00	3.00	4.00	4.00	4.00	4.00	4.00	4.00	3.00	3.00	3.00	3.00
1.00	2.00	2	1.00	1.00	1.00	4.00	4.00	4.00	4.00	4.00	4.00	4.00	4.00	4.00	4.00	4.00	4.00	4.00	4.00	4.00	4.00	4.00	4.00	4.00	4.00	4.00	3.00	4.00	3.00	3.00	3.00
1.00	2.00	2	1.00	1.00	1.00	4.00	4.00	4.00	4.00	4.00	4.00	4.00	4.00	4.00	4.00	4.00	4.00	4.00	4.00	4.00	4.00	4.00	4.00	4.00	4.00	4.00	4.00	4.00	3.00	4.00	4.00
1.00	2.00	2	1.00	1.00	1.00	4.00	4.00	4.00	4.00	4.00	4.00	4.00	4.00	4.00	4.00	4.00	4.00	5.00	4.00	3.00	4.00	5.00	4.00	4.00	4.00	4.00	4.00	4.00	4.00	4.00	4.00
1.00	2.00	2	1.00	1.00	1.00	4.00	4.00	4.00	4.00	4.00	4.00	4.00	4.00	4.00	4.00	4.00	4.00	5.00	4.00	4.00	4.00	4.00	4.00	4.00	4.00	4.00	4.00	4.00	3.00	4.00	4.00
1.00	2.00	2	1.00	1.00	1.00	4.00	4.00	4.00	4.00	4.00	4.00	4.00	4.00	4.00	4.00	4.00	4.00	5.00	4.00	4.00	4.00	4.00	4.00	4.00	4.00	4.00	5.00	5.00	5.00	5.00	5.00
1.00	2.00	2	1.00	1.00	1.00	4.00	4.00	4.00	4.00	4.00	4.00	4.00	4.00	4.00	4.00	4.00	4.00	5.00	5.00	3.00	3.00	5.00	3.00	4.00	3.00	3.00	3.00	4.00	3.00	4.00	4.00
1.00	2.00	2	1.00	1.00	1.00	4.00	4.00	4.00	4.00	4.00	4.00	4.00	4.00	4.00	4.00	4.00	4.00	5.00	5.00	4.00	4.00	4.00	4.00	4.00	3.00	4.00	5.00	5.00	5.00	5.00	5.00
1.00	2.00	1	1.00	1.00	1.00	4.00	4.00	4.00	4.00	4.00	4.00	4.00	4.00	4.00	4.00	4.00	4.00	5.00	5.00	4.00	4.00	4.00	4.00	4.00	4.00	4.00	5.00	5.00	5.00	5.00	5.00
1.00	2.00	1	1.00	1.00	1.00	4.00	4.00	4.00	4.00	4.00	4.00	4.00	4.00	4.00	4.00	4.00	5.00	5.00	5.00	5.00	4.00	4.00	4.00	4.00	4.00	4.00	4.00	4.00	4.00	4.00	4.00
1.00	2.00	1	1.00	1.00	1.00	4.00	4.00	4.00	4.00	4.00	4.00	4.00	5.00	5.00	5.00	5.00	5.00	5.00	5.00	5.00	4.00	5.00	5.00	5.00	4.00	4.00	5.00	4.00	4.00	4.00	4.00
1.00	2.00	2	1.00	1.00	1.00	4.00	4.00	4.00	4.00	4.00	4.00	5.00	3.00	3.00	3.00	3.00	3.00	4.00	4.00	3.00	3.00	3.00	4.00	4.00	4.00	4.00	5.00	5.00	4.00	4.00	4.00
1.00	2.00	2	1.00	1.00	1.00	4.00	4.00	4.00	4.00	5.00	5.00	1.00	4.00	2.00	4.00	2.00	2.00	5.00	4.00	4.00	2.00	4.00	4.00	4.00	4.00	5.00	5.00	5.00	4.00	4.00	4.00
1.00	2.00	1	1.00	1.00	1.00	4.00	4.00	4.00	4.00	5.00	5.00	3.00	5.00	5.00	5.00	5.00	5.00	5.00	3.00	5.00	5.00	5.00	5.00	5.00	5.00	5.00	5.00	5.00	5.00	5.00	5.00
1.00	2.00	2	1.00	1.00	1.00	4.00	4.00	4.00	4.00	5.00	5.00	4.00	4.00	5.00	4.00	4.00	4.00	4.00	4.00	4.00	4.00	4.00	3.00	4.00	3.00	3.00	3.00	3.00	3.00	3.00	4.00
1.00	2.00	2	1.00	1.00	1.00	4.00	4.00	4.00	5.00	3.00	2.00	1.00	4.00	4.00	3.00	4.00	4.00	5.00	5.00	4.00	3.00	5.00	4.00	4.00	4.00	4.00	5.00	4.00	5.00	5.00	5.00
1.00	2.00	2	1.00	1.00	1.00	4.00	4.00	4.00	5.00	4.00	4.00	1.00	3.00	3.00	3.00	5.00	5.00	5.00	4.00	3.00	4.00	3.00	5.00	5.00	4.00	5.00	5.00	4.00	4.00	4.00	5.00
1.00	2.00	2	1.00	1.00	1.00	4.00	4.00	4.00	5.00	4.00	4.00	4.00	4.00	3.00	3.00	4.00	4.00	5.00	5.00	3.00	4.00	4.00	4.00	5.00	4.00	4.00	5.00	5.00	4.00	4.00	5.00
1.00	2.00	2	1.00	1.00	1.00	4.00	4.00	4.00	5.00	4.00	4.00	4.00	4.00	4.00	3.00	3.00	4.00	4.00	3.00	2.00	2.00	2.00	3.00	4.00	3.00	3.00	4.00	4.00	4.00	4.00	4.00
1.00	2.00	2	1.00	1.00	1.00	4.00	4.00	4.00	5.00	4.00	4.00	4.00	4.00	4.00	4.00	4.00	4.00	4.00	4.00	5.00	4.00	4.00	4.00	5.00	4.00	3.00	5.00	5.00	4.00	5.00	2.00
1.00	2.00	2	1.00	1.00	1.00	4.00	4.00	4.00	5.00	4.00	4.00	4.00	4.00	4.00	4.00	4.00	5.00	5.00	4.00	4.00	4.00	4.00	3.00	4.00	4.00	3.00	4.00	3.00	3.00	4.00	3.00
1.00	2.00	2	1.00	1.00	1.00	4.00	4.00	4.00	5.00	4.00	4.00	4.00	4.00	4.00	5.00	5.00	5.00	5.00	4.00	4.00	4.00	5.00	4.00	4.00	4.00	4.00	4.00	4.00	4.00	4.00	5.00
1.00	2.00	2	1.00	1.00	1.00	4.00	4.00	4.00	5.00	4.00	5.00	5.00	3.00	2.00	2.00	3.00	3.00	5.00	5.00	3.00	4.00	3.00	4.00	5.00	3.00	4.00	4.00	4.00	4.00	4.00	3.00
1.00	2.00	2	1.00	1.00	1.00	4.00	4.00	4.00	5.00	5.00	4.00	4.00	4.00	4.00	4.00	4.00	4.00	5.00	4.00	2.00	2.00	2.00	4.00	4.00	4.00	4.00	4.00	4.00	4.00	4.00	3.00
1.00	2.00	2	1.00	1.00	1.00	4.00	4.00	4.00	5.00	5.00	5.00	5.00	5.00	4.00	4.00	4.00	4.00	3.00	3.00	4.00	4.00	5.00	4.00	5.00	5.00	5.00	5.00	5.00	5.00	4.00	5.00
1.00	2.00	2	1.00	1.00	1.00	4.00	4.00	5.00	3.00	3.00	3.00	4.00	2.00	2.00	3.00	2.00	3.00	3.00	3.00	4.00	3.00	3.00	2.00	3.00	3.00	3.00	4.00	3.00	3.00	3.00	3.00
1.00	2.00	2	1.00	1.00	1.00	4.00	4.00	5.00	4.00	4.00	3.00	4.00	3.00	2.00	2.00	4.00	3.00	4.00	4.00	4.00	4.00	4.00	4.00	4.00	4.00	3.00	4.00	4.00	4.00	4.00	4.00
1.00	2.00	2	1.00	1.00	1.00	4.00	4.00	5.00	4.00	4.00	4.00	5.00	4.00	3.00	4.00	4.00	4.00	4.00	4.00	3.00	4.00	4.00	4.00	4.00	4.00	5.00	4.00	4.00	4.00	4.00	4.00
1.00	2.00	2	1.00	1.00	1.00	4.00	4.00	5.00	4.00	5.00	2.00	4.00	4.00	4.00	3.00	4.00	4.00	4.00	5.00	2.00	3.00	4.00	4.00	4.00	4.00	4.00	4.00	4.00	3.00	4.00	4.00
1.00	2.00	1	1.00	1.00	1.00	4.00	4.00	5.00	5.00	3.00	4.00	4.00	5.00	5.00	4.00	5.00	5.00	4.00	3.00	3.00	3.00	4.00	4.00	5.00	4.00	4.00	3.00	3.00	3.00	3.00	3.00
1.00	2.00	1	1.00	1.00	1.00	4.00	4.00	5.00	5.00	4.00	4.00	3.00	3.00	3.00	4.00	4.00	4.00	5.00	5.00	3.00	3.00	4.00	3.00	4.00	4.00	3.00	4.00	4.00	3.00	3.00	4.00
1.00	2.00	2	1.00	1.00	1.00	4.00	4.00	5.00	5.00	5.00	5.00	5.00	4.00	4.00	4.00	4.00	4.00	5.00	4.00	3.00	4.00	4.00	4.00	4.00	4.00	4.00	5.00	5.00	5.00	4.00	5.00
1.00	2.00	2	1.00	1.00	1.00	4.00	5.00	2.00	5.00	5.00	4.00	5.00	4.00	4.00	5.00	5.00	5.00	5.00	4.00	3.00	3.00	5.00	3.00	4.00	4.00	4.00	5.00	5.00	5.00	5.00	5.00
1.00	2.00	1	1.00	1.00	1.00	4.00	5.00	2.00	5.00	5.00	5.00	4.00	5.00	4.00	5.00	5.00	4.00	5.00	5.00	5.00	5.00	5.00	5.00	5.00	5.00	4.00	4.00	4.00	4.00	5.00	5.00
1.00	2.00	2	1.00	1.00	1.00	4.00	5.00	3.00	3.00	4.00	4.00	3.00	5.00	5.00	4.00	4.00	5.00	4.00	4.00	4.00	4.00	5.00	4.00	4.00	4.00	4.00	5.00	5.00	5.00	5.00	5.00
1.00	2.00	2	1.00	1.00	1.00	4.00	5.00	3.00	4.00	3.00	2.00	2.00	4.00	5.00	4.00	5.00	5.00	4.00	4.00	5.00	4.00	4.00	4.00	4.00	3.00	3.00	4.00	5.00	4.00	4.00	5.00
1.00	2.00	2	1.00	1.00	1.00	4.00	5.00	3.00	4.00	4.00	4.00	3.00	3.00	3.00	3.00	3.00	3.00	4.00	3.00	3.00	4.00	3.00	4.00	4.00	3.00	4.00	4.00	4.00	3.00	3.00	3.00
1.00	2.00	2	1.00	1.00	1.00	4.00	5.00	3.00	4.00	4.00	4.00	4.00	3.00	3.00	2.00	3.00	2.00	4.00	2.00	2.00	2.00	5.00	3.00	5.00	4.00	2.00	4.00	4.00	4.00	3.00	4.00
1.00	2.00	2	1.00	1.00	1.00	4.00	5.00	3.00	5.00	3.00	4.00	5.00	3.00	5.00	5.00	5.00	5.00	4.00	4.00	4.00	4.00	4.00	4.00	5.00	4.00	4.00	5.00	5.00	3.00	3.00	4.00
1.00	2.00	2	1.00	1.00	1.00	4.00	5.00	4.00	3.00	2.00	3.00	2.00	4.00	3.00	3.00	3.00	3.00	2.00	2.00	3.00	3.00	3.00	3.00	3.00	3.00	3.00	3.00	3.00	3.00	3.00	3.00
1.00	2.00	2	1.00	1.00	1.00	4.00	5.00	4.00	4.00	2.00	2.00	2.00	5.00	5.00	4.00	4.00	4.00	4.00	1.00	3.00	1.00	1.00	3.00	3.00	2.00	3.00	4.00	3.00	3.00	2.00	4.00
1.00	2.00	1	1.00	1.00	1.00	4.00	5.00	4.00	4.00	3.00	3.00	3.00	4.00	4.00	3.00	4.00	5.00	4.00	2.00	4.00	4.00	4.00	4.00	5.00	3.00	3.00	3.00	4.00	4.00	3.00	4.00
1.00	2.00	2	1.00	1.00	1.00	4.00	5.00	4.00	4.00	3.00	4.00	4.00	3.00	4.00	4.00	5.00	5.00	4.00	4.00	5.00	4.00	5.00	4.00	4.00	4.00	4.00	5.00	4.00	3.00	4.00	5.00
1.00	2.00	2	1.00	1.00	1.00	4.00	5.00	4.00	4.00	4.00	3.00	3.00	2.00	1.00	3.00	4.00	3.00	4.00	5.00	4.00	3.00	4.00	4.00	4.00	4.00	4.00	4.00	4.00	4.00	4.00	4.00
1.00	2.00	1	1.00	1.00	1.00	4.00	5.00	4.00	4.00	4.00	4.00	3.00	4.00	4.00	3.00	4.00	4.00	4.00	4.00	3.00	4.00	4.00	4.00	4.00	3.00	3.00	4.00	4.00	4.00	4.00	4.00
1.00	2.00	2	1.00	1.00	1.00	4.00	5.00	4.00	4.00	4.00	4.00	4.00	3.00	3.00	4.00	4.00	4.00	5.00	4.00	4.00	3.00	4.00	4.00	4.00	4.00	4.00	5.00	4.00	3.00	4.00	4.00
1.00	2.00	2	1.00	1.00	1.00	4.00	5.00	4.00	4.00	4.00	4.00	4.00	3.00	4.00	3.00	5.00	5.00	5.00	5.00	4.00	5.00	4.00	5.00	5.00	4.00	5.00	5.00	5.00	4.00	5.00	5.00
1.00	2.00	2	1.00	1.00	1.00	4.00	5.00	4.00	4.00	4.00	4.00	4.00	4.00	4.00	1.00	4.00	4.00	5.00	4.00	4.00	4.00	3.00	4.00	4.00	4.00	4.00	5.00	5.00	3.00	3.00	5.00
1.00	2.00	2	1.00	1.00	1.00	4.00	5.00	4.00	4.00	4.00	4.00	4.00	4.00	4.00	4.00	4.00	4.00	5.00	5.00	4.00	4.00	4.00	4.00	4.00	4.00	4.00	4.00	4.00	4.00	4.00	5.00
1.00	2.00	1	1.00	1.00	1.00	4.00	5.00	4.00	4.00	4.00	4.00	4.00	4.00	4.00	4.00	4.00	4.00	5.00	5.00	4.00	4.00	5.00	5.00	5.00	4.00	4.00	4.00	2.00	2.00	3.00	5.00
1.00	2.00	2	1.00	1.00	1.00	4.00	5.00	4.00	4.00	4.00	5.00	3.00	4.00	5.00	4.00	4.00	4.00	5.00	4.00	4.00	4.00	4.00	4.00	5.00	4.00	4.00	4.00	5.00	5.00	5.00	5.00
1.00	2.00	2	1.00	1.00	1.00	4.00	5.00	4.00	4.00	4.00	5.00	4.00	3.00	5.00	4.00	3.00	4.00	3.00	4.00	4.00	3.00	4.00	4.00	4.00	5.00	4.00	4.00	4.00	4.00	4.00	4.00
1.00	2.00	2	1.00	1.00	1.00	4.00	5.00	4.00	4.00	4.00	5.00	4.00	4.00	4.00	2.00	2.00	3.00	5.00	5.00	5.00	4.00	5.00	4.00	5.00	4.00	4.00	4.00	4.00	4.00	4.00	4.00
1.00	2.00	2	1.00	1.00	1.00	4.00	5.00	4.00	4.00	4.00	5.00	5.00	5.00	5.00	4.00	5.00	5.00	4.00	4.00	4.00	5.00	5.00	5.00	5.00	4.00	4.00	5.00	5.00	5.00	5.00	5.00
1.00	2.00	2	1.00	1.00	1.00	4.00	5.00	4.00	5.00	3.00	4.00	3.00	3.00	5.00	3.00	5.00	5.00	5.00	4.00	4.00	4.00	5.00	4.00	5.00	3.00	4.00	5.00	5.00	4.00	4.00	5.00
1.00	2.00	2	1.00	1.00	1.00	4.00	5.00	4.00	5.00	3.00	5.00	4.00	3.00	3.00	2.00	3.00	3.00	5.00	5.00	4.00	3.00	3.00	4.00	5.00	3.00	3.00	3.00	3.00	3.00	3.00	3.00
1.00	2.00	2	1.00	1.00	1.00	4.00	5.00	4.00	5.00	4.00	2.00	2.00	4.00	4.00	2.00	4.00	4.00	4.00	4.00	4.00	4.00	4.00	4.00	4.00	4.00	4.00	5.00	5.00	3.00	4.00	5.00
1.00	2.00	1	1.00	1.00	1.00	4.00	5.00	4.00	5.00	4.00	4.00	4.00	4.00	5.00	4.00	4.00	5.00	5.00	3.00	4.00	4.00	4.00	4.00	5.00	4.00	4.00	5.00	2.00	2.00	3.00	5.00
1.00	2.00	2	1.00	1.00	1.00	4.00	5.00	4.00	5.00	4.00	5.00	4.00	5.00	5.00	5.00	5.00	5.00	5.00	5.00	5.00	5.00	5.00	5.00	5.00	5.00	5.00	5.00	5.00	5.00	5.00	5.00
1.00	2.00	1	1.00	1.00	1.00	4.00	5.00	4.00	5.00	5.00	4.00	4.00	4.00	5.00	4.00	5.00	5.00	5.00	5.00	4.00	4.00	4.00	4.00	4.00	4.00	4.00	5.00	5.00	1.00	5.00	5.00
1.00	2.00	1	1.00	1.00	1.00	4.00	5.00	5.00	4.00	3.00	5.00	5.00	3.00	4.00	3.00	4.00	3.00	4.00	4.00	4.00	3.00	4.00	3.00	4.00	3.00	5.00	5.00	5.00	5.00	4.00	5.00
1.00	2.00	2	1.00	1.00	1.00	4.00	5.00	5.00	4.00	4.00	4.00	4.00	4.00	4.00	4.00	5.00	5.00	5.00	2.00	3.00	3.00	3.00	4.00	4.00	3.00	4.00	3.00	4.00	3.00	3.00	4.00
1.00	2.00	1	1.00	1.00	1.00	4.00	5.00	5.00	4.00	5.00	4.00	4.00	3.00	4.00	4.00	4.00	4.00	3.00	2.00	3.00	3.00	3.00	3.00	3.00	3.00	3.00	3.00	3.00	3.00	2.00	2.00
1.00	2.00	2	1.00	1.00	1.00	4.00	5.00	5.00	4.00	5.00	5.00	5.00	4.00	4.00	4.00	4.00	4.00	5.00	4.00	4.00	4.00	4.00	4.00	4.00	4.00	4.00	5.00	4.00	1.00	4.00	4.00
1.00	2.00	2	1.00	1.00	1.00	4.00	5.00	5.00	5.00	4.00	4.00	5.00	4.00	3.00	3.00	4.00	4.00	4.00	4.00	3.00	4.00	3.00	3.00	4.00	3.00	4.00	4.00	4.00	4.00	3.00	4.00
1.00	2.00	1	1.00	1.00	1.00	4.00	5.00	5.00	5.00	5.00	5.00	4.00	4.00	3.00	4.00	4.00	3.00	3.00	3.00	3.00	2.00	2.00	2.00	2.00	2.00	3.00	3.00	3.00	3.00	3.00	4.00
1.00	2.00	2	1.00	1.00	1.00	4.00	5.00	5.00	5.00	5.00	5.00	4.00	5.00	5.00	4.00	4.00	5.00	5.00	5.00	5.00	5.00	4.00	5.00	5.00	5.00	5.00	5.00	5.00	5.00	5.00	5.00
1.00	2.00	2	1.00	1.00	1.00	4.00	5.00	5.00	5.00	5.00	5.00	5.00	4.00	4.00	4.00	5.00	5.00	5.00	5.00	5.00	5.00	5.00	5.00	5.00	5.00	5.00	5.00	5.00	5.00	5.00	5.00
1.00	2.00	2	1.00	1.00	1.00	4.00	5.00	5.00	5.00	5.00	5.00	5.00	4.00	4.00	5.00	4.00	5.00	5.00	4.00	4.00	4.00	5.00	4.00	5.00	4.00	4.00	4.00	5.00	4.00	4.00	5.00
1.00	2.00	2	1.00	1.00	1.00	4.00	5.00	5.00	5.00	5.00	5.00	5.00	5.00	5.00	5.00	5.00	5.00	4.00	4.00	4.00	4.00	4.00	4.00	5.00	4.00	4.00	5.00	4.00	5.00	4.00	5.00
1.00	2.00	2	1.00	1.00	1.00	4.00	5.00	5.00	5.00	5.00	5.00	5.00	5.00	5.00	5.00	5.00	5.00	5.00	5.00	5.00	5.00	5.00	5.00	5.00	5.00	5.00	5.00	5.00	5.00	5.00	5.00
1.00	2.00	2	1.00	1.00	1.00	5.00	2.00	2.00	2.00	2.00	4.00	4.00	4.00	4.00	2.00	4.00	4.00	3.00	3.00	4.00	4.00	4.00	4.00	2.00	2.00	2.00	5.00	5.00	5.00	5.00	5.00
1.00	2.00	2	1.00	1.00	1.00	5.00	2.00	2.00	5.00	1.00	3.00	5.00	5.00	5.00	3.00	5.00	5.00	3.00	3.00	3.00	3.00	3.00	3.00	3.00	3.00	3.00	5.00	5.00	3.00	3.00	5.00
1.00	2.00	2	1.00	1.00	1.00	5.00	2.00	2.00	5.00	3.00	4.00	3.00	4.00	4.00	3.00	3.00	3.00	4.00	4.00	4.00	3.00	3.00	4.00	4.00	4.00	5.00	4.00	4.00	4.00	4.00	4.00
1.00	2.00	2	1.00	1.00	1.00	5.00	3.00	3.00	3.00	3.00	4.00	3.00	5.00	5.00	3.00	5.00	4.00	5.00	5.00	3.00	5.00	3.00	4.00	4.00	3.00	3.00	3.00	3.00	3.00	3.00	5.00
1.00	2.00	2	1.00	1.00	1.00	5.00	3.00	3.00	3.00	4.00	3.00	4.00	5.00	5.00	4.00	4.00	4.00	4.00	3.00	5.00	4.00	3.00	4.00	4.00	4.00	3.00	4.00	4.00	3.00	3.00	5.00
1.00	2.00	2	1.00	1.00	1.00	5.00	3.00	5.00	5.00	3.00	2.00	2.00	5.00	5.00	5.00	5.00	5.00	5.00	4.00	4.00	4.00	4.00	5.00	5.00	3.00	3.00	5.00	5.00	4.00	4.00	5.00
1.00	2.00	2	1.00	1.00	1.00	5.00	4.00	2.00	3.00	2.00	3.00	3.00	4.00	5.00	5.00	5.00	5.00	5.00	2.00	5.00	4.00	5.00	5.00	5.00	4.00	4.00	4.00	4.00	4.00	4.00	5.00
1.00	2.00	2	1.00	1.00	1.00	5.00	4.00	3.00	4.00	3.00	3.00	2.00	3.00	3.00	3.00	2.00	2.00	3.00	3.00	3.00	4.00	3.00	3.00	3.00	4.00	4.00	2.00	2.00	3.00	3.00	3.00
1.00	2.00	1	1.00	1.00	1.00	5.00	4.00	3.00	4.00	3.00	3.00	3.00	4.00	3.00	2.00	4.00	4.00	4.00	1.00	4.00	4.00	4.00	4.00	4.00	4.00	4.00	4.00	4.00	4.00	4.00	4.00
1.00	2.00	2	1.00	1.00	1.00	5.00	4.00	3.00	4.00	3.00	4.00	2.00	4.00	3.00	3.00	4.00	4.00	5.00	4.00	4.00	3.00	4.00	4.00	3.00	3.00	3.00	4.00	3.00	3.00	3.00	4.00
1.00	2.00	1	1.00	1.00	1.00	5.00	4.00	3.00	4.00	3.00	4.00	5.00	4.00	4.00	3.00	4.00	5.00	4.00	3.00	4.00	5.00	5.00	4.00	4.00	3.00	3.00	5.00	5.00	4.00	5.00	5.00
1.00	2.00	2	1.00	1.00	1.00	5.00	4.00	3.00	4.00	4.00	3.00	3.00	4.00	4.00	4.00	4.00	4.00	3.00	3.00	4.00	4.00	4.00	4.00	4.00	4.00	4.00	4.00	4.00	4.00	4.00	4.00
1.00	2.00	2	1.00	1.00	1.00	5.00	4.00	3.00	4.00	5.00	1.00	3.00	4.00	5.00	3.00	4.00	4.00	5.00	5.00	3.00	4.00	4.00	4.00	4.00	4.00	4.00	5.00	5.00	2.00	2.00	5.00
1.00	2.00	2	1.00	1.00	1.00	5.00	4.00	4.00	4.00	2.00	3.00	2.00	4.00	4.00	2.00	4.00	4.00	4.00	5.00	2.00	2.00	3.00	3.00	4.00	4.00	3.00	4.00	3.00	3.00	2.00	4.00
1.00	2.00	2	1.00	1.00	1.00	5.00	4.00	4.00	4.00	4.00	3.00	3.00	4.00	3.00	3.00	4.00	5.00	4.00	4.00	3.00	4.00	4.00	4.00	5.00	4.00	4.00	5.00	4.00	4.00	4.00	5.00
1.00	2.00	1	1.00	1.00	1.00	5.00	4.00	4.00	4.00	4.00	4.00	2.00	4.00	5.00	4.00	4.00	5.00	4.00	4.00	4.00	4.00	4.00	4.00	4.00	4.00	3.00	5.00	4.00	4.00	3.00	5.00
1.00	2.00	2	1.00	1.00	1.00	5.00	4.00	4.00	4.00	4.00	4.00	4.00	3.00	4.00	4.00	5.00	3.00	4.00	3.00	4.00	4.00	4.00	3.00	5.00	4.00	4.00	4.00	4.00	3.00	4.00	4.00
1.00	2.00	2	1.00	1.00	1.00	5.00	4.00	4.00	4.00	4.00	4.00	4.00	4.00	4.00	4.00	4.00	4.00	5.00	4.00	4.00	4.00	4.00	4.00	4.00	4.00	4.00	4.00	4.00	4.00	4.00	4.00
1.00	2.00	2	1.00	1.00	1.00	5.00	4.00	4.00	4.00	4.00	4.00	4.00	5.00	4.00	4.00	4.00	5.00	5.00	4.00	4.00	4.00	5.00	5.00	4.00	4.00	4.00	4.00	4.00	4.00	4.00	4.00
1.00	2.00	2	1.00	1.00	1.00	5.00	4.00	4.00	4.00	4.00	4.00	5.00	4.00	4.00	3.00	4.00	4.00	5.00	5.00	4.00	4.00	4.00	4.00	5.00	4.00	3.00	5.00	5.00	5.00	4.00	5.00
1.00	2.00	1	1.00	1.00	1.00	5.00	4.00	4.00	4.00	4.00	5.00	5.00	4.00	4.00	4.00	4.00	4.00	5.00	5.00	5.00	5.00	4.00	4.00	5.00	4.00	4.00	5.00	5.00	4.00	4.00	4.00
1.00	2.00	2	1.00	1.00	1.00	5.00	4.00	4.00	4.00	5.00	2.00	2.00	4.00	5.00	5.00	5.00	4.00	5.00	5.00	4.00	4.00	4.00	5.00	5.00	4.00	4.00	5.00	4.00	4.00	4.00	4.00
1.00	2.00	2	1.00	1.00	1.00	5.00	4.00	4.00	4.00	5.00	5.00	5.00	5.00	5.00	4.00	5.00	5.00	5.00	5.00	4.00	3.00	3.00	4.00	5.00	5.00	5.00	5.00	5.00	5.00	5.00	5.00
1.00	2.00	2	1.00	1.00	1.00	5.00	4.00	4.00	5.00	3.00	4.00	5.00	4.00	4.00	3.00	4.00	5.00	4.00	3.00	3.00	3.00	3.00	3.00	4.00	3.00	2.00	4.00	4.00	2.00	3.00	3.00
1.00	2.00	2	1.00	1.00	1.00	5.00	4.00	4.00	5.00	4.00	4.00	4.00	2.00	2.00	2.00	2.00	2.00	5.00	4.00	5.00	5.00	5.00	5.00	5.00	4.00	4.00	5.00	5.00	2.00	2.00	5.00
1.00	2.00	2	1.00	1.00	1.00	5.00	4.00	4.00	5.00	4.00	4.00	4.00	4.00	4.00	4.00	4.00	4.00	4.00	3.00	4.00	5.00	3.00	4.00	5.00	4.00	3.00	4.00	4.00	4.00	4.00	4.00
1.00	2.00	2	1.00	1.00	1.00	5.00	4.00	4.00	5.00	5.00	4.00	5.00	4.00	5.00	3.00	5.00	5.00	5.00	4.00	5.00	5.00	5.00	4.00	4.00	3.00	3.00	5.00	5.00	4.00	4.00	3.00
1.00	2.00	1	1.00	1.00	1.00	5.00	4.00	5.00	4.00	4.00	5.00	3.00	4.00	5.00	4.00	3.00	4.00	4.00	3.00	4.00	4.00	4.00	5.00	4.00	4.00	4.00	5.00	5.00	3.00	3.00	5.00
1.00	2.00	2	1.00	1.00	1.00	5.00	5.00	2.00	3.00	3.00	4.00	3.00	3.00	3.00	3.00	3.00	3.00	3.00	3.00	3.00	3.00	3.00	3.00	3.00	3.00	3.00	3.00	3.00	3.00	3.00	3.00
1.00	2.00	2	1.00	1.00	1.00	5.00	5.00	2.00	3.00	4.00	4.00	4.00	1.00	2.00	3.00	4.00	5.00	4.00	4.00	4.00	4.00	4.00	3.00	4.00	4.00	3.00	5.00	5.00	3.00	3.00	3.00
1.00	2.00	2	1.00	1.00	1.00	5.00	5.00	2.00	3.00	4.00	4.00	4.00	5.00	5.00	4.00	3.00	4.00	4.00	2.00	4.00	4.00	4.00	3.00	3.00	3.00	3.00	4.00	4.00	4.00	4.00	4.00
1.00	2.00	1	1.00	1.00	1.00	5.00	5.00	2.00	4.00	4.00	4.00	4.00	5.00	5.00	3.00	4.00	4.00	5.00	4.00	3.00	4.00	5.00	5.00	5.00	3.00	3.00	3.00	4.00	4.00	4.00	4.00
1.00	2.00	1	1.00	1.00	1.00	5.00	5.00	3.00	3.00	3.00	4.00	4.00	5.00	5.00	3.00	5.00	5.00	4.00	2.00	2.00	3.00	3.00	3.00	5.00	3.00	3.00	3.00	3.00	3.00	3.00	3.00
1.00	2.00	2	1.00	1.00	1.00	5.00	5.00	3.00	3.00	4.00	4.00	4.00	4.00	4.00	3.00	4.00	4.00	4.00	3.00	3.00	3.00	3.00	4.00	4.00	4.00	4.00	5.00	5.00	5.00	5.00	5.00
1.00	2.00	2	1.00	1.00	1.00	5.00	5.00	3.00	3.00	5.00	5.00	5.00	3.00	5.00	5.00	5.00	5.00	3.00	5.00	3.00	3.00	5.00	3.00	5.00	5.00	5.00	5.00	3.00	3.00	3.00	5.00
1.00	2.00	2	1.00	1.00	1.00	5.00	5.00	3.00	4.00	3.00	2.00	2.00	4.00	4.00	4.00	4.00	4.00	4.00	3.00	3.00	3.00	3.00	3.00	4.00	3.00	3.00	4.00	4.00	3.00	4.00	4.00
1.00	2.00	2	1.00	1.00	1.00	5.00	5.00	3.00	4.00	4.00	5.00	5.00	3.00	4.00	4.00	4.00	5.00	5.00	3.00	4.00	4.00	4.00	5.00	5.00	4.00	4.00	5.00	5.00	3.00	3.00	4.00
1.00	2.00	2	1.00	1.00	1.00	5.00	5.00	3.00	4.00	5.00	5.00	5.00	4.00	4.00	4.00	5.00	5.00	5.00	4.00	5.00	5.00	5.00	5.00	5.00	5.00	4.00	5.00	5.00	5.00	5.00	4.00
1.00	2.00	2	1.00	1.00	1.00	5.00	5.00	3.00	5.00	3.00	4.00	5.00	3.00	5.00	4.00	3.00	3.00	5.00	3.00	3.00	5.00	3.00	5.00	5.00	5.00	5.00	5.00	4.00	4.00	4.00	4.00
1.00	2.00	2	1.00	1.00	1.00	5.00	5.00	3.00	5.00	3.00	5.00	4.00	3.00	4.00	3.00	4.00	5.00	5.00	4.00	4.00	4.00	4.00	5.00	5.00	3.00	4.00	5.00	5.00	5.00	5.00	4.00
1.00	2.00	2	1.00	1.00	1.00	5.00	5.00	3.00	5.00	3.00	5.00	4.00	3.00	4.00	4.00	4.00	5.00	3.00	3.00	4.00	4.00	4.00	4.00	4.00	3.00	3.00	4.00	4.00	4.00	4.00	5.00
1.00	2.00	2	1.00	1.00	1.00	5.00	5.00	3.00	5.00	4.00	4.00	4.00	3.00	3.00	2.00	4.00	4.00	4.00	4.00	3.00	4.00	3.00	3.00	4.00	4.00	3.00	4.00	4.00	4.00	4.00	4.00
1.00	2.00	1	1.00	1.00	1.00	5.00	5.00	3.00	5.00	4.00	4.00	4.00	4.00	4.00	4.00	4.00	4.00	4.00	4.00	4.00	4.00	4.00	3.00	4.00	4.00	3.00	4.00	4.00	4.00	4.00	4.00
1.00	2.00	2	1.00	1.00	1.00	5.00	5.00	3.00	5.00	4.00	5.00	4.00	2.00	3.00	2.00	2.00	3.00	4.00	5.00	3.00	3.00	3.00	3.00	4.00	3.00	3.00	4.00	4.00	2.00	3.00	4.00
1.00	2.00	1	1.00	1.00	1.00	5.00	5.00	3.00	5.00	5.00	3.00	5.00	5.00	3.00	3.00	2.00	2.00	4.00	4.00	4.00	4.00	4.00	5.00	1.00	4.00	3.00	4.00	4.00	4.00	4.00	5.00
1.00	2.00	2	1.00	1.00	1.00	5.00	5.00	3.00	5.00	5.00	5.00	4.00	4.00	5.00	5.00	5.00	5.00	4.00	3.00	4.00	3.00	5.00	5.00	5.00	5.00	4.00	5.00	5.00	4.00	4.00	5.00
1.00	2.00	2	1.00	1.00	1.00	5.00	5.00	3.00	5.00	5.00	5.00	5.00	1.00	1.00	3.00	5.00	5.00	3.00	3.00	3.00	3.00	3.00	4.00	4.00	4.00	3.00	5.00	5.00	5.00	4.00	4.00
1.00	2.00	2	1.00	1.00	1.00	5.00	5.00	3.00	5.00	5.00	5.00	5.00	5.00	5.00	5.00	5.00	5.00	4.00	5.00	5.00	5.00	5.00	5.00	5.00	3.00	3.00	4.00	5.00	5.00	5.00	5.00
1.00	2.00	1	1.00	1.00	1.00	5.00	5.00	4.00	1.00	2.00	2.00	1.00	4.00	3.00	3.00	5.00	5.00	2.00	3.00	5.00	4.00	5.00	5.00	5.00	4.00	4.00	5.00	5.00	4.00	4.00	5.00
1.00	2.00	2	1.00	1.00	1.00	5.00	5.00	4.00	3.00	3.00	2.00	2.00	4.00	5.00	5.00	5.00	4.00	5.00	4.00	5.00	5.00	5.00	5.00	5.00	5.00	4.00	4.00	5.00	3.00	5.00	5.00
1.00	2.00	2	1.00	1.00	1.00	5.00	5.00	4.00	4.00	2.00	4.00	4.00	4.00	5.00	2.00	4.00	5.00	4.00	4.00	2.00	2.00	2.00	4.00	5.00	2.00	4.00	5.00	5.00	5.00	4.00	5.00
1.00	2.00	1	1.00	1.00	1.00	5.00	5.00	4.00	4.00	4.00	1.00	1.00	4.00	4.00	3.00	3.00	4.00	4.00	2.00	5.00	5.00	4.00	5.00	5.00	5.00	5.00	4.00	5.00	5.00	5.00	4.00
1.00	2.00	2	1.00	1.00	1.00	5.00	5.00	4.00	4.00	4.00	2.00	4.00	4.00	4.00	5.00	5.00	5.00	5.00	2.00	4.00	4.00	4.00	4.00	4.00	4.00	4.00	4.00	4.00	4.00	4.00	4.00
1.00	2.00	2	1.00	1.00	1.00	5.00	5.00	4.00	4.00	4.00	3.00	3.00	3.00	4.00	4.00	4.00	4.00	4.00	3.00	4.00	4.00	4.00	4.00	5.00	4.00	4.00	4.00	4.00	4.00	4.00	4.00
1.00	2.00	2	1.00	1.00	1.00	5.00	5.00	4.00	4.00	4.00	4.00	4.00	4.00	4.00	3.00	4.00	4.00	5.00	4.00	4.00	4.00	4.00	4.00	4.00	4.00	3.00	4.00	4.00	4.00	3.00	4.00
1.00	2.00	1	1.00	1.00	1.00	5.00	5.00	4.00	4.00	4.00	4.00	4.00	4.00	4.00	4.00	4.00	4.00	4.00	4.00	4.00	4.00	4.00	4.00	4.00	4.00	4.00	5.00	5.00	5.00	5.00	5.00
1.00	2.00	2	1.00	1.00	1.00	5.00	5.00	4.00	4.00	4.00	4.00	4.00	4.00	4.00	4.00	4.00	5.00	4.00	4.00	4.00	4.00	4.00	5.00	5.00	4.00	3.00	5.00	5.00	5.00	5.00	5.00
1.00	2.00	1	1.00	1.00	1.00	5.00	5.00	4.00	4.00	4.00	4.00	4.00	4.00	4.00	4.00	5.00	5.00	5.00	5.00	4.00	4.00	4.00	4.00	4.00	4.00	4.00	4.00	4.00	4.00	4.00	4.00
1.00	2.00	2	1.00	1.00	1.00	5.00	5.00	4.00	4.00	4.00	4.00	4.00	4.00	5.00	4.00	4.00	5.00	4.00	4.00	4.00	4.00	4.00	4.00	4.00	4.00	4.00	4.00	4.00	4.00	4.00	5.00
1.00	2.00	2	1.00	1.00	1.00	5.00	5.00	4.00	4.00	4.00	4.00	4.00	5.00	5.00	5.00	5.00	5.00	5.00	5.00	5.00	5.00	5.00	5.00	5.00	5.00	5.00	5.00	5.00	5.00	5.00	5.00
1.00	2.00	2	1.00	1.00	1.00	5.00	5.00	4.00	4.00	4.00	4.00	5.00	4.00	5.00	4.00	5.00	5.00	4.00	4.00	5.00	4.00	4.00	3.00	4.00	3.00	3.00	4.00	3.00	4.00	3.00	4.00
1.00	2.00	2	1.00	1.00	1.00	5.00	5.00	4.00	4.00	4.00	5.00	5.00	4.00	4.00	5.00	5.00	5.00	5.00	4.00	4.00	4.00	4.00	4.00	5.00	5.00	5.00	5.00	4.00	4.00	5.00	5.00
1.00	2.00	1	1.00	1.00	1.00	5.00	5.00	4.00	4.00	4.00	5.00	5.00	4.00	5.00	4.00	4.00	4.00	4.00	5.00	4.00	4.00	4.00	5.00	5.00	5.00	5.00	4.00	4.00	3.00	4.00	5.00
1.00	2.00	2	1.00	1.00	1.00	5.00	5.00	4.00	4.00	4.00	5.00	5.00	5.00	5.00	4.00	4.00	4.00	3.00	5.00	4.00	4.00	4.00	5.00	5.00	5.00	5.00	5.00	5.00	4.00	4.00	5.00
1.00	2.00	2	1.00	1.00	1.00	5.00	5.00	4.00	4.00	5.00	4.00	4.00	4.00	4.00	3.00	4.00	4.00	4.00	3.00	3.00	2.00	4.00	4.00	4.00	4.00	4.00	4.00	4.00	4.00	4.00	4.00
1.00	2.00	1	1.00	1.00	1.00	5.00	5.00	4.00	4.00	5.00	5.00	4.00	3.00	3.00	2.00	5.00	5.00	5.00	4.00	4.00	4.00	4.00	4.00	4.00	4.00	4.00	5.00	5.00	5.00	4.00	5.00
1.00	2.00	2	1.00	1.00	1.00	5.00	5.00	4.00	4.00	5.00	5.00	5.00	4.00	4.00	4.00	4.00	5.00	5.00	4.00	4.00	4.00	4.00	4.00	5.00	4.00	3.00	4.00	4.00	4.00	4.00	4.00
1.00	2.00	2	1.00	1.00	1.00	5.00	5.00	4.00	5.00	2.00	4.00	5.00	4.00	3.00	2.00	3.00	4.00	3.00	3.00	4.00	4.00	4.00	5.00	5.00	4.00	4.00	4.00	4.00	4.00	4.00	4.00
1.00	2.00	2	1.00	1.00	1.00	5.00	5.00	4.00	5.00	3.00	3.00	3.00	3.00	5.00	3.00	4.00	5.00	5.00	5.00	5.00	4.00	4.00	3.00	4.00	3.00	3.00	5.00	5.00	4.00	4.00	5.00
1.00	2.00	2	1.00	1.00	1.00	5.00	5.00	4.00	5.00	3.00	4.00	5.00	3.00	3.00	4.00	5.00	5.00	4.00	2.00	5.00	5.00	5.00	5.00	5.00	3.00	4.00	5.00	5.00	5.00	4.00	4.00
1.00	2.00	2	1.00	1.00	1.00	5.00	5.00	4.00	5.00	4.00	1.00	4.00	5.00	4.00	4.00	5.00	5.00	4.00	4.00	4.00	4.00	4.00	5.00	5.00	4.00	4.00	5.00	5.00	5.00	4.00	4.00
1.00	2.00	2	1.00	1.00	1.00	5.00	5.00	4.00	5.00	4.00	4.00	4.00	4.00	5.00	4.00	5.00	5.00	5.00	4.00	4.00	4.00	4.00	4.00	4.00	4.00	4.00	5.00	5.00	4.00	4.00	5.00
1.00	2.00	2	1.00	1.00	1.00	5.00	5.00	4.00	5.00	4.00	4.00	4.00	5.00	4.00	3.00	4.00	4.00	4.00	4.00	4.00	4.00	5.00	4.00	4.00	4.00	3.00	4.00	4.00	4.00	4.00	4.00
1.00	2.00	2	1.00	1.00	1.00	5.00	5.00	4.00	5.00	4.00	5.00	4.00	2.00	2.00	2.00	4.00	5.00	5.00	5.00	5.00	5.00	4.00	5.00	5.00	5.00	5.00	5.00	5.00	5.00	5.00	4.00
1.00	2.00	1	1.00	1.00	1.00	5.00	5.00	4.00	5.00	5.00	3.00	5.00	3.00	5.00	5.00	5.00	5.00	5.00	3.00	5.00	5.00	5.00	5.00	5.00	4.00	4.00	5.00	5.00	3.00	3.00	5.00
1.00	2.00	2	1.00	1.00	1.00	5.00	5.00	4.00	5.00	5.00	4.00	4.00	3.00	3.00	4.00	4.00	4.00	5.00	5.00	4.00	4.00	4.00	4.00	4.00	3.00	2.00	5.00	4.00	3.00	3.00	4.00
1.00	2.00	1	1.00	1.00	1.00	5.00	5.00	4.00	5.00	5.00	4.00	4.00	4.00	4.00	4.00	4.00	4.00	5.00	5.00	3.00	3.00	3.00	4.00	4.00	4.00	4.00	4.00	4.00	4.00	4.00	4.00
1.00	2.00	2	1.00	1.00	1.00	5.00	5.00	4.00	5.00	5.00	5.00	4.00	4.00	5.00	4.00	4.00	4.00	4.00	4.00	5.00	4.00	4.00	3.00	4.00	4.00	4.00	5.00	4.00	3.00	4.00	5.00
1.00	2.00	2	1.00	1.00	1.00	5.00	5.00	4.00	5.00	5.00	5.00	4.00	5.00	5.00	4.00	4.00	5.00	5.00	5.00	4.00	4.00	4.00	4.00	5.00	4.00	3.00	5.00	5.00	1.00	1.00	5.00
1.00	2.00	2	1.00	1.00	1.00	5.00	5.00	4.00	5.00	5.00	5.00	5.00	3.00	3.00	3.00	5.00	5.00	5.00	4.00	5.00	5.00	5.00	5.00	5.00	4.00	5.00	5.00	5.00	5.00	4.00	5.00
1.00	2.00	2	1.00	1.00	1.00	5.00	5.00	4.00	5.00	5.00	5.00	5.00	4.00	4.00	4.00	4.00	5.00	5.00	2.00	4.00	4.00	4.00	4.00	4.00	3.00	4.00	5.00	5.00	5.00	5.00	5.00
1.00	2.00	2	1.00	1.00	1.00	5.00	5.00	4.00	5.00	5.00	5.00	5.00	4.00	5.00	3.00	5.00	5.00	5.00	3.00	4.00	3.00	5.00	4.00	3.00	4.00	4.00	5.00	5.00	4.00	4.00	5.00
1.00	2.00	2	1.00	1.00	1.00	5.00	5.00	4.00	5.00	5.00	5.00	5.00	4.00	5.00	3.00	5.00	5.00	5.00	4.00	5.00	3.00	4.00	5.00	5.00	5.00	5.00	4.00	5.00	5.00	4.00	5.00
1.00	2.00	1	1.00	1.00	1.00	5.00	5.00	4.00	5.00	5.00	5.00	5.00	5.00	5.00	5.00	5.00	5.00	4.00	5.00	5.00	5.00	5.00	5.00	5.00	4.00	3.00	5.00	5.00	4.00	4.00	5.00
1.00	2.00	2	1.00	1.00	1.00	5.00	5.00	4.00	5.00	5.00	5.00	5.00	5.00	5.00	5.00	5.00	5.00	5.00	1.00	4.00	5.00	5.00	5.00	5.00	5.00	3.00	3.00	5.00	3.00	5.00	5.00
1.00	2.00	2	1.00	1.00	1.00	5.00	5.00	4.00	5.00	5.00	5.00	5.00	5.00	5.00	5.00	5.00	5.00	5.00	4.00	5.00	5.00	5.00	5.00	5.00	5.00	5.00	4.00	5.00	4.00	4.00	5.00
1.00	2.00	2	1.00	1.00	1.00	5.00	5.00	5.00	2.00	4.00	5.00	4.00	4.00	4.00	4.00	4.00	4.00	4.00	2.00	4.00	4.00	4.00	4.00	4.00	4.00	4.00	5.00	5.00	3.00	3.00	4.00
1.00	2.00	2	1.00	1.00	1.00	5.00	5.00	5.00	3.00	5.00	5.00	5.00	4.00	3.00	4.00	5.00	5.00	5.00	5.00	5.00	5.00	5.00	5.00	4.00	5.00	4.00	5.00	5.00	5.00	5.00	5.00
1.00	2.00	2	1.00	1.00	1.00	5.00	5.00	5.00	4.00	3.00	3.00	4.00	4.00	4.00	4.00	4.00	5.00	5.00	5.00	4.00	4.00	4.00	4.00	4.00	4.00	4.00	5.00	5.00	4.00	5.00	4.00
1.00	2.00	2	1.00	1.00	1.00	5.00	5.00	5.00	4.00	3.00	3.00	5.00	4.00	4.00	5.00	5.00	5.00	4.00	4.00	5.00	5.00	5.00	5.00	5.00	4.00	4.00	5.00	5.00	5.00	5.00	5.00
1.00	2.00	2	1.00	1.00	1.00	5.00	5.00	5.00	4.00	3.00	4.00	4.00	4.00	4.00	2.00	4.00	4.00	4.00	3.00	4.00	3.00	4.00	3.00	4.00	3.00	3.00	4.00	4.00	4.00	4.00	4.00
1.00	2.00	1	1.00	1.00	1.00	5.00	5.00	5.00	4.00	4.00	4.00	4.00	3.00	3.00	4.00	4.00	4.00	4.00	3.00	4.00	4.00	4.00	3.00	4.00	4.00	4.00	4.00	4.00	4.00	4.00	4.00
1.00	2.00	2	1.00	1.00	1.00	5.00	5.00	5.00	4.00	4.00	4.00	4.00	4.00	3.00	3.00	3.00	4.00	4.00	3.00	3.00	3.00	3.00	3.00	3.00	3.00	3.00	4.00	4.00	3.00	3.00	3.00
1.00	2.00	2	1.00	1.00	1.00	5.00	5.00	5.00	4.00	4.00	4.00	4.00	4.00	3.00	4.00	4.00	4.00	4.00	4.00	4.00	4.00	4.00	4.00	5.00	4.00	5.00	4.00	4.00	4.00	3.00	4.00
1.00	2.00	1	1.00	1.00	1.00	5.00	5.00	5.00	4.00	4.00	4.00	4.00	4.00	4.00	4.00	4.00	4.00	5.00	5.00	4.00	4.00	4.00	4.00	4.00	4.00	4.00	5.00	5.00	4.00	4.00	5.00
1.00	2.00	1	1.00	1.00	1.00	5.00	5.00	5.00	4.00	4.00	4.00	4.00	4.00	4.00	4.00	4.00	4.00	5.00	5.00	4.00	4.00	4.00	4.00	4.00	4.00	4.00	5.00	5.00	5.00	5.00	5.00
1.00	2.00	2	1.00	1.00	1.00	5.00	5.00	5.00	4.00	4.00	4.00	4.00	5.00	5.00	4.00	5.00	5.00	5.00	5.00	4.00	4.00	4.00	4.00	4.00	4.00	4.00	5.00	4.00	4.00	4.00	4.00
1.00	2.00	2	1.00	1.00	1.00	5.00	5.00	5.00	4.00	4.00	5.00	4.00	5.00	5.00	5.00	5.00	5.00	4.00	3.00	4.00	5.00	5.00	5.00	5.00	4.00	4.00	5.00	5.00	5.00	5.00	5.00
1.00	2.00	2	1.00	1.00	1.00	5.00	5.00	5.00	4.00	5.00	4.00	4.00	4.00	4.00	3.00	3.00	4.00	4.00	3.00	4.00	4.00	4.00	4.00	4.00	4.00	3.00	5.00	5.00	4.00	4.00	4.00
1.00	2.00	2	1.00	1.00	1.00	5.00	5.00	5.00	4.00	5.00	4.00	4.00	4.00	5.00	4.00	5.00	4.00	4.00	2.00	4.00	4.00	5.00	5.00	4.00	5.00	4.00	5.00	4.00	4.00	4.00	5.00
1.00	2.00	1	1.00	1.00	1.00	5.00	5.00	5.00	4.00	5.00	5.00	5.00	3.00	5.00	4.00	5.00	4.00	5.00	4.00	4.00	5.00	5.00	5.00	5.00	4.00	4.00	5.00	5.00	5.00	4.00	5.00
1.00	2.00	2	1.00	1.00	1.00	5.00	5.00	5.00	4.00	5.00	5.00	5.00	4.00	3.00	5.00	5.00	5.00	5.00	3.00	5.00	4.00	3.00	5.00	4.00	4.00	4.00	5.00	5.00	4.00	4.00	4.00
1.00	2.00	2	1.00	1.00	1.00	5.00	5.00	5.00	4.00	5.00	5.00	5.00	5.00	5.00	5.00	5.00	5.00	5.00	4.00	5.00	5.00	5.00	5.00	5.00	5.00	5.00	5.00	5.00	5.00	5.00	5.00
1.00	2.00	2	1.00	1.00	1.00	5.00	5.00	5.00	5.00	1.00	3.00	5.00	5.00	5.00	5.00	5.00	5.00	5.00	5.00	5.00	5.00	5.00	5.00	5.00	5.00	5.00	5.00	5.00	3.00	3.00	3.00
1.00	2.00	2	1.00	1.00	1.00	5.00	5.00	5.00	5.00	1.00	4.00	5.00	4.00	3.00	4.00	3.00	3.00	3.00	2.00	3.00	3.00	3.00	4.00	4.00	4.00	3.00	3.00	3.00	3.00	3.00	2.00
1.00	2.00	2	1.00	1.00	1.00	5.00	5.00	5.00	5.00	3.00	4.00	3.00	3.00	4.00	4.00	4.00	4.00	4.00	4.00	4.00	4.00	4.00	4.00	3.00	4.00	3.00	4.00	4.00	4.00	4.00	4.00
1.00	2.00	2	1.00	1.00	1.00	5.00	5.00	5.00	5.00	3.00	4.00	4.00	4.00	3.00	4.00	4.00	4.00	3.00	5.00	3.00	4.00	4.00	4.00	4.00	4.00	4.00	4.00	4.00	4.00	3.00	3.00
1.00	2.00	2	1.00	1.00	1.00	5.00	5.00	5.00	5.00	3.00	4.00	4.00	5.00	5.00	3.00	5.00	5.00	4.00	3.00	5.00	5.00	5.00	5.00	5.00	4.00	4.00	5.00	4.00	3.00	3.00	5.00
1.00	2.00	1	1.00	1.00	1.00	5.00	5.00	5.00	5.00	3.00	5.00	2.00	5.00	5.00	5.00	5.00	5.00	5.00	5.00	5.00	5.00	5.00	5.00	5.00	5.00	2.00	5.00	5.00	5.00	5.00	5.00
1.00	2.00	2	1.00	1.00	1.00	5.00	5.00	5.00	5.00	3.00	5.00	4.00	3.00	3.00	3.00	3.00	4.00	5.00	3.00	3.00	4.00	4.00	4.00	4.00	3.00	4.00	4.00	4.00	4.00	4.00	4.00
1.00	2.00	1	1.00	1.00	1.00	5.00	5.00	5.00	5.00	3.00	5.00	5.00	4.00	4.00	3.00	4.00	5.00	4.00	5.00	4.00	5.00	4.00	4.00	4.00	5.00	4.00	4.00	5.00	4.00	4.00	4.00
1.00	2.00	2	1.00	1.00	1.00	5.00	5.00	5.00	5.00	3.00	5.00	5.00	5.00	4.00	3.00	3.00	3.00	4.00	4.00	4.00	3.00	5.00	3.00	5.00	5.00	3.00	4.00	3.00	4.00	4.00	3.00
1.00	2.00	1	1.00	1.00	1.00	5.00	5.00	5.00	5.00	3.00	5.00	5.00	5.00	5.00	5.00	5.00	5.00	5.00	3.00	3.00	4.00	2.00	4.00	5.00	3.00	3.00	5.00	4.00	3.00	3.00	3.00
1.00	2.00	2	1.00	1.00	1.00	5.00	5.00	5.00	5.00	4.00	4.00	2.00	5.00	5.00	5.00	5.00	5.00	5.00	2.00	5.00	5.00	5.00	5.00	5.00	4.00	5.00	4.00	5.00	4.00	5.00	5.00
1.00	2.00	2	1.00	1.00	1.00	5.00	5.00	5.00	5.00	4.00	4.00	3.00	5.00	5.00	5.00	5.00	5.00	5.00	5.00	5.00	5.00	5.00	5.00	5.00	4.00	4.00	5.00	5.00	5.00	4.00	5.00
1.00	2.00	2	1.00	1.00	1.00	5.00	5.00	5.00	5.00	4.00	4.00	4.00	5.00	3.00	4.00	4.00	5.00	3.00	3.00	3.00	4.00	3.00	3.00	4.00	3.00	3.00	3.00	3.00	3.00	3.00	3.00
1.00	2.00	2	1.00	1.00	1.00	5.00	5.00	5.00	5.00	4.00	4.00	5.00	4.00	3.00	3.00	4.00	3.00	4.00	4.00	4.00	4.00	4.00	4.00	4.00	4.00	4.00	4.00	3.00	3.00	3.00	3.00
1.00	2.00	2	1.00	1.00	1.00	5.00	5.00	5.00	5.00	4.00	4.00	5.00	5.00	4.00	3.00	4.00	5.00	5.00	5.00	4.00	4.00	4.00	5.00	5.00	5.00	5.00	4.00	4.00	4.00	5.00	5.00
1.00	2.00	2	1.00	1.00	1.00	5.00	5.00	5.00	5.00	4.00	4.00	5.00	5.00	5.00	4.00	4.00	5.00	5.00	5.00	4.00	4.00	5.00	5.00	5.00	5.00	4.00	5.00	5.00	4.00	5.00	5.00
1.00	2.00	2	1.00	1.00	1.00	5.00	5.00	5.00	5.00	4.00	5.00	3.00	4.00	4.00	5.00	4.00	5.00	5.00	4.00	3.00	4.00	3.00	4.00	5.00	4.00	3.00	5.00	5.00	4.00	4.00	4.00
1.00	2.00	2	1.00	1.00	1.00	5.00	5.00	5.00	5.00	4.00	5.00	5.00	4.00	3.00	2.00	4.00	3.00	5.00	5.00	4.00	3.00	4.00	4.00	4.00	4.00	4.00	5.00	5.00	5.00	5.00	5.00
1.00	2.00	1	1.00	1.00	1.00	5.00	5.00	5.00	5.00	4.00	5.00	5.00	4.00	3.00	4.00	4.00	4.00	3.00	3.00	4.00	4.00	4.00	4.00	4.00	4.00	4.00	4.00	4.00	4.00	4.00	4.00
1.00	2.00	2	1.00	1.00	1.00	5.00	5.00	5.00	5.00	4.00	5.00	5.00	4.00	5.00	3.00	4.00	4.00	5.00	5.00	5.00	5.00	4.00	4.00	5.00	4.00	5.00	5.00	5.00	3.00	4.00	5.00
1.00	2.00	1	1.00	1.00	1.00	5.00	5.00	5.00	5.00	4.00	5.00	5.00	5.00	5.00	5.00	5.00	5.00	3.00	3.00	3.00	4.00	3.00	5.00	5.00	3.00	3.00	5.00	5.00	5.00	5.00	5.00
1.00	2.00	2	1.00	1.00	1.00	5.00	5.00	5.00	5.00	5.00	1.00	1.00	5.00	5.00	5.00	5.00	5.00	5.00	5.00	5.00	5.00	5.00	5.00	5.00	5.00	5.00	5.00	5.00	5.00	5.00	5.00
1.00	2.00	1	1.00	1.00	1.00	5.00	5.00	5.00	5.00	5.00	3.00	3.00	5.00	5.00	5.00	5.00	5.00	5.00	5.00	5.00	5.00	5.00	5.00	5.00	5.00	5.00	5.00	5.00	5.00	5.00	5.00
1.00	2.00	1	1.00	1.00	1.00	5.00	5.00	5.00	5.00	5.00	4.00	4.00	3.00	2.00	3.00	3.00	5.00	5.00	2.00	5.00	5.00	5.00	5.00	5.00	5.00	5.00	5.00	4.00	4.00	5.00	4.00
1.00	2.00	2	1.00	1.00	1.00	5.00	5.00	5.00	5.00	5.00	4.00	5.00	3.00	4.00	4.00	4.00	4.00	4.00	3.00	4.00	3.00	5.00	3.00	4.00	4.00	3.00	5.00	5.00	3.00	4.00	5.00
1.00	2.00	1	1.00	1.00	1.00	5.00	5.00	5.00	5.00	5.00	4.00	5.00	4.00	4.00	4.00	4.00	5.00	5.00	5.00	4.00	4.00	4.00	4.00	5.00	4.00	4.00	5.00	4.00	1.00	4.00	4.00
1.00	2.00	2	1.00	1.00	1.00	5.00	5.00	5.00	5.00	5.00	4.00	5.00	5.00	5.00	4.00	5.00	4.00	5.00	5.00	4.00	4.00	4.00	5.00	5.00	5.00	5.00	5.00	4.00	4.00	5.00	5.00
1.00	2.00	2	1.00	1.00	1.00	5.00	5.00	5.00	5.00	5.00	4.00	5.00	5.00	5.00	5.00	5.00	5.00	5.00	5.00	5.00	5.00	5.00	5.00	5.00	5.00	4.00	5.00	5.00	4.00	5.00	5.00
1.00	2.00	2	1.00	1.00	1.00	5.00	5.00	5.00	5.00	5.00	5.00	3.00	5.00	5.00	4.00	5.00	5.00	5.00	4.00	4.00	5.00	5.00	5.00	5.00	5.00	3.00	5.00	5.00	5.00	5.00	5.00
1.00	2.00	2	1.00	1.00	1.00	5.00	5.00	5.00	5.00	5.00	5.00	4.00	4.00	5.00	4.00	5.00	5.00	5.00	4.00	3.00	5.00	5.00	5.00	4.00	4.00	4.00	5.00	5.00	5.00	5.00	4.00
1.00	2.00	1	1.00	1.00	1.00	5.00	5.00	5.00	5.00	5.00	5.00	4.00	5.00	5.00	3.00	3.00	5.00	5.00	3.00	3.00	4.00	4.00	5.00	5.00	5.00	5.00	5.00	5.00	3.00	4.00	5.00
1.00	2.00	2	1.00	1.00	1.00	5.00	5.00	5.00	5.00	5.00	5.00	5.00	3.00	5.00	4.00	5.00	5.00	5.00	5.00	5.00	5.00	5.00	5.00	5.00	5.00	5.00	5.00	5.00	5.00	5.00	5.00
1.00	2.00	1	1.00	1.00	1.00	5.00	5.00	5.00	5.00	5.00	5.00	5.00	4.00	4.00	3.00	3.00	4.00	4.00	4.00	4.00	4.00	4.00	4.00	5.00	4.00	4.00	4.00	4.00	4.00	4.00	5.00
1.00	2.00	2	1.00	1.00	1.00	5.00	5.00	5.00	5.00	5.00	5.00	5.00	4.00	4.00	3.00	5.00	5.00	4.00	4.00	5.00	5.00	5.00	5.00	5.00	5.00	5.00	5.00	5.00	5.00	5.00	5.00
1.00	2.00	2	1.00	1.00	1.00	5.00	5.00	5.00	5.00	5.00	5.00	5.00	4.00	4.00	4.00	4.00	4.00	4.00	4.00	4.00	4.00	4.00	4.00	4.00	4.00	4.00	4.00	4.00	4.00	4.00	4.00
1.00	2.00	1	1.00	1.00	1.00	5.00	5.00	5.00	5.00	5.00	5.00	5.00	4.00	4.00	4.00	4.00	4.00	5.00	2.00	4.00	4.00	4.00	4.00	4.00	4.00	4.00	5.00	5.00	5.00	5.00	5.00
1.00	2.00	2	1.00	1.00	1.00	5.00	5.00	5.00	5.00	5.00	5.00	5.00	4.00	4.00	4.00	5.00	5.00	4.00	4.00	5.00	5.00	5.00	5.00	5.00	5.00	5.00	5.00	5.00	5.00	5.00	5.00
1.00	2.00	2	1.00	1.00	1.00	5.00	5.00	5.00	5.00	5.00	5.00	5.00	4.00	4.00	5.00	5.00	3.00	4.00	3.00	3.00	3.00	5.00	5.00	5.00	4.00	4.00	5.00	5.00	4.00	5.00	5.00
1.00	2.00	2	1.00	1.00	1.00	5.00	5.00	5.00	5.00	5.00	5.00	5.00	4.00	5.00	5.00	5.00	5.00	5.00	5.00	4.00	4.00	4.00	5.00	5.00	4.00	4.00	4.00	4.00	4.00	4.00	4.00
1.00	2.00	1	1.00	1.00	1.00	5.00	5.00	5.00	5.00	5.00	5.00	5.00	5.00	4.00	4.00	5.00	4.00	5.00	5.00	5.00	5.00	5.00	5.00	5.00	5.00	5.00	5.00	5.00	5.00	5.00	5.00
1.00	2.00	1	1.00	1.00	1.00	5.00	5.00	5.00	5.00	5.00	5.00	5.00	5.00	4.00	4.00	5.00	5.00	5.00	5.00	4.00	4.00	5.00	5.00	5.00	4.00	5.00	5.00	5.00	5.00	5.00	5.00
1.00	2.00	1	1.00	1.00	1.00	5.00	5.00	5.00	5.00	5.00	5.00	5.00	5.00	4.00	4.00	5.00	5.00	5.00	5.00	5.00	4.00	4.00	4.00	4.00	4.00	4.00	5.00	5.00	5.00	5.00	5.00
1.00	2.00	2	1.00	1.00	1.00	5.00	5.00	5.00	5.00	5.00	5.00	5.00	5.00	5.00	4.00	5.00	5.00	5.00	3.00	4.00	4.00	4.00	4.00	4.00	3.00	3.00	4.00	4.00	3.00	4.00	4.00
1.00	2.00	1	1.00	1.00	1.00	5.00	5.00	5.00	5.00	5.00	5.00	5.00	5.00	5.00	5.00	5.00	5.00	4.00	5.00	5.00	5.00	5.00	5.00	5.00	5.00	5.00	5.00	5.00	5.00	5.00	5.00
1.00	2.00	2	1.00	1.00	1.00	5.00	5.00	5.00	5.00	5.00	5.00	5.00	5.00	5.00	5.00	5.00	5.00	5.00	1.00	5.00	5.00	5.00	5.00	5.00	5.00	5.00	5.00	5.00	5.00	5.00	5.00
1.00	2.00	2	1.00	1.00	1.00	5.00	5.00	5.00	5.00	5.00	5.00	5.00	5.00	5.00	5.00	5.00	5.00	5.00	4.00	5.00	5.00	5.00	5.00	5.00	5.00	5.00	5.00	5.00	5.00	5.00	5.00
1.00	2.00	2	1.00	1.00	1.00	5.00	5.00	5.00	5.00	5.00	5.00	5.00	5.00	5.00	5.00	5.00	5.00	5.00	5.00	5.00	5.00	5.00	5.00	5.00	5.00	5.00	5.00	5.00	5.00	5.00	3.00
1.00	2.00	1	1.00	1.00	2.00	1.00	1.00	1.00	1.00	1.00	2.00	1.00	1.00	1.00	1.00	2.00	1.00	5.00	5.00	5.00	5.00	5.00	2.00	3.00	1.00	1.00	3.00	3.00	3.00	3.00	3.00
1.00	2.00	2	1.00	1.00	2.00	3.00	2.00	2.00	3.00	2.00	2.00	4.00	3.00	3.00	2.00	3.00	3.00	2.00	2.00	2.00	3.00	2.00	3.00	3.00	3.00	3.00	3.00	3.00	2.00	2.00	3.00
1.00	2.00	2	1.00	1.00	2.00	3.00	2.00	4.00	4.00	5.00	5.00	4.00	2.00	3.00	2.00	2.00	2.00	5.00	3.00	4.00	4.00	4.00	4.00	3.00	2.00	1.00	4.00	3.00	2.00	3.00	5.00
1.00	2.00	2	1.00	1.00	2.00	3.00	3.00	3.00	3.00	3.00	3.00	3.00	2.00	3.00	3.00	3.00	3.00	3.00	2.00	3.00	3.00	3.00	3.00	3.00	3.00	3.00	3.00	3.00	3.00	3.00	3.00
1.00	2.00	2	1.00	1.00	2.00	3.00	3.00	3.00	3.00	4.00	4.00	4.00	3.00	3.00	2.00	3.00	2.00	4.00	3.00	3.00	3.00	3.00	3.00	4.00	4.00	4.00	4.00	4.00	2.00	4.00	4.00
1.00	2.00	2	1.00	1.00	2.00	3.00	3.00	3.00	3.00	4.00	4.00	4.00	5.00	5.00	5.00	5.00	5.00	4.00	3.00	5.00	5.00	5.00	5.00	5.00	5.00	5.00	5.00	5.00	5.00	5.00	5.00
1.00	2.00	2	1.00	1.00	2.00	3.00	4.00	3.00	4.00	3.00	4.00	3.00	4.00	3.00	3.00	3.00	3.00	5.00	3.00	5.00	4.00	3.00	3.00	4.00	3.00	4.00	3.00	3.00	4.00	3.00	3.00
1.00	2.00	2	1.00	1.00	2.00	3.00	4.00	4.00	4.00	3.00	4.00	4.00	3.00	3.00	4.00	4.00	3.00	5.00	2.00	4.00	4.00	4.00	4.00	4.00	4.00	4.00	5.00	5.00	5.00	5.00	5.00
1.00	2.00	2	1.00	1.00	2.00	3.00	4.00	4.00	4.00	4.00	4.00	4.00	2.00	3.00	4.00	4.00	4.00	4.00	2.00	4.00	4.00	4.00	3.00	4.00	4.00	4.00	5.00	4.00	4.00	4.00	5.00
1.00	2.00	2	1.00	1.00	2.00	4.00	2.00	2.00	3.00	2.00	4.00	4.00	2.00	2.00	2.00	2.00	2.00	5.00	2.00	4.00	3.00	4.00	4.00	4.00	3.00	2.00	5.00	5.00	2.00	5.00	5.00
1.00	2.00	2	1.00	1.00	2.00	4.00	2.00	2.00	3.00	3.00	3.00	4.00	2.00	2.00	2.00	2.00	2.00	5.00	2.00	4.00	4.00	4.00	2.00	2.00	2.00	2.00	5.00	5.00	2.00	2.00	5.00
1.00	2.00	2	1.00	1.00	2.00	4.00	3.00	2.00	3.00	4.00	3.00	2.00	3.00	1.00	2.00	4.00	5.00	2.00	2.00	4.00	3.00	3.00	4.00	4.00	4.00	2.00	3.00	4.00	4.00	3.00	3.00
1.00	2.00	1	1.00	1.00	2.00	4.00	4.00	1.00	4.00	4.00	4.00	4.00	4.00	4.00	1.00	2.00	4.00	1.00	1.00	5.00	2.00	4.00	5.00	5.00	4.00	4.00	4.00	4.00	4.00	4.00	4.00
1.00	2.00	2	1.00	1.00	2.00	4.00	4.00	2.00	5.00	3.00	5.00	4.00	4.00	4.00	3.00	4.00	4.00	3.00	1.00	1.00	1.00	2.00	4.00	4.00	4.00	4.00	3.00	4.00	4.00	4.00	3.00
1.00	2.00	2	1.00	1.00	2.00	4.00	4.00	3.00	3.00	3.00	4.00	4.00	4.00	5.00	3.00	3.00	3.00	4.00	2.00	4.00	4.00	4.00	3.00	3.00	3.00	3.00	4.00	4.00	3.00	3.00	4.00
1.00	2.00	2	1.00	1.00	2.00	4.00	4.00	3.00	4.00	4.00	4.00	3.00	3.00	3.00	2.00	3.00	3.00	4.00	4.00	3.00	4.00	4.00	4.00	4.00	3.00	4.00	4.00	4.00	4.00	4.00	3.00
1.00	2.00	2	1.00	1.00	2.00	4.00	4.00	3.00	4.00	5.00	3.00	4.00	5.00	4.00	2.00	4.00	5.00	4.00	3.00	2.00	2.00	3.00	5.00	5.00	4.00	4.00	4.00	5.00	4.00	4.00	4.00
1.00	2.00	2	1.00	1.00	2.00	4.00	4.00	3.00	4.00	5.00	4.00	4.00	3.00	5.00	3.00	4.00	5.00	5.00	4.00	4.00	4.00	4.00	4.00	4.00	4.00	4.00	4.00	4.00	4.00	4.00	4.00
1.00	2.00	2	1.00	1.00	2.00	4.00	4.00	4.00	3.00	3.00	4.00	4.00	3.00	3.00	3.00	3.00	3.00	2.00	5.00	1.00	3.00	3.00	3.00	4.00	3.00	3.00	5.00	5.00	2.00	3.00	5.00
1.00	2.00	2	1.00	1.00	2.00	4.00	4.00	4.00	4.00	3.00	3.00	4.00	4.00	3.00	4.00	4.00	4.00	4.00	4.00	4.00	3.00	4.00	4.00	4.00	4.00	3.00	4.00	4.00	4.00	4.00	4.00
1.00	2.00	2	1.00	1.00	2.00	4.00	4.00	4.00	4.00	4.00	4.00	4.00	3.00	3.00	3.00	4.00	4.00	3.00	2.00	3.00	3.00	3.00	4.00	4.00	4.00	4.00	4.00	4.00	4.00	4.00	4.00
1.00	2.00	2	1.00	1.00	2.00	4.00	4.00	4.00	4.00	4.00	4.00	4.00	3.00	3.00	4.00	3.00	4.00	4.00	3.00	3.00	3.00	3.00	3.00	3.00	3.00	3.00	3.00	3.00	4.00	4.00	4.00
1.00	2.00	1	1.00	1.00	2.00	4.00	4.00	4.00	4.00	4.00	4.00	4.00	4.00	4.00	4.00	4.00	4.00	4.00	4.00	4.00	4.00	4.00	4.00	4.00	5.00	5.00	4.00	4.00	5.00	4.00	4.00
1.00	2.00	2	1.00	1.00	2.00	4.00	4.00	4.00	4.00	4.00	4.00	5.00	3.00	3.00	3.00	3.00	3.00	4.00	2.00	4.00	4.00	4.00	4.00	4.00	4.00	4.00	4.00	4.00	4.00	4.00	4.00
1.00	2.00	2	1.00	1.00	2.00	4.00	5.00	2.00	4.00	2.00	4.00	2.00	2.00	2.00	2.00	2.00	4.00	2.00	2.00	2.00	2.00	4.00	4.00	4.00	4.00	3.00	4.00	4.00	4.00	4.00	4.00
1.00	2.00	2	1.00	1.00	2.00	4.00	5.00	4.00	5.00	5.00	4.00	4.00	4.00	4.00	3.00	3.00	3.00	4.00	3.00	3.00	3.00	3.00	3.00	3.00	4.00	4.00	5.00	5.00	5.00	4.00	5.00
1.00	2.00	2	1.00	1.00	2.00	4.00	5.00	5.00	5.00	5.00	1.00	4.00	4.00	3.00	4.00	3.00	3.00	5.00	3.00	3.00	3.00	3.00	3.00	3.00	3.00	3.00	3.00	3.00	3.00	3.00	3.00
1.00	2.00	1	1.00	1.00	2.00	5.00	3.00	1.00	5.00	3.00	5.00	5.00	1.00	1.00	2.00	2.00	3.00	2.00	5.00	3.00	3.00	4.00	1.00	4.00	3.00	3.00	5.00	5.00	3.00	3.00	5.00
1.00	2.00	2	1.00	1.00	2.00	5.00	4.00	3.00	4.00	4.00	3.00	3.00	3.00	3.00	2.00	3.00	3.00	4.00	4.00	3.00	3.00	3.00	3.00	3.00	3.00	3.00	5.00	5.00	5.00	5.00	5.00
1.00	2.00	1	1.00	1.00	2.00	5.00	4.00	3.00	5.00	3.00	4.00	5.00	5.00	3.00	2.00	5.00	5.00	3.00	2.00	3.00	3.00	3.00	5.00	5.00	5.00	5.00	5.00	5.00	5.00	5.00	4.00
1.00	2.00	1	1.00	1.00	2.00	5.00	4.00	4.00	4.00	4.00	4.00	4.00	3.00	4.00	3.00	3.00	3.00	4.00	4.00	4.00	4.00	4.00	4.00	4.00	3.00	3.00	3.00	4.00	3.00	4.00	3.00
1.00	2.00	2	1.00	1.00	2.00	5.00	4.00	4.00	5.00	5.00	5.00	5.00	4.00	5.00	4.00	4.00	5.00	3.00	4.00	5.00	4.00	5.00	5.00	5.00	4.00	4.00	4.00	4.00	4.00	4.00	4.00
1.00	2.00	1	1.00	1.00	2.00	5.00	5.00	3.00	3.00	3.00	4.00	5.00	5.00	1.00	5.00	5.00	5.00	5.00	5.00	5.00	5.00	5.00	3.00	5.00	3.00	3.00	5.00	3.00	3.00	3.00	5.00
1.00	2.00	2	1.00	1.00	2.00	5.00	5.00	5.00	3.00	3.00	5.00	3.00	2.00	1.00	2.00	2.00	3.00	3.00	3.00	3.00	3.00	3.00	3.00	5.00	3.00	2.00	2.00	3.00	3.00	2.00	2.00
1.00	2.00	2	1.00	1.00	2.00	5.00	5.00	5.00	3.00	5.00	5.00	5.00	4.00	5.00	1.00	5.00	5.00	5.00	3.00	3.00	3.00	3.00	4.00	4.00	1.00	1.00	5.00	5.00	5.00	5.00	5.00
1.00	2.00	1	1.00	1.00	2.00	5.00	5.00	5.00	4.00	4.00	4.00	1.00	4.00	4.00	4.00	4.00	4.00	3.00	3.00	4.00	4.00	4.00	4.00	4.00	4.00	4.00	3.00	4.00	2.00	2.00	5.00
1.00	2.00	2	1.00	1.00	2.00	5.00	5.00	5.00	5.00	5.00	5.00	5.00	5.00	5.00	5.00	5.00	5.00	5.00	5.00	5.00	5.00	5.00	5.00	5.00	5.00	5.00	5.00	5.00	5.00	5.00	5.00
1.00	2.00	1	1.00	2.00	1.00	4.00	2.00	2.00	4.00	3.00	3.00	3.00	2.00	2.00	2.00	2.00	4.00	4.00	2.00	2.00	2.00	4.00	2.00	4.00	2.00	2.00	4.00	4.00	1.00	1.00	2.00
1.00	2.00	2	1.00	2.00	1.00	4.00	4.00	3.00	3.00	4.00	3.00	3.00	3.00	3.00	4.00	4.00	5.00	4.00	4.00	3.00	4.00	4.00	4.00	4.00	4.00	4.00	4.00	4.00	4.00	4.00	5.00
1.00	2.00	2	1.00	2.00	1.00	4.00	5.00	4.00	5.00	4.00	5.00	4.00	4.00	4.00	4.00	4.00	4.00	4.00	4.00	4.00	4.00	4.00	5.00	5.00	5.00	5.00	5.00	5.00	5.00	5.00	5.00
1.00	2.00	2	1.00	2.00	1.00	4.00	5.00	5.00	5.00	5.00	5.00	5.00	4.00	4.00	4.00	4.00	4.00	4.00	4.00	4.00	4.00	4.00	4.00	4.00	4.00	4.00	5.00	5.00	4.00	4.00	4.00
1.00	2.00	2	1.00	2.00	1.00	5.00	4.00	4.00	4.00	5.00	5.00	4.00	4.00	3.00	4.00	5.00	4.00	5.00	4.00	2.00	4.00	4.00	4.00	4.00	4.00	4.00	3.00	4.00	4.00	4.00	4.00
1.00	2.00	2	1.00	2.00	1.00	5.00	5.00	5.00	5.00	4.00	5.00	4.00	4.00	4.00	4.00	4.00	4.00	5.00	5.00	4.00	5.00	5.00	5.00	5.00	5.00	5.00	5.00	5.00	3.00	5.00	5.00
1.00	2.00	2	1.00	2.00	1.00	5.00	5.00	5.00	5.00	5.00	5.00	5.00	3.00	3.00	3.00	5.00	4.00	4.00	4.00	4.00	4.00	4.00	4.00	4.00	4.00	4.00	4.00	4.00	2.00	4.00	4.00
1.00	2.00	2	1.00	2.00	1.00	5.00	5.00	5.00	5.00	5.00	5.00	5.00	5.00	4.00	4.00	4.00	5.00	5.00	5.00	4.00	5.00	4.00	4.00	4.00	5.00	5.00	5.00	5.00	5.00	5.00	4.00
1.00	2.00	2	1.00	2.00	1.00	5.00	5.00	5.00	5.00	5.00	5.00	5.00	5.00	5.00	4.00	4.00	4.00	4.00	3.00	5.00	5.00	5.00	5.00	4.00	5.00	5.00	4.00	4.00	4.00	4.00	4.00
1.00	2.00	1	1.00	2.00	2.00	1.00	1.00	1.00	3.00	2.00	2.00	2.00	3.00	3.00	3.00	3.00	3.00	5.00	5.00	5.00	5.00	5.00	5.00	5.00	3.00	3.00	4.00	4.00	3.00	5.00	5.00
1.00	2.00	1	1.00	2.00	2.00	4.00	3.00	3.00	4.00	3.00	4.00	4.00	2.00	3.00	3.00	4.00	2.00	4.00	3.00	2.00	3.00	3.00	3.00	4.00	3.00	3.00	4.00	4.00	4.00	4.00	4.00
2.00	1.00	2	1.00	1.00	1.00	1.00	1.00	1.00	1.00	1.00	1.00	1.00	1.00	1.00	1.00	1.00	1.00	1.00	1.00	1.00	1.00	1.00	1.00	1.00	1.00	1.00	1.00	1.00	1.00	1.00	2.00
2.00	1.00	2	1.00	1.00	1.00	1.00	1.00	1.00	2.00	1.00	3.00	3.00	2.00	2.00	1.00	4.00	5.00	2.00	1.00	2.00	3.00	2.00	1.00	3.00	1.00	1.00	5.00	1.00	3.00	2.00	5.00
2.00	1.00	2	1.00	1.00	1.00	1.00	1.00	1.00	5.00	5.00	5.00	5.00	5.00	5.00	5.00	5.00	5.00	3.00	3.00	4.00	4.00	4.00	5.00	5.00	5.00	5.00	5.00	5.00	5.00	5.00	5.00
2.00	1.00	2	1.00	1.00	1.00	1.00	1.00	2.00	1.00	1.00	1.00	2.00	1.00	1.00	1.00	1.00	1.00	5.00	5.00	4.00	5.00	5.00	5.00	5.00	5.00	5.00	5.00	5.00	4.00	5.00	5.00
2.00	1.00	2	1.00	1.00	1.00	1.00	1.00	2.00	2.00	2.00	2.00	2.00	2.00	2.00	2.00	2.00	2.00	5.00	4.00	4.00	4.00	4.00	4.00	4.00	4.00	4.00	5.00	5.00	5.00	5.00	5.00
[truncated: 508 more rows]
